# Supplementary material for: Using cocrystals as a tool to study non-crystallizing mol­ecules: crystal structure, Hirshfeld surface analysis and com­putational study of the 1:1 cocrystal of (E)-N-(3,4-di­fluoro­phen­yl)-1-(pyridin-4-yl)methanimine and acetic acid
Source: Acta Crystallogr C Struct Chem. 2024 Jul 5;80(Pt 8):343–8. doi: 10.1107/S2053229624005187 (PMC11299205; doi:10.1107/S2053229624005187)
Supplement: Supplementary file 1 [file c-80-00343-sup1.cif]

##############################################################################
#                                                                            #
# This CIF contains the data in a paper accepted for publication in          #
# Acta Crystallographica Section C. It conforms to the requirements of       #
# Notes for Authors for Acta Crystallographica Section C, and has been       #
# peer reviewed under the auspices of the IUCr Commission on Journals.       #
#                                                                            #
# Full details of the Crystallographic Information File format               #
# are given in the paper "The Crystallographic Information File (CIF):       #
# a New Standard Archive File for Crystallography" by S. R. Hall, F. H.      #
# Allen and I. D. Brown [Acta Cryst. (1991), A47, 655-685].                  #
#                                                                            #
# The current version of the core CIF dictionary is obtainable from          #
# ftp://ftp.iucr.org/pub/cif_core.dic.                                       #
#                                                                            #
# Software is freely available for graphical display of the structure(s)     #
# in this CIF. For information consult the CIF software page                 #
# http://www.iucr.org/resources/cif/software.                                #
#                                                                            #
# This file may be used for bona fide research purposes within the           #
# scientific community so long as proper attribution is given to the journal # 
# article from which it was obtained.                                        #
#                                                                            #
##############################################################################
data_I
_audit_creation_method     'SHELXL-2019/3'
_chemical_name_systematic
;
(<i>E</i>)-<i>N</i>-(3,4-difluorophenyl)-1-(pyridin-4-yl)methanimine; acetic
acid
;
_chemical_name_common     ?
_chemical_formula_moiety     'C12 H8 F2 N2, C2 H4 O2'
_chemical_formula_sum     'C14 H12 F2 N2 O2'
_chemical_formula_iupac     'C12 H8 F2 N2, C2 H4 O2'
_chemical_formula_weight     278.26
_chemical_melting_point     ?
_space_group_crystal_system     triclinic
_space_group_name_H-M_alt     'P -1'
_space_group_name_Hall     '-P 1'
loop_
    _space_group_symop_operation_xyz
    'x, y, z'
    '-x, -y, -z'
_cell_length_a     3.80470(10)
_cell_length_b     11.0101(4)
_cell_length_c     15.4968(6)
_cell_angle_alpha     79.5350(10)
_cell_angle_beta     89.2230(10)
_cell_angle_gamma     82.8800(10)
_cell_volume     633.42(4)
_cell_formula_units_Z     2
_cell_measurement_reflns_used     8212
_cell_measurement_theta_min     2.51
_cell_measurement_theta_max     27.51
_cell_measurement_temperature     100(2)
_exptl_crystal_description     Prism
_exptl_crystal_colour     colourless
_exptl_crystal_size_max     0.349
_exptl_crystal_size_mid     0.281
_exptl_crystal_size_min     0.210
_exptl_crystal_density_diffrn     1.459
_exptl_crystal_density_meas     ?
_exptl_crystal_density_method     ?
_exptl_crystal_F_000     288
_exptl_absorpt_coefficient_mu     0.119
_exptl_absorpt_correction_type     none
_exptl_absorpt_process_details     ?
_exptl_absorpt_correction_T_min     ?
_exptl_absorpt_correction_T_max     ?
_diffrn_ambient_temperature     100(2)
_diffrn_source     'Incoatec ImuS'
_diffrn_radiation_type     MoK\a
_diffrn_radiation_wavelength     0.71073
_diffrn_measurement_device_type     'Bruker APEXII CCD'
_diffrn_measurement_method     '\w scans'
_diffrn_detector_area_resol_mean     ?
_diffrn_reflns_number     11642
_diffrn_reflns_av_R_equivalents     0.0827
_diffrn_reflns_av_unetI/netI     0.0482
_diffrn_reflns_theta_min     1.336
_diffrn_reflns_theta_max     27.516
_diffrn_reflns_theta_full     25.242
_diffrn_measured_fraction_theta_max     0.999
_diffrn_measured_fraction_theta_full     0.999
_diffrn_reflns_limit_h_min     -4
_diffrn_reflns_limit_h_max     4
_diffrn_reflns_limit_k_min     -14
_diffrn_reflns_limit_k_max     14
_diffrn_reflns_limit_l_min     -20
_diffrn_reflns_limit_l_max     20
_refine_special_details     ?
_reflns_number_total     2896
_reflns_number_gt     2531
_reflns_threshold_expression     'I > 2\s(I)'
_refine_ls_structure_factor_coef     Fsqd
_refine_ls_matrix_type     full
_refine_ls_R_factor_all     0.0417
_refine_ls_R_factor_gt     0.0375
_refine_ls_wR_factor_gt     0.1060
_refine_ls_wR_factor_ref     0.1096
_refine_ls_goodness_of_fit_ref     1.060
_refine_ls_restrained_S_all     1.060
_refine_ls_number_reflns     2896
_refine_ls_number_parameters     185
_refine_ls_number_restraints     1
_refine_ls_hydrogen_treatment     mixed
_refine_ls_weighting_scheme     calc
_refine_ls_weighting_details
              'w=1/[\s^2^(Fo^2^)+(0.0586P)^2^+0.0912P] where P=(Fo^2^+2Fc^2^)/3'
_atom_sites_solution_hydrogens     mixed
_atom_sites_solution_primary     direct
_atom_sites_solution_secondary     difmap
_refine_ls_shift/su_max     0.001
_refine_ls_shift/su_mean     0.000
_refine_diff_density_max     0.385
_refine_diff_density_min     -0.277
_refine_ls_extinction_method     none
_refine_ls_extinction_coef     .
loop_
    _atom_type_symbol
    _atom_type_description
    _atom_type_scat_dispersion_real
    _atom_type_scat_dispersion_imag
    _atom_type_scat_source
    'C' 'C' 0.0033 0.0016
                         'International Tables Vol C Tables 4.2.6.8 and 6.1.1.4'
    'H' 'H' 0.0000 0.0000
                         'International Tables Vol C Tables 4.2.6.8 and 6.1.1.4'
    'N' 'N' 0.0061 0.0033
                         'International Tables Vol C Tables 4.2.6.8 and 6.1.1.4'
    'O' 'O' 0.0106 0.0060
                         'International Tables Vol C Tables 4.2.6.8 and 6.1.1.4'
    'F' 'F' 0.0171 0.0103
                         'International Tables Vol C Tables 4.2.6.8 and 6.1.1.4'
_computing_data_collection
;
APEX2 (Bruker, 2005)
;
_computing_cell_refinement
;
SAINT (Bruker, 1998)
;
_computing_data_reduction
;
SAINT (Bruker, 1998)
;
_computing_structure_solution
;
SHELXT (Sheldrick, 2015a)
;
_computing_structure_refinement
;
SHELXL (Sheldrick, 2015b)
;
_computing_molecular_graphics
;
X-Seed 4 (Barbour, 2020)
;
_computing_publication_material
;
CIFTAB (Sheldrick, 2008) and PLATON (Spek, 2020)
;
loop_
    _atom_site_type_symbol
    _atom_site_label
    _atom_site_fract_x
    _atom_site_fract_y
    _atom_site_fract_z
    _atom_site_U_iso_or_equiv
    _atom_site_adp_type
    _atom_site_calc_flag
    _atom_site_occupancy
    _atom_site_disorder_assembly
    _atom_site_disorder_group
    F F1 1.2872(2) 0.35402(6) 0.05185(4) 0.0267(2) Uani d 1 . .
    F F2 1.3162(2) 0.14057(7) -0.00933(4) 0.0270(2) Uani d 1 . .
    O O1 1.0367(2) 0.26535(7) 0.77019(5) 0.0227(2) Uani d 1 . .
    H H1 1.149(4) 0.2625(16) 0.7221(8) 0.034 Uiso d 1 . .
    O O2 0.9139(2) 0.46992(8) 0.71996(5) 0.0248(2) Uani d 1 . .
    N N1 0.3443(2) 0.25072(9) 0.61506(6) 0.0173(2) Uani d 1 . .
    N N2 0.8633(2) 0.15059(9) 0.33060(6) 0.0160(2) Uani d 1 . .
    C C2 0.2908(3) 0.35258(10) 0.55249(7) 0.0184(2) Uani d 1 . .
    H H2 0.170570 0.426595 0.567636 0.022 Uiso calc 1 . .
    C C3 0.4024(3) 0.35531(10) 0.46656(7) 0.0179(2) Uani d 1 . .
    H H3 0.356878 0.429362 0.423999 0.022 Uiso calc 1 . .
    C C4 0.5820(3) 0.24782(10) 0.44380(7) 0.0146(2) Uani d 1 . .
    C C5 0.6392(3) 0.14168(10) 0.50878(7) 0.0165(2) Uani d 1 . .
    H H5 0.760800 0.066575 0.495690 0.020 Uiso calc 1 . .
    C C6 0.5164(3) 0.14717(11) 0.59270(7) 0.0186(2) Uani d 1 . .
    H H6 0.555773 0.074234 0.636467 0.022 Uiso calc 1 . .
    C C7 0.7017(3) 0.24845(10) 0.35283(7) 0.0162(2) Uani d 1 . .
    H H7 0.657799 0.322648 0.310346 0.019 Uiso calc 1 . .
    C C8 0.9763(3) 0.15414(10) 0.24265(7) 0.0150(2) Uani d 1 . .
    C C9 1.0735(3) 0.26135(10) 0.18881(7) 0.0165(2) Uani d 1 . .
    H H9 1.062252 0.337691 0.209691 0.020 Uiso calc 1 . .
    C C10 1.1855(3) 0.25322(11) 0.10491(7) 0.0180(2) Uani d 1 . .
    C C11 1.2023(3) 0.14296(11) 0.07350(7) 0.0188(2) Uani d 1 . .
    C C12 1.1089(3) 0.03675(11) 0.12571(7) 0.0195(2) Uani d 1 . .
    H H12 1.118976 -0.038866 0.103919 0.023 Uiso calc 1 . .
    C C13 0.9997(3) 0.04275(10) 0.21085(7) 0.0175(2) Uani d 1 . .
    H H13 0.939981 -0.030190 0.248056 0.021 Uiso calc 1 . .
    C C14 0.8935(3) 0.37915(10) 0.77688(7) 0.0173(2) Uani d 1 . .
    C C15 0.7135(3) 0.38455(11) 0.86306(8) 0.0218(3) Uani d 1 . .
    H H15A 0.891114 0.385338 0.908111 0.026 Uiso calc 1 . .
    H H15B 0.587614 0.311498 0.879896 0.026 Uiso calc 1 . .
    H H15C 0.544320 0.460336 0.857478 0.026 Uiso calc 1 . .
loop_
    _atom_site_aniso_label
    _atom_site_aniso_U_11
    _atom_site_aniso_U_22
    _atom_site_aniso_U_33
    _atom_site_aniso_U_12
    _atom_site_aniso_U_13
    _atom_site_aniso_U_23
    F1 0.0436(5) 0.0192(4) 0.0175(3) -0.0091(3) 0.0047(3) -0.0008(3)
    F2 0.0417(4) 0.0266(4) 0.0145(3) -0.0054(3) 0.0064(3) -0.0080(3)
    O1 0.0362(5) 0.0146(4) 0.0165(4) 0.0001(3) 0.0040(3) -0.0031(3)
    O2 0.0386(5) 0.0161(4) 0.0178(4) 0.0005(3) 0.0014(4) -0.0008(3)
    N1 0.0198(5) 0.0170(5) 0.0155(4) -0.0003(4) -0.0011(4) -0.0050(4)
    N2 0.0194(5) 0.0146(5) 0.0143(4) -0.0015(3) -0.0002(4) -0.0041(3)
    C2 0.0212(6) 0.0139(5) 0.0200(5) 0.0026(4) -0.0003(4) -0.0063(4)
    C3 0.0219(5) 0.0130(5) 0.0176(5) 0.0016(4) -0.0014(4) -0.0018(4)
    C4 0.0146(5) 0.0146(5) 0.0150(5) -0.0010(4) -0.0022(4) -0.0043(4)
    C5 0.0184(5) 0.0117(5) 0.0191(5) 0.0019(4) -0.0007(4) -0.0045(4)
    C6 0.0221(6) 0.0152(5) 0.0171(5) 0.0010(4) -0.0018(4) -0.0012(4)
    C7 0.0182(5) 0.0147(5) 0.0152(5) -0.0004(4) -0.0021(4) -0.0024(4)
    C8 0.0156(5) 0.0150(5) 0.0141(5) 0.0012(4) -0.0020(4) -0.0039(4)
    C9 0.0201(5) 0.0139(5) 0.0157(5) 0.0001(4) -0.0019(4) -0.0049(4)
    C10 0.0218(5) 0.0159(5) 0.0157(5) -0.0033(4) -0.0014(4) -0.0003(4)
    C11 0.0225(6) 0.0223(6) 0.0120(5) -0.0008(4) 0.0002(4) -0.0058(4)
    C12 0.0243(6) 0.0158(5) 0.0197(5) -0.0011(4) -0.0007(4) -0.0079(4)
    C13 0.0208(5) 0.0138(5) 0.0180(5) -0.0020(4) -0.0003(4) -0.0034(4)
    C14 0.0204(5) 0.0163(5) 0.0161(5) -0.0019(4) -0.0032(4) -0.0050(4)
    C15 0.0262(6) 0.0220(6) 0.0179(5) -0.0028(5) 0.0026(5) -0.0059(4)
_geom_special_details
;
 All esds (except the esd in the dihedral angle between two l.s. planes)
 are estimated using the full covariance matrix.  The cell esds are taken
 into account individually in the estimation of esds in distances, angles
 and torsion angles; correlations between esds in cell parameters are only
 used when they are defined by crystal symmetry.  An approximate (isotropic)
 treatment of cell esds is used for estimating esds involving l.s. planes.
;
loop_
    _geom_bond_atom_site_label_1
    _geom_bond_atom_site_label_2
    _geom_bond_site_symmetry_2
    _geom_bond_distance
    _geom_bond_publ_flag
    F1 C10 . 1.3504(13) ?
    F2 C11 . 1.3531(12) ?
    O1 C14 . 1.3243(14) yes
    O1 H1 . 0.858(9) ?
    O2 C14 . 1.2166(14) yes
    N1 C2 . 1.3391(14) ?
    N1 C6 . 1.3419(15) ?
    N2 C7 . 1.2739(15) yes
    N2 C8 . 1.4188(13) yes
    C2 C3 . 1.3884(15) ?
    C2 H2 . 0.9500 ?
    C3 C4 . 1.3917(15) ?
    C3 H3 . 0.9500 ?
    C4 C5 . 1.3938(15) ?
    C4 C7 . 1.4746(14) ?
    C5 C6 . 1.3850(15) ?
    C5 H5 . 0.9500 ?
    C6 H6 . 0.9500 ?
    C7 H7 . 0.9500 ?
    C8 C13 . 1.3951(16) ?
    C8 C9 . 1.4029(15) ?
    C9 C10 . 1.3777(15) ?
    C9 H9 . 0.9500 ?
    C10 C11 . 1.3818(17) ?
    C11 C12 . 1.3783(16) ?
    C12 C13 . 1.3884(15) ?
    C12 H12 . 0.9500 ?
    C13 H13 . 0.9500 ?
    C14 C15 . 1.5000(15) ?
    C15 H15A . 0.9800 ?
    C15 H15B . 0.9800 ?
    C15 H15C . 0.9800 ?
loop_
    _geom_angle_atom_site_label_1
    _geom_angle_atom_site_label_2
    _geom_angle_atom_site_label_3
    _geom_angle_site_symmetry_1
    _geom_angle_site_symmetry_3
    _geom_angle
    _geom_angle_publ_flag
    C14 O1 H1 . . 113.1(11) ?
    C2 N1 C6 . . 117.64(9) ?
    C7 N2 C8 . . 119.44(9) yes
    N1 C2 C3 . . 123.21(10) ?
    N1 C2 H2 . . 118.4 ?
    C3 C2 H2 . . 118.4 ?
    C2 C3 C4 . . 118.93(10) ?
    C2 C3 H3 . . 120.5 ?
    C4 C3 H3 . . 120.5 ?
    C3 C4 C5 . . 118.06(10) ?
    C3 C4 C7 . . 119.85(10) ?
    C5 C4 C7 . . 122.09(10) ?
    C6 C5 C4 . . 119.10(10) ?
    C6 C5 H5 . . 120.4 ?
    C4 C5 H5 . . 120.4 ?
    N1 C6 C5 . . 123.06(10) ?
    N1 C6 H6 . . 118.5 ?
    C5 C6 H6 . . 118.5 ?
    N2 C7 C4 . . 120.72(10) yes
    N2 C7 H7 . . 119.6 ?
    C4 C7 H7 . . 119.6 ?
    C13 C8 C9 . . 119.71(10) ?
    C13 C8 N2 . . 116.81(10) ?
    C9 C8 N2 . . 123.45(10) ?
    C10 C9 C8 . . 118.37(10) ?
    C10 C9 H9 . . 120.8 ?
    C8 C9 H9 . . 120.8 ?
    F1 C10 C9 . . 119.95(10) ?
    F1 C10 C11 . . 118.55(10) ?
    C9 C10 C11 . . 121.49(10) ?
    F2 C11 C12 . . 120.40(10) ?
    F2 C11 C10 . . 118.78(10) ?
    C12 C11 C10 . . 120.81(10) ?
    C11 C12 C13 . . 118.52(10) ?
    C11 C12 H12 . . 120.7 ?
    C13 C12 H12 . . 120.7 ?
    C12 C13 C8 . . 121.07(10) ?
    C12 C13 H13 . . 119.5 ?
    C8 C13 H13 . . 119.5 ?
    O2 C14 O1 . . 123.43(10) yes
    O2 C14 C15 . . 123.74(10) yes
    O1 C14 C15 . . 112.80(9) yes
    C14 C15 H15A . . 109.5 ?
    C14 C15 H15B . . 109.5 ?
    H15A C15 H15B . . 109.5 ?
    C14 C15 H15C . . 109.5 ?
    H15A C15 H15C . . 109.5 ?
    H15B C15 H15C . . 109.5 ?
loop_
    _geom_torsion_atom_site_label_1
    _geom_torsion_atom_site_label_2
    _geom_torsion_atom_site_label_3
    _geom_torsion_atom_site_label_4
    _geom_torsion_site_symmetry_1
    _geom_torsion_site_symmetry_2
    _geom_torsion_site_symmetry_3
    _geom_torsion_site_symmetry_4
    _geom_torsion
    _geom_torsion_publ_flag
    C6 N1 C2 C3 . . . . 0.39(17) ?
    N1 C2 C3 C4 . . . . -0.65(17) ?
    C2 C3 C4 C5 . . . . 0.43(16) ?
    C2 C3 C4 C7 . . . . 179.76(10) ?
    C3 C4 C5 C6 . . . . 0.00(16) ?
    C7 C4 C5 C6 . . . . -179.31(10) ?
    C2 N1 C6 C5 . . . . 0.08(17) ?
    C4 C5 C6 N1 . . . . -0.27(17) ?
    C8 N2 C7 C4 . . . . -179.80(9) ?
    C3 C4 C7 N2 . . . . -179.29(10) yes
    C5 C4 C7 N2 . . . . 0.01(17) yes
    C7 N2 C8 C13 . . . . -151.63(11) yes
    C7 N2 C8 C9 . . . . 30.40(16) yes
    C13 C8 C9 C10 . . . . 0.87(16) ?
    N2 C8 C9 C10 . . . . 178.78(10) ?
    C8 C9 C10 F1 . . . . -178.78(10) ?
    C8 C9 C10 C11 . . . . 0.20(17) ?
    F1 C10 C11 F2 . . . . -0.67(17) ?
    C9 C10 C11 F2 . . . . -179.67(10) ?
    F1 C10 C11 C12 . . . . 178.57(10) ?
    C9 C10 C11 C12 . . . . -0.43(18) ?
    F2 C11 C12 C13 . . . . 178.80(10) ?
    C10 C11 C12 C13 . . . . -0.42(18) ?
    C11 C12 C13 C8 . . . . 1.50(17) ?
    C9 C8 C13 C12 . . . . -1.74(17) ?
    N2 C8 C13 C12 . . . . -179.79(10) ?
loop_
    _geom_hbond_atom_site_label_D
    _geom_hbond_atom_site_label_H
    _geom_hbond_atom_site_label_A
    _geom_hbond_site_symmetry_A
    _geom_hbond_distance_DH
    _geom_hbond_distance_HA
    _geom_hbond_distance_DA
    _geom_hbond_angle_DHA
    _geom_hbond_publ_flag
    O1 H1 N1 1_655 0.858(9) 1.827(9) 2.6819(12) 173.6(17) yes
    C2 H2 O2 1_455 0.95 2.64 3.3344(14) 130.1 yes
    C3 H3 O2 2_666 0.95 2.48 3.3174(14) 147.1 yes
    C9 H9 O2 2_766 0.95 2.56 3.5088(14) 173.2 yes
    C13 H13 O1 2_756 0.95 2.65 3.3713(14) 133.6 yes
    C15 H15B F2 1_456 0.98 2.61 3.5224(14) 154.9 yes
_shelx_space_group_comment
;
The symmetry employed for this shelxl refinement is uniquely defined
by the following loop, which should always be used as a source of
symmetry information in preference to the above space-group names.
They are only intended as comments.
;
_shelx_estimated_absorpt_T_min     0.960
_shelx_estimated_absorpt_T_max     0.976
_shelx_hkl_file
;
   0   0  -1    0.98    0.10
   0   0  -1    0.98    0.10
   0   0  -1    0.88    0.08
   0   0  -1    1.09    0.10
   0   0  -1    0.95    0.10
   0   0   1    0.00    0.01
   0   0   1    0.00    0.01
   0   0   1    0.01    0.01
   0   0   1    0.00    0.01
   0   0   1    0.00    0.01
   0   0  -2    2.78    0.20
   0   0   2    4.34    0.29
   0   0   2    3.29    0.25
   0   0   2    2.86    0.20
   0   0   2    3.01    0.23
   0   0   2    3.14    0.25
   0   0   3   87.06    1.52
   0   0   3   74.10    1.37
   0   0   3   67.37    1.14
   0   0   3   77.31    1.34
   0   0   3   73.07    1.41
   0   0   4  181.31    2.54
   0   0   4  158.66    2.32
   0   0   4  141.74    1.91
   0   0   4  158.79    2.21
   0   0   4  157.60    2.40
   0   0   5   38.17    1.32
   0   0   5   32.68    1.19
   0   0   5   32.48    1.03
   0   0   5   33.97    1.16
   0   0   5   32.67    1.24
   0   0   6  112.00    2.47
   0   0   6   94.45    2.21
   0   0   6   87.37    1.85
   0   0   6   93.56    2.10
   0   0   6   95.17    2.31
   0   0   7   77.66    2.24
   0   0   7   66.70    2.03
   0   0   7   61.17    1.68
   0   0   7   62.48    1.87
   0   0   7   67.51    2.12
   0   0   8   63.40    2.19
   0   0   8   51.52    1.92
   0   0   8   52.08    1.67
   0   0   8   52.57    1.84
   0   0   8   53.51    2.04
   0   0   9  212.74    4.24
   0   0   9  188.50    3.90
   0   0   9  177.78    3.25
   0   0   9  185.07    3.66
   0   0   9  192.31    4.09
   0   0  10    1.72    0.55
   0   0  10    0.68    0.36
   0   0  10    0.71    0.33
   0   0  10    1.09    0.43
   0   0  10    0.95    0.44
   0   0  11   16.73    1.40
   0   0  11   14.62    1.09
   0   0  11   13.11    1.14
   0   0  11   13.43    1.27
   0   0 -12   17.40    1.47
   0   0  12   19.23    1.58
   0   0  12   15.93    1.19
   0   0  12   14.98    1.28
   0   0  12   15.81    1.46
   0   0 -13    9.41    1.16
   0   0  13    9.78    1.24
   0   0  13    9.17    0.98
   0   0  13    7.68    1.02
   0   0  13    9.89    1.25
   0   0 -14   24.12    1.88
   0   0  14   23.54    1.90
   0   0  14   20.89    1.48
   0   0  14   20.42    1.63
   0   0  14   19.88    1.78
   0   0 -15   23.59    1.95
   0   0  15   25.04    2.06
   0   0  15   23.87    1.63
   0   0  15   19.88    1.69
   0   0  15   22.84    2.01
   0   0 -16    2.71    0.90
   0   0  16    2.95    0.95
   0   0  16    2.74    0.75
   0   0  16    2.86    0.82
   0   0  16    2.14    0.81
   0   0 -17   12.25    1.57
   0   0  17   11.81    1.60
   0   0  17   10.52    1.41
   0   0  17   11.43    1.63
   0   0 -18   64.09    3.51
   0   0  18   57.32    3.43
   0   0  18   48.55    2.86
   0   0  18   58.33    3.53
   0   0 -19   26.80    2.43
   0   0  19   26.57    2.50
   0   0  19   22.62    2.08
   0   0  19   26.36    2.51
   0  -1  19   32.53    2.83
   0  -1  19   22.96    2.20
   0   1 -19   34.98    2.79
   0   1 -19   30.23    2.76
   0  -1  18    5.37    1.33
   0  -1  18    3.98    1.06
   0   1 -18    4.72    1.16
   0  -1  17    0.55    0.56
   0  -1  17    0.71    0.61
   0   1 -17    1.24    0.66
   0  -1  16    1.58    0.79
   0  -1  16    2.08    0.80
   0  -1  16    1.38    0.75
   0   1 -16    3.12    0.95
   0  -1  15   25.49    2.16
   0  -1  15   21.18    1.50
   0  -1  15   21.96    1.83
   0  -1  15   22.27    2.03
   0   1 -15   24.13    1.98
   0  -1  14   57.29    3.04
   0  -1  14   52.15    2.18
   0  -1  14   47.59    2.53
   0  -1  14   54.45    2.97
   0   1 -14   56.89    2.85
   0  -1  13    1.24    0.62
   0  -1  13    0.77    0.41
   0  -1  13    0.73    0.47
   0  -1  13    1.38    0.66
   0   1 -13    0.75    0.53
   0  -1  12  339.84    6.62
   0  -1  12  294.91    4.71
   0  -1  12  288.66    5.60
   0  -1  12  305.13    6.31
   0   1 -12  322.98    6.08
   0  -1  11  162.61    4.38
   0  -1  11  139.98    3.10
   0  -1  11  137.80    3.71
   0  -1  11  143.87    4.13
   0   1 -11  154.32    4.00
   0  -1  10   18.97    1.47
   0  -1  10   15.80    1.02
   0  -1  10   16.00    1.25
   0  -1  10   16.88    1.39
   0   1 -10   17.24    1.31
   0  -1   9   17.68    1.33
   0  -1   9   14.30    0.92
   0  -1   9   16.64    1.20
   0  -1   9   14.21    1.21
   0   1  -9   16.29    1.20
   0  -1   8   11.60    1.03
   0  -1   8    8.89    0.70
   0  -1   8    9.95    0.89
   0  -1   8    9.99    0.96
   0   1  -8   10.77    0.94
   0  -1   7  117.65    2.94
   0  -1   7   93.62    1.99
   0  -1   7  104.67    2.58
   0  -1   7  105.46    2.79
   0   1  -7  107.28    2.62
   0  -1   6   46.37    1.72
   0  -1   6   35.96    1.14
   0  -1   6   43.49    1.56
   0  -1   6   40.91    1.62
   0   1  -6   42.23    1.53
   0  -1   5   55.32    1.73
   0  -1   5   42.37    1.12
   0  -1   5   52.52    1.57
   0  -1   5   48.56    1.62
   0   1  -5   50.82    1.53
   0  -1   4  269.99    3.44
   0  -1   4  208.85    2.21
   0  -1   4  268.21    3.23
   0  -1   4  231.76    3.18
   0   1  -4  246.87    3.04
   0  -1   3  270.18    3.06
   0  -1   3  206.78    1.92
   0  -1   3  269.64    2.91
   0  -1   3  225.19    2.79
   0   1  -3  242.58    2.67
   0  -1   2  347.32    2.98
   0  -1   2  295.60    1.98
   0  -1   2  376.20    3.49
   0  -1   2  308.22    2.81
   0   1  -2  322.69    2.67
   0   1  -2  323.56    2.09
   0  -1   1  212.94    1.88
   0  -1   1  219.40    1.69
   0  -1   1  244.59    2.09
   0   1  -1  194.78    1.77
   0   1  -1  233.56    1.57
   0  -1   0   27.51    0.47
   0  -1   0    0.02    0.02
   0  -1   0   28.71    0.61
   0  -1   0   22.99    0.51
   0   1   0   27.53    0.47
   0   1   0   22.20    0.54
   0   1   0   28.65    0.57
   0   1   0    0.00    0.02
   0  -1  -1    4.99    0.25
   0  -1  -1    4.66    0.22
   0   1   1    5.32    0.29
   0   1   1    4.33    0.23
   0   1   1    5.28    0.24
   0  -1  -2   40.67    0.62
   0  -1  -2   29.15    0.66
   0   1   2   39.25    0.61
   0   1   2   33.71    0.84
   0   1   2   34.82    0.85
   0   1   2   29.66    0.69
   0   1   3   61.24    1.07
   0   1   3   54.69    1.24
   0   1   3   53.37    1.19
   0   1   3   46.59    0.99
   0   1   3   47.38    1.06
   0   1   4  619.83    4.51
   0   1   4  547.50    5.01
   0   1   4  541.17    4.17
   0   1   4  481.73    3.62
   0   1   4  522.83    4.09
   0   1   5   84.12    1.75
   0   1   5   73.56    1.80
   0   1   5   69.36    1.64
   0   1   5   64.21    1.49
   0   1   5   69.29    1.69
   0   1   6  171.60    2.80
   0   1   6  153.52    2.84
   0   1   6  148.67    2.59
   0   1   6  135.54    2.39
   0   1   6  146.99    2.73
   0   1   7  882.24    6.97
   0   1   7  754.63    6.81
   0   1   7  753.39    6.24
   0   1   7  692.72    5.88
   0   1   7  754.57    6.74
   0   1   8  704.57    6.76
   0   1   8  627.45    6.66
   0   1   8  617.66    6.02
   0   1   8  561.19    5.71
   0   1   8  606.63    6.53
   0   1   9  261.12    4.43
   0   1   9  233.37    4.34
   0   1   9  230.23    3.89
   0   1   9  209.44    3.74
   0   1   9  224.12    4.26
   0   1  10  306.41    5.13
   0   1  10  263.60    4.89
   0   1  10  262.75    4.38
   0   1  10  240.63    4.25
   0   1  10  262.22    4.91
   0   1  11   62.87    2.49
   0   1  11   55.32    2.39
   0   1  11   57.97    2.19
   0   1  11   51.54    2.10
   0   1  11   59.42    2.50
   0   1  12   18.72    1.47
   0   1  12   15.17    1.37
   0   1  12   14.29    1.17
   0   1  12   11.39    1.10
   0   1  12   15.63    1.40
   0   1  13    4.26    0.84
   0   1  13    2.83    0.75
   0   1  13    2.88    0.68
   0   1  13    2.41    0.64
   0   1  13    3.17    0.81
   0   1  14   70.99    3.09
   0   1  14   63.42    2.95
   0   1  14   67.45    2.68
   0   1  14   59.78    2.62
   0   1  14   65.11    3.05
   0   1  15   98.46    3.80
   0   1  15   96.23    3.30
   0   1  15   84.43    3.24
   0   1  15   94.18    3.82
   0  -1 -16   48.18    2.81
   0   1  16   46.49    2.76
   0   1  16   38.54    2.31
   0   1  16   41.52    2.70
   0  -1 -17    0.01    0.46
   0  -1 -17   -0.05    0.36
   0   1  17    0.09    0.41
   0   1  17    0.03    0.39
   0   1  17   -0.09    0.44
   0  -1 -18    0.86    0.66
   0  -1 -18    0.59    0.53
   0   1  18    1.04    0.70
   0   1  18    1.16    0.68
   0   1  18    2.03    0.92
   0  -1 -19   23.23    2.28
   0   1  19   20.67    2.16
   0   1  19   19.45    1.90
   0   1  19   23.42    2.34
   0  -1 -20    0.11    0.58
   0   1  20    0.13    0.63
   0   1  20    0.14    0.66
   0  -2  19   28.88    2.80
   0  -2  19   25.04    2.36
   0   2 -19   28.47    2.54
   0   2 -19   30.29    2.85
   0  -2  18    0.06    0.60
   0  -2  18    0.88    0.66
   0   2 -18    1.05    0.74
   0   2 -18    1.15    0.77
   0  -2  17    4.32    1.22
   0  -2  17    4.66    1.12
   0   2 -17    4.70    1.14
   0   2 -17    5.83    1.35
   0  -2  16    3.28    1.05
   0  -2  16    2.67    0.92
   0   2 -16    2.99    0.92
   0   2 -16    2.64    0.97
   0  -2  15   18.64    1.94
   0  -2  15   13.17    1.50
   0   2 -15   15.32    1.64
   0  -2  14  118.65    4.47
   0  -2  14   98.27    2.88
   0  -2  14   99.82    3.77
   0   2 -14  110.32    3.99
   0  -2  13  111.97    4.17
   0  -2  13   94.76    2.73
   0  -2  13   98.41    3.60
   0  -2  13   98.50    3.91
   0   2 -13  109.83    3.82
   0  -2  12   24.75    1.95
   0  -2  12   22.05    1.31
   0  -2  12   22.67    1.72
   0  -2  12   22.50    1.85
   0   2 -12   26.54    1.86
   0  -2  11  104.47    3.68
   0  -2  11   83.79    2.35
   0  -2  11   89.66    3.16
   0  -2  11   89.83    3.40
   0   2 -11  100.51    3.32
   0  -2  10  112.65    3.63
   0  -2  10   89.56    2.31
   0  -2  10   99.72    3.17
   0  -2  10   97.57    3.37
   0   2 -10  110.45    3.30
   0  -2   9   86.88    3.03
   0  -2   9   66.66    1.89
   0  -2   9   81.27    2.73
   0  -2   9   81.54    2.92
   0   2  -9   81.41    2.69
   0  -2   8  150.82    3.75
   0  -2   8  118.88    2.37
   0  -2   8  137.35    3.36
   0  -2   8  133.04    3.52
   0   2  -8  138.83    3.31
   0  -2   7    7.66    0.85
   0  -2   7    4.82    0.49
   0  -2   7    5.33    0.68
   0  -2   7    5.53    0.74
   0   2  -7    5.43    0.67
   0  -2   6   59.91    2.09
   0  -2   6   47.63    1.32
   0  -2   6   60.34    2.00
   0  -2   6   52.29    1.95
   0   2  -6   57.43    1.88
   0  -2   5  552.87    5.85
   0  -2   5  444.42    3.70
   0  -2   5  567.80    5.69
   0  -2   5  488.32    5.50
   0   2  -5  515.81    5.21
   0  -2   4    8.14    0.68
   0  -2   4    6.93    0.45
   0  -2   4    8.43    0.68
   0   2  -4    6.80    0.58
   0  -2   3  539.16    4.81
   0  -2   3  463.50    3.29
   0  -2   3  576.23    4.96
   0   2  -3  490.47    4.33
   0   2  -3  448.61    4.44
   0  -2   2    0.21    0.15
   0  -2   2    0.27    0.14
   0  -2   2    0.42    0.21
   0   2  -2    0.15    0.15
   0   2  -2    0.07    0.15
   0   2  -1 1552.23   10.59
   0   2  -1 1481.59    9.98
   0   2   0 1327.54    9.76
   0   2   0 1279.52    8.60
   0  -2  -1  325.59    1.79
   0  -2  -1  317.62    2.90
   0  -2  -1  297.30    2.67
   0   2   1  282.37    1.44
   0   2   1  255.69    2.65
   0   2   1  248.08    2.22
   0  -2  -2  396.26    3.07
   0   2   2  392.68    3.46
   0   2   2  355.59    3.05
   0  -2  -3  291.05    1.72
   0  -2  -3  260.47    3.05
   0  -2  -3  216.07    2.37
   0   2   3  259.93    1.63
   0   2   3  241.16    2.93
   0   2   3  214.81    2.33
   0  -2  -4   52.05    1.26
   0   2   4   66.22    1.13
   0   2   4   61.61    1.62
   0   2   4   54.42    1.32
   0  -2  -5   40.38    1.21
   0   2   5   52.92    1.22
   0   2   5   45.50    1.51
   0   2   5   46.70    1.50
   0   2   5   43.30    1.32
   0   2   6  203.34    2.75
   0   2   6  177.80    3.19
   0   2   6  181.75    3.12
   0   2   6  150.24    2.51
   0   2   6  169.25    2.86
   0   2   7  909.86    6.49
   0   2   7  786.50    7.16
   0   2   7  797.57    6.92
   0   2   7  680.21    5.75
   0   2   7  754.59    6.56
   0   2   8  284.14    3.99
   0   2   8  259.48    4.39
   0   2   8  249.16    4.09
   0   2   8  215.18    3.47
   0   2   8  244.55    4.04
   0   2   9   41.67    1.68
   0   2   9   37.80    1.80
   0   2   9   38.71    1.72
   0   2   9   32.08    1.45
   0   2   9   37.40    1.72
   0   2  10   19.48    1.26
   0   2  10   17.50    1.32
   0   2  10   18.91    1.28
   0   2  10   16.92    1.13
   0   2  10   18.28    1.30
   0   2  11   51.71    2.14
   0   2  11   44.95    2.18
   0   2  11   46.99    2.07
   0   2  11   40.93    1.84
   0   2  11   44.84    2.12
   0   2  12    4.28    0.77
   0   2  12    5.44    0.90
   0   2  12    4.78    0.78
   0   2  12    2.93    0.63
   0   2  12    4.70    0.81
   0   2  13    5.29    0.88
   0   2  13    4.66    0.90
   0   2  13    6.20    0.91
   0   2  13    4.81    0.78
   0   2  13    6.10    0.99
   0   2  14    3.12    0.78
   0   2  14    2.94    0.80
   0   2  14    2.35    0.65
   0   2  14    1.92    0.69
   0  -2 -15   22.10    1.69
   0   2  15   23.13    1.82
   0   2  15   22.47    1.93
   0   2  15   21.89    1.66
   0   2  15   23.31    1.92
   0  -2 -16   63.88    2.90
   0   2  16   65.56    3.13
   0   2  16   56.35    3.06
   0   2  16   53.79    2.66
   0   2  16   63.04    3.22
   0  -2 -17    0.27    0.40
   0   2  17    0.04    0.39
   0   2  17    0.08    0.44
   0   2  17    0.01    0.40
   0   2  17    0.38    0.52
   0  -2 -18    8.38    1.24
   0   2  18    9.34    1.42
   0   2  18   10.01    1.36
   0   2  18   10.98    1.58
   0  -2 -19   -0.04    0.52
   0  -2 -19    0.51    0.51
   0   2  19   -0.20    0.44
   0   2  19   -0.19    0.43
   0   2  19    0.30    0.50
   0  -2 -20    1.53    0.90
   0   2  20    1.31    0.80
   0   2  20    0.80    0.70
   0  -3  18    0.42    0.68
   0  -3  18    1.24    0.74
   0   3 -18    0.15    0.56
   0   3 -18    0.65    0.75
   0  -3  17    0.15    0.55
   0  -3  17    0.05    0.50
   0   3 -17    0.19    0.54
   0   3 -17   -0.08    0.52
   0  -3  16   -0.23    0.41
   0  -3  16    0.33    0.52
   0   3 -16    0.38    0.50
   0   3 -16    0.31    0.57
   0  -3  15   22.15    2.18
   0  -3  15   21.11    1.97
   0   3 -15   20.15    1.90
   0   3 -15   19.12    2.03
   0  -3  14    2.09    0.86
   0  -3  14    3.44    0.94
   0   3 -14    4.31    0.98
   0   3 -14    3.46    1.03
   0  -3  13    0.22    0.45
   0  -3  13    0.01    0.33
   0  -3  13    0.04    0.41
   0   3 -13    0.09    0.43
   0   3 -13   -0.10    0.35
   0  -3  12  944.96   11.94
   0  -3  12  802.17    7.42
   0  -3  12  873.77   10.71
   0   3 -12  907.30   10.67
   0   3 -12  860.00   11.37
   0  -3  11   26.77    2.01
   0  -3  11   20.01    1.19
   0  -3  11   24.76    1.82
   0   3 -11   23.25    1.71
   0   3 -11   21.48    1.80
   0  -3  10   99.42    3.57
   0  -3  10   78.73    2.16
   0  -3  10   88.16    3.17
   0   3 -10   88.26    3.07
   0   3 -10   83.13    3.26
   0  -3   9   24.88    1.74
   0  -3   9   20.37    1.08
   0  -3   9   23.78    1.62
   0   3  -9   22.72    1.52
   0   3  -9   21.21    1.60
   0  -3   8  105.01    3.31
   0  -3   8   83.57    2.02
   0  -3   8  102.15    3.11
   0   3  -8   96.58    2.90
   0   3  -8   91.67    3.09
   0  -3   7  194.75    4.24
   0  -3   7  154.54    2.61
   0  -3   7  199.24    4.13
   0   3  -7  178.46    3.73
   0   3  -7  164.61    3.90
   0  -3   6   79.87    2.56
   0  -3   6   62.09    1.59
   0  -3   6   79.46    2.49
   0   3  -6   67.51    2.18
   0   3  -6   68.85    2.39
   0  -3   5   58.06    2.05
   0  -3   5   46.43    1.32
   0  -3   5   61.90    2.09
   0   3  -5   52.50    1.82
   0   3  -5   49.95    1.92
   0  -3   4    7.89    0.74
   0  -3   4    6.56    0.51
   0  -3   4    8.45    0.76
   0   3  -4    7.54    0.68
   0   3  -4    7.05    0.71
   0  -3   3 1178.81   10.05
   0  -3   3 1135.35    8.23
   0  -3   3 1296.79   10.27
   0   3  -3 1057.17    8.80
   0   3  -3 1001.18    8.32
   0  -3   2    0.92    0.27
   0  -3   2    0.59    0.20
   0  -3   2    0.89    0.29
   0   3  -2    0.71    0.25
   0   3  -2    0.57    0.24
   0  -3   1    8.85    0.57
   0  -3   1   10.16    0.61
   0  -3   1   10.01    0.70
   0   3  -1    7.75    0.60
   0   3  -1    6.50    0.54
   0  -3   0    1.76    0.25
   0  -3   0    1.83    0.31
   0  -3   0    1.73    0.34
   0   3   0    1.45    0.30
   0   3   0    1.05    0.25
   0  -3  -1  222.05    1.84
   0  -3  -1  222.19    2.92
   0  -3  -1  219.51    2.86
   0   3   1  178.56    2.70
   0   3   1  170.63    2.30
   0  -3  -2    1.96    0.34
   0  -3  -2    1.86    0.31
   0   3   2    1.97    0.34
   0   3   2    1.23    0.24
   0  -3  -3  451.97    4.60
   0  -3  -3  400.19    3.80
   0   3   3  394.06    4.28
   0   3   3  359.90    3.36
   0  -3  -4  181.53    3.07
   0  -3  -4  156.55    2.44
   0   3   4  161.75    2.89
   0   3   4  148.05    2.30
   0  -3  -5   14.55    0.94
   0  -3  -5   11.88    0.72
   0   3   5   12.77    0.51
   0   3   5   12.69    0.88
   0   3   5   11.75    0.72
   0  -3  -6  541.97    5.87
   0  -3  -6  443.35    4.50
   0   3   6  540.52    3.90
   0   3   6  503.00    5.69
   0   3   6  457.28    4.71
   0  -3  -7    2.49    0.50
   0  -3  -7    2.49    0.43
   0   3   7    3.25    0.40
   0   3   7    2.63    0.52
   0   3   7    3.01    0.48
   0  -3  -8   59.01    2.14
   0  -3  -8   45.30    1.63
   0   3   8   57.59    1.66
   0   3   8   55.62    2.13
   0   3   8   48.85    1.80
   0  -3  -9   11.75    0.90
   0   3   9   14.55    0.94
   0   3   9   12.56    1.10
   0   3   9   14.37    1.07
   0  -3 -10  130.33    3.06
   0   3  10  162.87    3.29
   0   3  10  150.91    3.86
   0   3  10  148.87    3.55
   0  -3 -11   33.96    1.86
   0   3  11   38.92    1.75
   0   3  11   37.80    2.05
   0   3  11   33.43    1.81
   0  -3 -12   18.61    1.48
   0   3  12   19.33    1.35
   0   3  12   21.24    1.64
   0   3  12   18.72    1.46
   0  -3 -13    0.44    0.40
   0   3  13    0.19    0.32
   0   3  13    0.15    0.36
   0   3  13   -0.06    0.25
   0   3  13    0.23    0.36
   0  -3 -14   11.30    1.26
   0   3  14   11.94    1.23
   0   3  14   12.72    1.42
   0   3  14    8.31    1.02
   0   3  14   11.94    1.33
   0  -3 -15    4.13    0.89
   0   3  15    3.94    0.83
   0   3  15    4.04    0.96
   0   3  15    4.01    0.93
   0  -3 -16    0.29    0.44
   0   3  16    0.08    0.38
   0   3  16   -0.05    0.40
   0   3  16    0.35    0.41
   0  -3 -17    2.50    0.82
   0   3  17    1.02    0.61
   0   3  17    1.00    0.65
   0   3  17    1.62    0.77
   0  -3 -18    1.31    0.65
   0  -3 -18    1.88    0.72
   0   3  18    2.16    0.81
   0   3  18    1.38    0.72
   0   3  18    2.51    0.94
   0  -3 -19    0.44    0.56
   0  -3 -19    0.43    0.50
   0   3  19    0.40    0.57
   0   3  19   -0.33    0.44
   0   3  19   -0.10    0.46
   0  -3 -20   -0.33    0.42
   0   3  20   -0.12    0.51
   0   3  20    0.13    0.56
   0  -4  17    5.90    1.46
   0  -4  17    4.91    1.26
   0   4 -17    5.18    1.25
   0   4 -17    3.65    1.24
   0  -4  16    1.45    0.84
   0  -4  16    1.55    0.87
   0   4 -16    1.45    0.75
   0   4 -16    0.75    0.72
   0  -4  15   10.07    1.62
   0  -4  15   10.22    1.53
   0   4 -15   12.62    1.58
   0   4 -15    9.37    1.58
   0  -4  14   57.65    3.39
   0  -4  14   55.61    3.10
   0   4 -14   55.08    3.00
   0   4 -14   52.86    3.23
   0  -4  13   91.86    4.08
   0  -4  13   84.08    3.67
   0   4 -13   91.65    3.69
   0   4 -13   84.77    3.91
   0  -4  12   51.28    2.97
   0  -4  12   44.10    1.78
   0  -4  12   51.99    2.81
   0   4 -12   47.03    2.57
   0   4 -12   45.41    2.77
   0  -4  11  331.24    7.07
   0  -4  11  273.21    4.20
   0  -4  11  324.63    6.64
   0   4 -11  326.08    6.37
   0   4 -11  297.74    6.68
   0  -4  10    8.59    1.22
   0  -4  10    6.89    0.72
   0  -4  10    9.54    1.21
   0   4 -10    8.11    1.07
   0   4 -10    8.93    1.23
   0  -4   9   -0.10    0.27
   0  -4   9   -0.06    0.20
   0  -4   9    0.08    0.35
   0   4  -9    0.16    0.30
   0   4  -9    0.41    0.35
   0  -4   8  120.92    3.72
   0  -4   8   97.63    2.28
   0  -4   8  128.88    3.73
   0   4  -8  113.81    3.33
   0   4  -8  105.78    3.49
   0  -4   7    9.46    1.04
   0  -4   7    8.52    0.69
   0  -4   7   10.45    1.08
   0   4  -7    9.01    0.95
   0   4  -7    8.48    1.00
   0  -4   6   76.93    2.66
   0  -4   6   63.21    1.73
   0  -4   6   77.02    2.66
   0   4  -6   71.96    2.42
   0   4  -6   64.97    2.48
   0  -4   5   22.04    1.37
   0  -4   5   20.08    0.97
   0  -4   5   22.68    1.41
   0   4  -5   20.00    1.25
   0   4  -5   18.65    1.29
   0  -4   4  310.91    4.69
   0  -4   4  292.36    3.57
   0  -4   4  343.62    5.11
   0   4  -4  275.15    4.32
   0   4  -4  265.54    4.46
   0  -4   3    2.49    0.46
   0  -4   3    1.97    0.37
   0  -4   3    2.41    0.51
   0   4  -3    2.41    0.47
   0   4  -3    1.58    0.43
   0  -4   2  537.84    5.24
   0  -4   2  600.07    5.12
   0  -4   2  612.67    6.25
   0   4  -2  462.41    5.22
   0   4  -2  442.32    5.10
   0  -4   1    2.19    0.35
   0  -4   1    2.83    0.42
   0  -4   1    2.77    0.46
   0   4  -1    2.06    0.40
   0   4  -1    1.75    0.36
   0  -4   0  139.77    2.13
   0  -4   0  153.70    2.70
   0  -4   0  153.37    2.90
   0   4   0  114.40    2.51
   0   4   0  112.62    2.30
   0  -4  -1  253.52    2.43
   0  -4  -1  263.18    3.65
   0  -4  -1  263.08    3.67
   0   4   1  196.54    3.29
   0   4   1  191.99    2.86
   0  -4  -2 1879.77   15.97
   0  -4  -2 1822.23   14.05
   0   4   2 1572.09    7.90
   0   4   2 1511.24   11.91
   0   4   2 1421.53   10.86
   0  -4  -3   97.18    2.40
   0  -4  -3   91.07    2.10
   0   4   3   79.92    2.18
   0   4   3   75.09    1.75
   0  -4  -4  246.82    3.96
   0  -4  -4  221.44    3.29
   0   4   4  214.73    3.69
   0   4   4  195.34    2.88
   0  -4  -5    1.68    0.43
   0  -4  -5    3.18    0.46
   0   4   5    1.38    0.40
   0   4   5    1.71    0.35
   0  -4  -6   56.12    2.07
   0  -4  -6   47.23    1.60
   0   4   6   52.34    1.99
   0   4   6   46.69    1.57
   0  -4  -7   19.43    1.29
   0  -4  -7   14.67    0.94
   0   4   7   17.29    0.71
   0   4   7   17.30    1.22
   0   4   7   15.62    0.98
   0  -4  -8   30.66    1.66
   0  -4  -8   26.18    1.30
   0   4   8   28.98    1.05
   0   4   8   30.75    1.68
   0   4   8   26.04    1.33
   0  -4  -9    0.32    0.30
   0  -4  -9    0.23    0.25
   0   4   9    0.31    0.20
   0   4   9    0.52    0.34
   0   4   9    0.33    0.26
   0  -4 -10   46.50    2.20
   0  -4 -10   34.92    1.63
   0   4  10   45.92    1.62
   0   4  10   41.71    2.12
   0   4  10   39.58    1.84
   0  -4 -11    0.09    0.29
   0  -4 -11    0.14    0.25
   0   4  11    0.18    0.22
   0   4  11    0.25    0.34
   0   4  11    0.19    0.26
   0  -4 -12  110.77    3.62
   0  -4 -12   90.22    2.83
   0   4  12  111.19    2.93
   0   4  12  105.11    3.64
   0   4  12  103.02    3.28
   0  -4 -13    6.17    1.01
   0  -4 -13    5.33    0.83
   0   4  13    7.56    0.88
   0   4  13    6.74    1.08
   0   4  13    7.95    1.05
   0  -4 -14   17.89    1.62
   0  -4 -14   15.42    1.32
   0   4  14   18.13    1.40
   0   4  14   17.66    1.68
   0   4  14   16.60    1.50
   0  -4 -15  118.88    4.13
   0  -4 -15   98.78    3.34
   0   4  15  116.96    3.58
   0   4  15  108.57    4.18
   0   4  15  113.48    3.96
   0  -4 -16    2.65    0.84
   0  -4 -16    3.23    0.79
   0   4  16    3.55    0.84
   0   4  16    3.44    1.01
   0   4  16    3.25    0.90
   0  -4 -17    1.51    0.71
   0  -4 -17    1.22    0.58
   0   4  17    1.72    0.70
   0   4  17    1.83    0.82
   0   4  17    1.45    0.73
   0  -4 -18    3.87    1.05
   0  -4 -18    1.93    0.71
   0   4  18    2.32    0.81
   0   4  18    2.70    0.99
   0   4  18    3.08    0.97
   0  -4 -19    3.14    1.00
   0   4  19    3.78    1.21
   0   4  19    3.97    1.10
   0  -4 -20   12.79    1.67
   0   4  20    8.71    1.64
   0   4  20    9.43    1.58
   0  -5  17    3.86    1.35
   0  -5  17    4.81    1.38
   0   5 -17    5.11    1.32
   0   5 -17    5.01    1.47
   0  -5  16    1.23    0.85
   0  -5  16    0.85    0.72
   0   5 -16    0.22    0.55
   0   5 -16    0.22    0.60
   0  -5  15   26.90    2.56
   0  -5  15   26.21    2.36
   0   5 -15   25.67    2.25
   0   5 -15   23.90    2.42
   0  -5  14   -0.02    0.47
   0  -5  14    0.84    0.59
   0   5 -14   -0.10    0.42
   0   5 -14    0.24    0.50
   0  -5  13    0.15    0.47
   0  -5  13   -0.10    0.42
   0   5 -13    0.19    0.50
   0   5 -13   -0.20    0.37
   0  -5  12   90.76    4.04
   0  -5  12   83.09    3.70
   0   5 -12   86.79    3.59
   0   5 -12   79.03    3.78
   0  -5  11    6.52    1.21
   0  -5  11    4.81    0.69
   0  -5  11    5.88    1.13
   0   5 -11    4.82    0.96
   0   5 -11    5.68    1.14
   0  -5  10   24.36    1.99
   0  -5  10   18.98    1.17
   0  -5  10   23.51    1.91
   0   5 -10   21.42    1.69
   0   5 -10   20.77    1.85
   0  -5   9    0.19    0.37
   0  -5   9    0.34    0.29
   0  -5   9    1.02    0.61
   0   5  -9    0.33    0.36
   0   5  -9    0.55    0.46
   0  -5   8    6.58    1.02
   0  -5   8    5.69    0.65
   0  -5   8    8.04    1.10
   0   5  -8    5.84    0.88
   0   5  -8    6.72    1.02
   0  -5   7    1.34    0.55
   0  -5   7    1.48    0.41
   0  -5   7    1.68    0.63
   0   5  -7    1.44    0.53
   0   5  -7    1.85    0.61
   0  -5   6   60.54    2.50
   0  -5   6   54.25    1.76
   0  -5   6   68.02    2.70
   0   5  -6   56.58    2.32
   0   5  -6   52.45    2.38
   0  -5   5  107.78    3.14
   0  -5   5   98.78    2.34
   0  -5   5  115.74    3.38
   0   5  -5   96.89    2.92
   0   5  -5   95.87    3.05
   0  -5   4  892.77    8.45
   0  -5   4  849.15    6.80
   0  -5   4  966.14    9.36
   0   5  -4  768.35    7.91
   0   5  -4  745.50    8.06
   0  -5   3   28.82    1.45
   0  -5   3   28.30    1.27
   0  -5   3   30.07    1.63
   0   5  -3   24.26    1.40
   0   5  -3   22.76    1.38
   0  -5   2   45.59    1.67
   0  -5   2   53.59    1.75
   0  -5   2   55.42    2.11
   0   5  -2   42.00    1.78
   0   5  -2   41.42    1.74
   0  -5   1   14.24    0.88
   0  -5   1   15.68    0.99
   0  -5   1   16.10    1.13
   0   5  -1   11.01    0.93
   0   5  -1   12.15    0.93
   0  -5   0    2.59    0.38
   0  -5   0    3.55    0.53
   0  -5   0    3.37    0.56
   0   5   0    2.66    0.51
   0   5   0    1.95    0.42
   0  -5  -1   59.65    1.37
   0  -5  -1   64.05    2.03
   0  -5  -1   63.71    2.07
   0   5   1   48.72    1.86
   0   5   1   47.30    1.63
   0  -5  -2   29.78    0.81
   0  -5  -2   31.21    1.47
   0  -5  -2   30.87    1.42
   0   5   2   21.41    1.26
   0   5   2   23.16    1.12
   0  -5  -3  481.91    5.86
   0  -5  -3  462.64    5.34
   0   5   3  371.14    5.20
   0   5   3  352.65    4.23
   0  -5  -4  372.74    5.32
   0  -5  -4  342.79    4.58
   0   5   4  299.88    4.79
   0   5   4  275.43    3.76
   0  -5  -5  176.43    3.79
   0  -5  -5  154.73    3.10
   0   5   5  151.19    3.50
   0   5   5  135.29    2.70
   0  -5  -6   60.77    2.31
   0  -5  -6   51.41    1.82
   0   5   6   49.39    2.08
   0   5   6   46.45    1.65
   0  -5  -7   12.71    1.14
   0  -5  -7   10.93    0.89
   0   5   7    9.86    1.00
   0   5   7    9.21    0.80
   0  -5  -8    8.25    0.97
   0  -5  -8    6.99    0.74
   0   5   8    6.82    0.88
   0   5   8    5.76    0.69
   0  -5  -9   36.10    1.13
   0  -5  -9   44.05    2.19
   0  -5  -9   35.73    1.65
   0   5   9   37.81    2.04
   0   5   9   36.89    1.70
   0  -5 -10  269.25    5.53
   0  -5 -10  228.41    4.26
   0   5  10  252.18    5.39
   0   5  10  229.44    4.40
   0  -5 -11  215.25    5.11
   0  -5 -11  171.82    3.83
   0   5  11  191.17    3.22
   0   5  11  193.82    4.91
   0   5  11  187.79    4.19
   0  -5 -12  386.46    7.05
   0  -5 -12  308.59    5.31
   0   5  12  349.32    4.73
   0   5  12  327.02    6.61
   0   5  12  338.65    5.90
   0  -5 -13    4.54    0.92
   0  -5 -13    5.96    0.89
   0   5  13    4.39    0.68
   0   5  13    4.55    0.96
   0   5  13    4.36    0.84
   0  -5 -14    0.20    0.42
   0  -5 -14    0.05    0.33
   0   5  14    0.18    0.29
   0   5  14    0.22    0.40
   0   5  14    0.13    0.36
   0  -5 -15   16.26    1.69
   0  -5 -15   13.26    1.30
   0   5  15   17.78    1.37
   0   5  15   17.36    1.78
   0   5  15   15.58    1.54
   0  -5 -16    1.50    0.69
   0  -5 -16    2.25    0.73
   0   5  16    1.54    0.60
   0   5  16    0.81    0.62
   0   5  16    0.97    0.56
   0  -5 -17   26.66    2.23
   0  -5 -17   21.72    1.73
   0   5  17   23.00    2.18
   0   5  17   24.45    2.05
   0  -5 -18    5.31    1.22
   0  -5 -18    2.99    0.99
   0   5  18    3.54    1.15
   0   5  18    3.31    1.02
   0  -5 -19    4.86    1.22
   0   5  19    6.81    1.48
   0   5  19    5.02    1.18
   0  -6  16    7.16    1.57
   0  -6  16    5.84    1.43
   0   6 -16    7.65    1.49
   0   6 -16    7.10    1.63
   0  -6  15   76.37    4.31
   0  -6  15   73.50    4.02
   0   6 -15   84.20    4.05
   0   6 -15   65.96    4.02
   0  -6  14   17.34    2.10
   0  -6  14   17.61    2.01
   0   6 -14   16.98    1.87
   0   6 -14   15.96    2.04
   0  -6  13   -0.19    0.37
   0  -6  13    0.41    0.56
   0   6 -13    0.26    0.47
   0   6 -13    0.00    0.46
   0  -6  12   17.70    1.95
   0  -6  12   18.34    1.93
   0   6 -12   16.56    1.71
   0   6 -12   14.86    1.81
   0  -6  11   12.76    1.62
   0  -6  11   13.37    1.63
   0   6 -11   10.96    1.41
   0   6 -11   10.24    1.48
   0  -6  10   11.02    1.47
   0  -6  10    8.41    0.86
   0  -6  10   11.56    1.50
   0   6 -10   10.92    1.32
   0   6 -10   11.35    1.49
   0  -6   9    1.37    0.62
   0  -6   9    1.09    0.41
   0  -6   9    1.47    0.70
   0   6  -9    1.11    0.59
   0   6  -9    1.12    0.59
   0  -6   8    2.87    0.81
   0  -6   8    2.50    0.53
   0  -6   8    4.23    0.93
   0   6  -8    3.23    0.78
   0   6  -8    2.57    0.80
   0  -6   7   24.95    1.82
   0  -6   7   19.95    1.20
   0  -6   7   28.09    1.98
   0   6  -7   26.20    1.78
   0   6  -7   19.82    1.67
   0  -6   6    7.06    0.99
   0  -6   6    6.29    0.70
   0  -6   6    6.81    1.03
   0   6  -6    5.97    0.89
   0   6  -6    5.66    0.92
   0  -6   5    0.68    0.41
   0  -6   5    0.40    0.28
   0  -6   5    0.27    0.36
   0   6  -5    0.29    0.30
   0   6  -5    0.37    0.33
   0  -6   4  208.14    4.34
   0  -6   4  210.38    3.74
   0   6  -4  176.95    4.14
   0   6  -4  178.07    4.24
   0  -6   3   62.25    2.25
   0  -6   3   69.99    2.19
   0  -6   3   74.60    2.76
   0   6  -3   58.89    2.35
   0   6  -3   56.94    2.31
   0  -6   2  111.96    2.80
   0  -6   2  122.56    2.92
   0  -6   2  130.53    3.53
   0   6  -2   95.63    2.93
   0   6  -2   92.01    2.81
   0  -6   1   70.76    2.06
   0  -6   1   80.27    2.40
   0  -6   1   83.69    2.75
   0   6  -1   60.09    2.30
   0   6  -1   58.51    2.15
   0  -6   0   18.76    0.99
   0  -6   0   20.71    1.27
   0  -6   0   19.72    1.33
   0   6   0   14.17    1.14
   0   6   0   15.06    1.08
   0  -6  -1    0.93    0.28
   0  -6  -1    1.25    0.44
   0  -6  -1    0.86    0.39
   0   6   1    0.87    0.37
   0   6   1    0.58    0.30
   0  -6  -2  158.53    2.14
   0  -6  -2  178.85    3.80
   0  -6  -2  174.38    3.70
   0   6   2  136.58    3.44
   0   6   2  124.13    2.83
   0  -6  -3   70.35    2.45
   0  -6  -3   68.44    2.30
   0   6   3   54.44    2.21
   0   6   3   47.55    1.74
   0  -6  -4  205.37    4.29
   0  -6  -4  206.03    3.94
   0   6   4  163.25    3.86
   0   6   4  157.95    3.13
   0  -6  -5  379.75    5.99
   0  -6  -5  357.94    5.18
   0   6   5  319.21    5.50
   0   6   5  287.56    4.25
   0  -6  -6    5.79    0.85
   0  -6  -6    5.49    0.70
   0   6   6    4.31    0.73
   0   6   6    4.15    0.58
   0  -6  -7    9.44    1.06
   0  -6  -7    9.62    0.91
   0   6   7    8.56    1.01
   0   6   7    7.57    0.77
   0  -6  -8  153.55    4.17
   0  -6  -8  132.09    3.26
   0   6   8  131.61    3.84
   0   6   8  122.31    3.02
   0  -6  -9   72.72    2.97
   0  -6  -9   63.19    2.31
   0   6   9   66.39    2.83
   0   6   9   59.66    2.21
   0  -6 -10    2.19    0.70
   0  -6 -10    1.34    0.49
   0   6  10    2.40    0.71
   0   6  10    1.85    0.55
   0  -6 -11  178.90    2.64
   0  -6 -11  228.05    5.53
   0  -6 -11  185.69    4.14
   0   6  11  205.47    5.27
   0   6  11  179.84    4.15
   0  -6 -12   24.69    1.13
   0  -6 -12   30.31    2.14
   0  -6 -12   23.19    1.57
   0   6  12   24.30    1.95
   0   6  12   23.16    1.61
   0  -6 -13    4.96    0.61
   0  -6 -13    5.59    1.09
   0  -6 -13    3.83    0.80
   0   6  13    4.43    0.97
   0   6  13    5.52    0.90
   0  -6 -14   28.44    2.19
   0  -6 -14   22.35    1.63
   0   6  14   24.56    2.09
   0   6  14   24.84    1.81
   0  -6 -15   10.17    1.43
   0  -6 -15    8.71    1.11
   0   6  15    7.53    1.29
   0   6  15    8.88    1.21
   0  -6 -16   13.93    1.67
   0  -6 -16    6.90    1.04
   0   6  16   11.09    1.58
   0   6  16    8.96    1.26
   0  -6 -17   15.33    1.82
   0  -6 -17   12.28    1.36
   0   6  17   14.53    1.83
   0   6  17   14.40    1.61
   0  -6 -18    0.60    0.65
   0   6  18   -0.07    0.47
   0   6  18    0.31    0.45
   0  -6 -19    0.87    0.65
   0   6  19    0.65    0.76
   0   6  19    0.00    0.54
   0  -7  15    0.34    0.64
   0  -7  15    0.34    0.69
   0   7 -15    0.20    0.55
   0   7 -15   -0.12    0.57
   0  -7  14    1.83    0.94
   0  -7  14    3.36    1.15
   0   7 -14    3.63    1.10
   0   7 -14    2.45    1.06
   0  -7  13    0.27    0.59
   0  -7  13    0.04    0.45
   0   7 -13    0.57    0.61
   0   7 -13   -0.08    0.49
   0  -7  12    0.14    0.49
   0  -7  12    0.14    0.51
   0   7 -12   -0.24    0.36
   0   7 -12    0.03    0.44
   0  -7  11    0.25    0.48
   0  -7  11    0.33    0.57
   0   7 -11    0.37    0.48
   0   7 -11    0.17    0.52
   0  -7  10  222.34    6.25
   0  -7  10  234.44    6.42
   0   7 -10  214.15    5.73
   0   7 -10  205.22    6.09
   0  -7   9   55.67    3.05
   0  -7   9   48.10    1.96
   0  -7   9   56.88    3.12
   0   7  -9   48.51    2.70
   0   7  -9   49.92    2.95
   0  -7   8   15.69    1.63
   0  -7   8   14.30    1.12
   0  -7   8   16.07    1.69
   0   7  -8   15.25    1.53
   0   7  -8   14.47    1.59
   0  -7   7   18.72    1.68
   0  -7   7   17.65    1.23
   0  -7   7   20.53    1.82
   0   7  -7   20.89    1.71
   0   7  -7   16.52    1.63
   0  -7   6  109.40    3.70
   0  -7   6   98.39    2.78
   0  -7   6  118.33    4.07
   0   7  -6  101.73    3.56
   0   7  -6   94.48    3.58
   0  -7   5   11.88    1.22
   0  -7   5   11.66    1.02
   0  -7   5   14.82    1.48
   0   7  -5    9.99    1.16
   0   7  -5   11.59    1.28
   0  -7   4    4.46    0.77
   0  -7   4    3.39    0.64
   0  -7   4    4.53    0.88
   0   7  -4    3.41    0.74
   0   7  -4    2.94    0.72
   0  -7   3    1.89    0.53
   0  -7   3    1.81    0.53
   0  -7   3    2.30    0.69
   0   7  -3    1.01    0.48
   0   7  -3    1.16    0.50
   0  -7   2    6.46    0.79
   0  -7   2    6.81    0.83
   0  -7   2    6.74    0.97
   0   7  -2    5.42    0.84
   0   7  -2    4.34    0.75
   0  -7   1   38.12    1.63
   0  -7   1   40.25    1.88
   0  -7   1   41.99    2.15
   0   7  -1   31.82    1.85
   0   7  -1   30.02    1.69
   0  -7   0   57.04    1.83
   0  -7   0   65.28    2.41
   0  -7   0   69.36    2.67
   0   7   0   46.80    2.21
   0   7   0   49.50    2.09
   0  -7  -1   16.26    0.91
   0  -7  -1   17.92    1.32
   0  -7  -1   18.08    1.38
   0   7   1   13.06    1.21
   0   7   1   13.26    1.08
   0  -7  -2   73.24    1.64
   0  -7  -2   86.41    2.87
   0  -7  -2   87.92    2.89
   0   7   2   62.98    2.56
   0   7   2   59.74    2.16
   0  -7  -3  147.71    3.83
   0  -7  -3  142.16    3.62
   0   7   3  111.73    3.42
   0   7   3  104.31    2.80
   0  -7  -4   65.14    2.61
   0  -7  -4   61.92    2.38
   0   7   4   48.77    2.30
   0   7   4   46.01    1.85
   0  -7  -5   42.93    2.19
   0  -7  -5   37.22    1.85
   0   7   5   32.07    1.90
   0   7   5   30.09    1.51
   0  -7  -6   50.40    2.42
   0  -7  -6   47.85    2.09
   0   7   6   40.35    2.17
   0   7   6   36.64    1.67
   0  -7  -7   46.94    2.40
   0  -7  -7   40.83    1.95
   0   7   7   37.77    2.16
   0   7   7   31.47    1.59
   0  -7  -8  155.14    4.44
   0  -7  -8  141.65    3.62
   0   7   8  134.55    4.11
   0   7   8  118.11    3.10
   0  -7  -9    3.45    0.83
   0  -7  -9    3.01    0.65
   0   7   9    3.69    0.83
   0   7   9    2.51    0.60
   0  -7 -10    0.19    0.38
   0  -7 -10    0.11    0.29
   0   7  10    0.15    0.36
   0   7  10    0.14    0.30
   0  -7 -11   27.94    2.11
   0  -7 -11   25.38    1.65
   0   7  11   24.51    1.98
   0   7  11   21.49    1.53
   0  -7 -12 1127.29   13.23
   0  -7 -12  962.80   10.04
   0   7  12  981.41   12.36
   0   7  12  942.40    9.99
   0  -7 -13    9.15    1.39
   0  -7 -13    8.08    1.07
   0   7  13    6.56    1.19
   0   7  13    7.72    1.04
   0  -7 -14    0.43    0.55
   0  -7 -14    0.39    0.40
   0   7  14    0.11    0.40
   0   7  14   -0.16    0.30
   0  -7 -15    1.28    0.71
   0  -7 -15    0.59    0.46
   0   7  15    0.90    0.61
   0   7  15    1.15    0.61
   0  -7 -16    0.18    0.50
   0  -7 -16    0.59    0.48
   0   7  16    0.00    0.43
   0   7  16   -0.02    0.36
   0  -7 -17   -0.09    0.44
   0   7  17    0.30    0.53
   0   7  17    0.06    0.41
   0  -7 -18    1.21    0.79
   0   7  18    0.90    0.74
   0   7  18    0.61    0.54
   0  -7 -19   76.45    4.16
   0   7  19   62.85    3.91
   0  -8  14    0.03    0.68
   0  -8  14   -0.30    0.55
   0   8 -14   -0.40    0.45
   0   8 -14    0.37    0.67
   0  -8  13    0.32    0.62
   0  -8  13   -0.17    0.58
   0   8 -13    0.11    0.60
   0   8 -13    0.41    0.65
   0  -8  12   22.10    2.33
   0  -8  12   20.63    2.29
   0   8 -12   17.89    1.94
   0   8 -12   15.19    2.01
   0  -8  11    0.97    0.72
   0  -8  11    0.89    0.73
   0   8 -11    0.70    0.64
   0   8 -11    0.41    0.59
   0  -8  10    4.47    1.13
   0  -8  10    3.34    1.12
   0   8 -10    3.30    0.99
   0   8 -10    3.48    1.07
   0  -8   9    0.13    0.49
   0  -8   9    0.16    0.53
   0   8  -9   -0.06    0.43
   0   8  -9    0.09    0.41
   0  -8   8    0.31    0.45
   0  -8   8    0.12    0.33
   0  -8   8    0.75    0.61
   0   8  -8    0.51    0.43
   0   8  -8    0.07    0.45
   0  -8   7   25.51    2.01
   0  -8   7   23.84    1.51
   0  -8   7   27.00    2.21
   0   8  -7   23.20    1.92
   0   8  -7   24.12    2.05
   0  -8   6   43.85    2.48
   0  -8   6   41.00    1.96
   0  -8   6   51.66    2.91
   0   8  -6   40.94    2.44
   0   8  -6   39.72    2.49
   0  -8   5    0.72    0.49
   0  -8   5    0.79    0.46
   0  -8   5    0.58    0.50
   0   8  -5    0.17    0.38
   0   8  -5    0.69    0.48
   0  -8   4    7.15    0.99
   0  -8   4    8.06    0.96
   0  -8   4    9.14    1.27
   0   8  -4    6.52    1.05
   0   8  -4    7.24    1.09
   0  -8   3   43.63    2.11
   0  -8   3   50.33    2.22
   0  -8   3   49.87    2.63
   0   8  -3   38.86    2.25
   0   8  -3   37.54    2.18
   0  -8   2   21.15    1.42
   0  -8   2   21.13    1.49
   0  -8   2   24.07    1.83
   0   8  -2   18.83    1.60
   0   8  -2   16.15    1.43
   0  -8   1   36.53    1.71
   0  -8   1   41.63    2.08
   0  -8   1   40.95    2.30
   0   8  -1   31.17    2.00
   0   8  -1   33.54    1.94
   0  -8   0  801.10    7.26
   0  -8   0  925.76    9.71
   0  -8   0  932.05   10.50
   0   8   0  659.42    8.86
   0   8   0  668.42    8.18
   0  -8  -1   49.95    1.68
   0  -8  -1   60.70    2.57
   0  -8  -1   59.98    2.66
   0   8   1   42.47    2.28
   0   8   1   41.99    2.03
   0  -8  -2   28.08    1.12
   0  -8  -2   32.63    1.94
   0  -8  -2   32.29    1.94
   0   8   2   24.89    1.78
   0   8   2   23.08    1.48
   0  -8  -3   57.19    2.58
   0  -8  -3   57.68    2.53
   0   8   3   41.35    2.27
   0   8   3   40.48    1.91
   0  -8  -4    1.54    0.60
   0  -8  -4    1.82    0.61
   0   8   4    1.23    0.53
   0   8   4    1.08    0.42
   0  -8  -5  124.62    3.94
   0  -8  -5  127.66    3.67
   0   8   5   96.67    3.51
   0   8   5   89.96    2.77
   0  -8  -6   44.68    2.44
   0  -8  -6   43.70    2.16
   0   8   6   34.80    2.17
   0   8   6   31.06    1.66
   0  -8  -7    6.44    1.05
   0  -8  -7    6.05    0.90
   0   8   7    4.89    0.92
   0   8   7    4.74    0.73
   0  -8  -8   37.69    2.35
   0  -8  -8   37.25    2.01
   0   8   8   32.42    2.18
   0   8   8   29.00    1.65
   0  -8  -9   87.70    3.63
   0  -8  -9   77.97    2.91
   0   8   9   70.70    3.26
   0   8   9   65.36    2.49
   0  -8 -10   -0.08    0.36
   0  -8 -10    0.18    0.32
   0   8  10    0.33    0.45
   0   8  10   -0.03    0.28
   0  -8 -11   18.63    1.83
   0  -8 -11   17.16    1.46
   0   8  11   17.74    1.78
   0   8  11   17.00    1.42
   0  -8 -12   47.19    2.91
   0  -8 -12   40.59    2.21
   0   8  12   43.66    2.79
   0   8  12   37.41    2.08
   0  -8 -13   52.83    3.13
   0  -8 -13   46.30    2.39
   0   8  13   47.08    2.96
   0   8  13   45.59    2.36
   0  -8 -14    2.78    0.99
   0  -8 -14    3.35    0.83
   0   8  14    3.28    0.99
   0   8  14    2.82    0.79
   0  -8 -15   10.04    1.60
   0  -8 -15    9.45    1.21
   0   8  15    7.16    1.38
   0   8  15    8.79    1.22
   0  -8 -16   11.36    1.72
   0  -8 -16    9.32    1.26
   0   8  16   10.57    1.67
   0   8  16    9.14    1.29
   0  -8 -17    1.57    0.92
   0   8  17    1.00    0.73
   0   8  17    1.52    0.79
   0  -8 -18   15.80    2.07
   0   8  18   12.08    1.85
   0  -9  13    6.51    1.55
   0  -9  13    7.50    1.74
   0  -9  12    0.68    0.72
   0  -9  12    1.16    0.89
   0   9 -12    1.05    0.77
   0   9 -12    0.90    0.82
   0  -9  11    0.17    0.55
   0  -9  11   -0.14    0.54
   0   9 -11   -0.32    0.41
   0   9 -11   -0.17    0.53
   0  -9  10    1.82    0.90
   0  -9  10    1.70    0.88
   0   9 -10    0.72    0.62
   0   9 -10    1.91    0.92
   0  -9   9   25.27    2.27
   0  -9   9   27.66    2.50
   0   9  -9   21.32    2.06
   0   9  -9   22.49    2.24
   0  -9   8  139.68    4.94
   0  -9   8  158.09    5.58
   0   9  -8  127.02    4.69
   0   9  -8  122.21    4.82
   0  -9   7   70.95    3.40
   0  -9   7   69.12    2.67
   0  -9   7   77.65    3.85
   0   9  -7   70.95    3.46
   0   9  -7   63.64    3.39
   0  -9   6    1.89    0.72
   0  -9   6    2.76    0.72
   0  -9   6    3.06    1.06
   0   9  -6    2.38    0.82
   0   9  -6    3.35    0.95
   0  -9   5   23.43    1.84
   0  -9   5   26.23    1.72
   0  -9   5   32.79    2.44
   0   9  -5   23.80    1.99
   0   9  -5   24.09    2.00
   0  -9   4   14.60    1.41
   0  -9   4   16.59    1.42
   0  -9   4   16.48    1.73
   0   9  -4   11.21    1.39
   0   9  -4   11.92    1.43
   0  -9   3  114.27    3.56
   0  -9   3  126.28    3.73
   0  -9   3  140.03    4.68
   0   9  -3   93.59    3.71
   0   9  -3   95.09    3.64
   0  -9   2  264.71    5.09
   0  -9   2  300.01    5.78
   0  -9   2  311.62    6.80
   0   9  -2  236.68    5.80
   0   9  -2  228.73    5.44
   0  -9   1    0.02    0.26
   0  -9   1   -0.12    0.34
   0  -9   1    0.09    0.47
   0   9  -1   -0.01    0.35
   0   9  -1   -0.08    0.33
   0  -9   0  116.34    2.96
   0  -9   0  143.28    4.13
   0  -9   0  145.17    4.49
   0   9   0  104.03    3.81
   0   9   0   97.60    3.38
   0  -9  -1   37.22    1.56
   0  -9  -1   41.60    2.30
   0  -9  -1   42.52    2.43
   0   9   1   28.94    2.05
   0   9   1   29.53    1.84
   0  -9  -2    2.42    0.45
   0  -9  -2    3.15    0.83
   0  -9  -2    2.76    0.81
   0   9   2    2.47    0.78
   0   9   2    1.51    0.55
   0  -9  -3    5.67    0.52
   0  -9  -3    7.34    1.10
   0  -9  -3    7.69    1.10
   0   9   3    4.61    0.94
   0   9   3    5.00    0.81
   0  -9  -4   41.09    2.40
   0  -9  -4   38.71    2.23
   0   9   4   29.51    2.09
   0   9   4   29.13    1.73
   0  -9  -5    2.76    0.81
   0  -9  -5    2.41    0.70
   0   9   5    0.92    0.53
   0   9   5    1.25    0.46
   0  -9  -6    0.46    0.47
   0  -9  -6    0.33    0.37
   0   9   6   -0.13    0.29
   0   9   6    0.17    0.28
   0  -9  -7   11.27    1.42
   0  -9  -7   11.34    1.25
   0   9   7   11.03    1.39
   0   9   7    8.48    0.99
   0  -9  -8   26.28    2.11
   0  -9  -8   26.18    1.84
   0   9   8   18.09    1.76
   0   9   8   18.97    1.43
   0  -9  -9   27.72    2.21
   0  -9  -9   25.52    1.81
   0   9   9   24.05    2.05
   0   9   9   21.08    1.52
   0  -9 -10    9.41    1.40
   0  -9 -10    8.78    1.14
   0   9  10    6.93    1.24
   0   9  10    6.88    0.96
   0  -9 -11  211.73    6.17
   0  -9 -11  186.95    4.83
   0   9  11  173.09    5.56
   0   9  11  162.25    4.24
   0  -9 -12   20.26    2.05
   0  -9 -12   18.99    1.63
   0   9  12   16.74    1.88
   0   9  12   16.38    1.46
   0  -9 -13    1.96    0.85
   0  -9 -13    2.26    0.74
   0   9  13    1.71    0.84
   0   9  13    2.44    0.75
   0  -9 -14   26.34    2.43
   0  -9 -14   22.86    1.81
   0   9  14   20.94    2.18
   0   9  14   22.08    1.77
   0  -9 -15   34.05    2.80
   0  -9 -15   29.71    2.08
   0   9  15   30.07    2.64
   0   9  15   27.25    2.35
   0  -9 -16    3.89    1.24
   0   9  16    4.10    1.24
   0  -9 -17    2.52    1.10
   0   9  17    2.21    1.04
   0 -10  11    0.75    0.70
   0 -10  11    0.33    0.72
   0  10 -11    0.20    0.63
   0  10 -11    0.83    0.81
   0 -10  10   13.98    1.89
   0 -10  10   14.63    2.07
   0  10 -10   12.88    1.79
   0  10 -10   13.98    1.98
   0 -10   9    5.72    1.31
   0 -10   9    8.14    1.60
   0  10  -9    6.08    1.30
   0  10  -9    5.66    1.35
   0 -10   8    0.15    0.47
   0 -10   8   -0.41    0.45
   0  10  -8    0.10    0.45
   0  10  -8   -0.06    0.45
   0 -10   7    0.35    0.49
   0 -10   7    0.25    0.58
   0  10  -7   -0.01    0.40
   0  10  -7    0.47    0.53
   0 -10   6    0.23    0.44
   0 -10   6    0.52    0.46
   0 -10   6    0.58    0.69
   0  10  -6    0.56    0.55
   0  10  -6    0.25    0.47
   0 -10   5    0.64    0.52
   0 -10   5    0.77    0.49
   0 -10   5    0.59    0.63
   0  10  -5    0.81    0.55
   0  10  -5    1.37    0.66
   0 -10   4    6.26    1.05
   0 -10   4    7.37    1.09
   0 -10   4    7.27    1.34
   0  10  -4    6.14    1.19
   0  10  -4    6.00    1.16
   0 -10   3   21.98    1.70
   0 -10   3   25.76    1.88
   0 -10   3   30.66    2.41
   0  10  -3   20.26    1.92
   0  10  -3   19.43    1.82
   0 -10   2   10.47    1.14
   0 -10   2   11.15    1.33
   0 -10   2   14.36    1.69
   0  10  -2    8.94    1.36
   0  10  -2    8.54    1.26
   0 -10   1   98.80    3.09
   0 -10   1  113.66    3.88
   0 -10   1  124.97    4.54
   0  10  -1   83.97    3.71
   0  10  -1   83.32    3.44
   0 -10   0  856.82    8.38
   0 -10   0 1062.48   11.89
   0 -10   0 1067.15   12.91
   0  10   0  768.87   10.99
   0  10   0  755.36    9.93
   0 -10  -1   17.66    1.18
   0 -10  -1   22.49    1.89
   0 -10  -1   21.15    1.94
   0  10   1   14.50    1.63
   0  10   1   15.00    1.45
   0 -10  -2   47.93    1.66
   0 -10  -2   62.46    3.02
   0 -10  -2   68.04    3.23
   0  10   2   44.28    2.69
   0  10   2   44.28    2.34
   0 -10  -3   13.20    1.50
   0 -10  -3   12.90    1.49
   0  10   3   11.48    1.46
   0  10   3    9.71    1.14
   0 -10  -4    7.32    1.20
   0 -10  -4    6.50    1.09
   0  10   4    5.01    1.03
   0  10   4    4.45    0.82
   0 -10  -5   17.61    1.75
   0 -10  -5   17.16    1.63
   0  10   5    9.57    1.34
   0  10   5   10.42    1.15
   0 -10  -6   17.55    1.78
   0 -10  -6   17.93    1.65
   0  10   6   11.76    1.50
   0  10   6   10.49    1.15
   0 -10  -7  109.46    4.32
   0 -10  -7  113.68    3.96
   0  10   7   86.85    3.88
   0  10   7   77.03    2.92
   0 -10  -8    4.20    1.07
   0 -10  -8    4.96    0.99
   0  10   8    3.06    0.94
   0  10   8    3.45    0.76
   0 -10  -9   36.95    2.65
   0 -10  -9   33.28    2.19
   0  10   9   27.03    2.28
   0  10   9   23.57    1.68
   0 -10 -10    8.98    1.47
   0 -10 -10    9.01    1.23
   0  10  10    8.70    1.42
   0  10  10    6.06    0.97
   0 -10 -11    2.33    0.92
   0 -10 -11    1.82    0.73
   0  10  11    1.59    0.79
   0  10  11    1.41    0.61
   0 -10 -12   13.29    1.78
   0 -10 -12   11.65    1.40
   0  10  12   10.60    1.60
   0  10  12    9.65    1.21
   0 -10 -13   59.63    3.64
   0 -10 -13   56.61    2.88
   0  10  13   46.98    3.22
   0  10  13   46.20    3.33
   0 -10 -14   -0.01    0.56
   0 -10 -14   -0.04    0.38
   0  10  14    0.07    0.50
   0 -10 -15   37.98    3.07
   0 -10 -15   33.10    3.10
   0  10  15   28.80    2.70
   0 -10 -16   15.94    2.16
   0  10  16   15.37    2.08
   0 -11   9    4.67    1.29
   0 -11   9    3.84    1.35
   0  11  -9    3.99    1.30
   0  11  -9    4.28    1.31
   0 -11   8   -0.13    0.47
   0 -11   8   -0.03    0.65
   0  11  -8    0.30    0.54
   0  11  -8    0.26    0.55
   0 -11   7   10.54    1.56
   0 -11   7   13.72    1.98
   0  11  -7    8.80    1.58
   0  11  -7    9.06    1.58
   0 -11   6    0.43    0.49
   0 -11   6    1.20    0.86
   0  11  -6    1.23    0.74
   0  11  -6    0.07    0.51
   0 -11   5    2.95    0.89
   0 -11   5    2.21    0.80
   0 -11   5    3.81    1.25
   0  11  -5    1.93    0.85
   0  11  -5    1.95    0.87
   0 -11   4    2.78    0.83
   0 -11   4    2.85    0.89
   0 -11   4    3.57    1.19
   0  11  -4    3.72    1.11
   0  11  -4    3.15    0.99
   0 -11   3    0.70    0.52
   0 -11   3    1.01    0.63
   0 -11   3    0.33    0.55
   0  11  -3    0.36    0.54
   0  11  -3    0.73    0.57
   0 -11   2   28.19    1.87
   0 -11   2   34.72    2.31
   0 -11   2   35.20    2.68
   0  11  -2   26.54    2.29
   0  11  -2   26.86    2.18
   0 -11   1   65.81    2.65
   0 -11   1   78.53    3.45
   0 -11   1   81.97    3.94
   0  11  -1   60.48    3.37
   0  11  -1   57.12    3.01
   0 -11   0    0.88    0.48
   0 -11   0    1.32    0.71
   0 -11   0    1.19    0.75
   0  11   0    0.88    0.63
   0  11   0    0.81    0.55
   0 -11  -1   59.24    3.09
   0 -11  -1   61.37    3.32
   0  11   1   41.18    2.76
   0  11   1   41.39    2.47
   0 -11  -2    0.40    0.49
   0 -11  -2    0.14    0.51
   0  11   2    0.13    0.43
   0  11   2    0.16    0.33
   0 -11  -3   19.57    1.90
   0 -11  -3   20.89    1.96
   0  11   3   15.63    1.78
   0  11   3   12.56    1.36
   0 -11  -4   54.77    3.09
   0 -11  -4   51.79    2.94
   0  11   4   37.13    2.64
   0  11   4   32.74    2.08
   0 -11  -5    3.38    1.01
   0 -11  -5    2.80    0.89
   0  11   5    2.42    0.91
   0  11   5    1.79    0.68
   0 -11  -6   45.43    2.92
   0 -11  -6   44.27    2.69
   0  11   6   36.69    2.69
   0  11   6   30.09    1.97
   0 -11  -7    7.33    1.38
   0 -11  -7    7.72    1.27
   0  11   7    5.13    1.17
   0  11   7    5.43    0.95
   0 -11  -8   85.67    4.11
   0 -11  -8   82.74    3.60
   0  11   8   60.37    3.48
   0  11   8   59.26    2.71
   0 -11  -9   -0.04    0.50
   0 -11  -9    0.03    0.41
   0  11   9    0.56    0.56
   0  11   9    0.22    0.38
   0 -11 -10   38.20    2.89
   0 -11 -10   35.01    2.38
   0  11  10   29.18    2.55
   0  11  10   27.81    1.92
   0 -11 -11    6.92    1.45
   0 -11 -11    6.49    1.19
   0  11  11    5.16    1.27
   0 -11 -12   13.14    1.88
   0 -11 -12   12.35    1.49
   0  11  12    9.59    1.67
   0 -11 -13    0.07    0.58
   0 -11 -13    0.45    0.53
   0  11  13    0.49    0.66
   0 -11 -14   49.79    3.56
   0 -11 -14   45.88    2.75
   0  11  14   39.43    3.17
   0 -11 -15   14.54    2.13
   0  11  15   10.51    1.82
   0 -12   7    0.08    0.55
   0 -12   7    0.63    0.84
   0  12  -7   -0.34    0.55
   0  12  -7   -0.06    0.53
   0 -12   6    4.33    1.13
   0 -12   6    4.58    1.45
   0  12  -6    4.49    1.27
   0  12  -6    4.55    1.29
   0 -12   5    3.84    1.06
   0 -12   5    4.52    1.38
   0  12  -5    2.34    0.96
   0  12  -5    1.89    0.86
   0 -12   4   20.28    1.86
   0 -12   4   19.69    1.86
   0 -12   4   22.19    2.42
   0  12  -4   17.52    2.06
   0  12  -4   14.90    1.87
   0 -12   3   38.75    2.39
   0 -12   3   44.31    2.71
   0 -12   3   42.31    3.15
   0  12  -3   33.07    2.71
   0  12  -3   31.72    2.54
   0 -12   2   11.30    1.35
   0 -12   2   15.43    1.72
   0 -12   2   13.93    1.90
   0  12  -2    9.95    1.62
   0  12  -2   10.32    1.51
   0 -12   1   18.18    1.86
   0 -12   1   21.89    2.25
   0  12  -1   15.08    1.90
   0  12  -1   14.06    1.67
   0 -12   0    2.57    0.93
   0 -12   0    3.80    1.19
   0  12   0    2.03    0.90
   0  12   0    1.83    0.77
   0 -12  -1   32.45    2.46
   0 -12  -1   30.13    2.54
   0  12   1   20.73    2.17
   0  12   1   20.62    1.89
   0 -12  -2    3.12    1.03
   0 -12  -2    2.22    0.95
   0  12   2    1.37    0.83
   0  12   2    1.17    0.64
   0 -12  -3    1.60    0.86
   0 -12  -3    1.29    0.77
   0  12   3    0.42    0.59
   0  12   3    0.88    0.54
   0 -12  -4   13.16    1.70
   0 -12  -4   15.11    1.80
   0  12   4   11.55    1.66
   0  12   4   10.37    1.31
   0 -12  -5    4.53    1.16
   0 -12  -5    3.67    1.06
   0  12   5    3.33    1.11
   0  12   5    1.90    0.69
   0 -12  -6    1.09    0.71
   0 -12  -6    0.63    0.62
   0  12   6    1.31    0.77
   0  12   6    0.52    0.46
   0 -12  -7   27.72    2.48
   0 -12  -7   26.36    2.23
   0  12   7   17.65    2.05
   0  12   7   17.68    1.63
   0 -12  -8   82.19    4.22
   0 -12  -8   76.35    3.67
   0  12   8   58.45    3.61
   0  12   8   53.06    2.70
   0 -12  -9   -0.30    0.47
   0 -12  -9    0.19    0.54
   0  12   9    0.08    0.47
   0 -12 -10    0.13    0.55
   0 -12 -10    0.22    0.47
   0  12  10    0.34    0.57
   0 -12 -11   15.97    2.10
   0 -12 -11   15.71    1.75
   0  12  11   11.48    1.81
   0 -12 -12    4.29    1.38
   0 -12 -12    5.61    1.18
   0  12  12    4.11    1.31
   0 -12 -13    0.46    0.75
   0 -12 -13    0.94    0.71
   0  12  13    0.48    0.67
   0 -13   4   12.88    2.09
   0  13  -4    8.97    1.68
   0  13  -4    9.67    1.66
   0 -13   3   42.93    2.81
   0 -13   3   45.77    3.47
   0  13  -3   32.98    2.88
   0  13  -3   31.87    2.67
   0 -13   2    4.04    1.19
   0 -13   2    2.91    1.16
   0  13  -2    2.03    0.96
   0  13  -2    2.48    0.97
   0 -13   1    3.23    1.08
   0 -13   1    2.18    1.06
   0  13  -1    1.94    0.95
   0  13  -1    0.84    0.65
   0 -13   0    0.30    0.61
   0 -13   0    0.18    0.64
   0  13   0    0.09    0.55
   0  13   0    0.44    0.56
   0 -13  -1    6.82    1.38
   0 -13  -1    6.34    1.49
   0  13   1    4.87    1.34
   0  13   1    3.83    1.05
   0 -13  -2    2.12    0.97
   0 -13  -2    2.69    1.10
   0  13   2    1.16    0.83
   0  13   2    1.62    0.76
   0 -13  -3   11.43    1.71
   0 -13  -3   10.37    1.69
   0  13   3    8.16    1.57
   0  13   3    6.99    1.22
   0 -13  -4   17.31    2.04
   0 -13  -4   19.86    2.17
   0  13   4   14.60    2.00
   0  13   4   12.93    1.54
   0 -13  -5    0.05    0.57
   0 -13  -5    0.18    0.64
   0  13   5    0.31    0.59
   0  13   5    0.65    0.54
   0 -13  -6   12.07    1.83
   0 -13  -6   10.25    1.65
   0  13   6    6.88    1.48
   0  13   6    6.22    1.15
   0 -13  -7    1.63    0.91
   0 -13  -7    1.30    0.80
   0  13   7    2.32    1.04
   0 -13  -8   38.00    3.08
   0 -13  -8   40.32    2.86
   0  13   8   28.95    2.75
   0 -13  -9    8.17    1.66
   0 -13  -9    8.41    1.48
   0  13   9    4.20    1.28
   0 -13 -10   14.19    2.11
   0 -13 -10   14.20    1.79
   0  13  10   11.60    1.90
   0 -13 -11    3.85    1.35
   0 -13 -11    3.73    1.15
   0  13  11    3.50    1.29
   0 -14  -1    4.38    1.31
   0 -14  -1    1.93    1.07
   0  14   1    2.16    1.13
   0  14   1    1.84    0.94
   0 -14  -2  146.39    5.65
   0 -14  -2  160.47    6.19
   0  14   2  111.39    5.31
   0  14   2  105.43    4.45
   0 -14  -3   17.91    2.21
   0 -14  -3   22.67    2.52
   0  14   3   14.74    2.14
   0  14   3   12.13    1.63
   0 -14  -4   15.61    2.10
   0 -14  -4   16.75    2.15
   0  14   4   12.39    1.98
   0  14   4   11.21    1.97
   0 -14  -5   16.42    2.15
   0 -14  -5   14.87    2.06
   0  14   5   10.81    1.90
   0 -14  -6   10.76    1.85
   0 -14  -6   13.14    1.91
   0  14   6    9.18    1.76
  -1  13   8    8.39    1.67
   1 -13  -8   12.38    1.93
   1 -13  -8   12.77    1.92
  -1  13   7    6.02    1.50
   1 -13  -7    9.90    1.71
   1 -13  -7    7.41    1.56
  -1  13   6    8.73    1.68
   1 -13  -6   11.89    1.81
   1 -13  -6   12.87    1.95
  -1  13   5    0.11    0.53
   1 -13  -5    0.00    0.63
   1 -13  -5   -0.08    0.61
  -1  13   4    5.07    1.40
   1 -13  -4    5.03    1.31
   1 -13  -4    4.98    1.47
  -1  13   3    0.08    0.62
   1 -13  -3    0.11    0.59
   1 -13  -3    0.07    0.64
  -1  13   2   24.43    2.58
   1 -13  -2   30.87    2.54
   1 -13  -2   37.07    3.13
  -1  13   1    0.69    0.74
   1 -13  -1    0.36    0.61
   1 -13  -1    0.56    0.82
  -1  13   0    8.71    1.73
   1 -13   0   11.14    1.60
   1 -13   0   13.24    2.11
  -1  13  -1    8.14    1.70
   1 -13   1   12.02    2.07
  -1  13  -2    0.01    0.61
   1 -13   2   -0.04    0.65
  -1  12  12    3.29    1.20
   1 -12 -12    3.98    1.27
  -1  12  11   13.66    1.97
   1 -12 -11   13.59    2.03
   1 -12 -11   14.06    1.90
  -1  12  10    1.25    0.80
   1 -12 -10    2.49    1.11
   1 -12 -10    2.34    1.03
  -1  12   9    1.21    0.81
   1 -12  -9    1.99    1.00
   1 -12  -9    1.67    0.91
  -1  12   8    4.68    1.25
   1 -12  -8    7.20    1.48
   1 -12  -8    8.22    1.53
  -1  12   7    1.61    0.86
   1 -12  -7    2.86    1.08
   1 -12  -7    2.25    1.02
  -1  12   6   14.53    1.95
   1 -12  -6   15.03    1.89
   1 -12  -6   15.84    1.99
  -1  12   5   -0.28    0.42
   1 -12  -5    0.20    0.54
   1 -12  -5    0.35    0.64
  -1  12   4    4.32    1.21
   1 -12  -4    3.79    1.12
   1 -12  -4    4.85    1.29
  -1  12   3   12.78    1.82
   1 -12  -3   15.25    1.78
   1 -12  -3   14.36    1.91
  -1  12   2    1.52    0.85
   1 -12  -2    3.48    1.03
   1 -12  -2    3.07    1.14
  -1  12   1   16.31    2.04
   1 -12  -1   23.77    2.10
   1 -12  -1   20.99    2.31
  -1  12   0   19.83    2.24
  -1  12   0   17.32    1.68
   1 -12   0   27.15    2.18
   1 -12   0   24.39    2.50
  -1  12  -1    0.05    0.48
  -1  12  -1   -0.29    0.35
   1 -12   1   -0.36    0.38
   1 -12   1    0.38    0.72
  -1  12  -2    0.14    0.64
  -1  12  -2    0.06    0.49
   1 -12   2    0.29    0.62
   1 -12   2    0.15    0.64
  -1  12  -3    7.75    1.59
  -1  12  -3    8.50    1.41
   1 -12   3    8.89    1.35
   1 -12   3   10.87    1.88
  -1  12  -4    3.43    1.22
  -1  12  -4    2.76    1.06
   1 -12   4    2.80    0.97
   1 -12   4    3.88    1.39
  -1  12  -5   46.75    3.49
  -1  12  -5   42.33    2.99
   1 -12   5   56.21    3.28
   1 -12   5   60.93    4.02
  -1  11  14   -0.12    0.52
   1 -11 -14    1.10    0.92
   1 -11 -14    0.45    0.62
  -1  11  13    3.65    1.19
   1 -11 -13    4.77    1.42
   1 -11 -13    2.63    1.01
  -1  11  12   68.80    3.99
   1 -11 -12   80.42    4.42
   1 -11 -12   77.76    3.99
  -1  11  11    2.33    1.02
   1 -11 -11    1.88    1.00
   1 -11 -11    1.85    0.88
  -1  11  10    1.50    0.79
   1 -11 -10    2.22    0.97
   1 -11 -10    2.26    0.92
  -1  11   9    1.26    0.75
   1 -11  -9    1.38    0.80
   1 -11  -9    1.66    0.81
  -1  11   8   19.72    2.11
   1 -11  -8   24.10    2.32
   1 -11  -8   26.12    2.34
  -1  11   7   -0.20    0.36
   1 -11  -7    0.09    0.52
   1 -11  -7    0.33    0.56
  -1  11   6   52.30    3.29
   1 -11  -6   70.59    3.65
   1 -11  -6   75.58    3.83
  -1  11   5    3.32    1.08
   1 -11  -5    5.24    1.16
   1 -11  -5    3.51    1.14
  -1  11   4   25.38    2.32
   1 -11  -4   32.09    2.41
   1 -11  -4   33.69    2.62
  -1  11   3    2.31    0.94
   1 -11  -3    1.70    0.78
   1 -11  -3    1.46    0.76
  -1  11   2    9.29    1.50
  -1  11   2   11.49    1.23
   1 -11  -2   13.69    1.59
   1 -11  -2   17.16    1.95
  -1  11   1    0.26    0.51
  -1  11   1    0.52    0.45
   1 -11  -1    0.55    0.54
   1 -11  -1    2.00    0.89
  -1  11   0   13.34    1.78
  -1  11   0   13.30    1.40
   1 -11   0   14.81    1.37
   1 -11   0   18.71    1.76
   1 -11   0   19.99    2.15
  -1  11  -1   87.67    4.28
  -1  11  -1   89.17    3.53
   1 -11   1  104.99    3.61
   1 -11   1  121.75    4.09
   1 -11   1  120.90    5.02
  -1  11  -2    0.58    0.60
  -1  11  -2   -0.03    0.43
   1 -11   2    0.76    0.57
   1 -11   2    0.20    0.49
   1 -11   2    0.53    0.70
  -1  11  -3   34.24    2.80
  -1  11  -3   30.68    2.29
   1 -11   3   36.16    2.38
   1 -11   3   41.79    3.10
  -1  11  -4    1.47    0.86
  -1  11  -4    1.81    0.80
   1 -11   4    2.97    0.94
   1 -11   4    3.15    1.17
  -1  11  -5    2.19    1.00
  -1  11  -5    0.75    0.61
   1 -11   5    1.61    0.76
   1 -11   5    2.73    1.15
  -1  11  -6    0.99    0.76
  -1  11  -6    1.22    0.77
   1 -11   6    0.62    0.64
   1 -11   6    1.21    0.90
  -1  11  -7   -0.19    0.50
  -1  11  -7    0.06    0.47
   1 -11   7   -0.05    0.45
   1 -11   7   -0.42    0.59
  -1  11  -8    1.78    0.98
  -1  11  -8    1.89    0.92
   1 -11   8    0.94    0.74
   1 -11   8    0.83    0.87
  -1  10  15    1.53    0.88
   1 -10 -15    2.02    1.00
   1 -10 -15    3.22    1.11
  -1  10  14   83.64    4.32
   1 -10 -14   93.11    4.78
   1 -10 -14   82.66    4.05
  -1  10  13   21.95    2.25
   1 -10 -13   23.86    2.47
   1 -10 -13   22.81    2.18
  -1  10  12   22.22    2.25
   1 -10 -12   26.39    2.51
   1 -10 -12   25.13    2.24
  -1  10  11    8.52    1.46
   1 -10 -11   13.39    1.81
   1 -10 -11    8.54    1.39
  -1  10  10    4.23    1.09
   1 -10 -10    6.14    1.30
   1 -10 -10    5.75    1.18
  -1  10   9    0.49    0.52
   1 -10  -9   -0.21    0.36
   1 -10  -9   -0.03    0.39
  -1  10   8   10.69    1.52
   1 -10  -8   11.16    1.59
   1 -10  -8   10.99    1.50
  -1  10   7   78.20    3.79
   1 -10  -7   98.69    4.20
   1 -10  -7   87.30    3.91
  -1  10   6    1.41    0.72
   1 -10  -6    2.27    0.84
   1 -10  -6    1.79    0.77
  -1  10   5   38.80    2.67
   1 -10  -5   46.68    2.79
   1 -10  -5   43.24    2.77
  -1  10   4   17.54    1.86
  -1  10   4   17.62    1.26
   1 -10  -4   23.39    1.97
   1 -10  -4   24.45    2.12
  -1  10   3   12.45    1.58
  -1  10   3   11.97    1.10
   1 -10  -3   16.90    1.66
   1 -10  -3   14.81    1.72
  -1  10   2    0.03    0.37
  -1  10   2    0.37    0.34
   1 -10  -2    0.18    0.29
   1 -10  -2    0.41    0.46
   1 -10  -2    0.23    0.47
  -1  10   1   38.60    2.67
  -1  10   1   38.07    2.03
   1 -10  -1   47.84    2.13
   1 -10  -1   51.26    2.66
   1 -10  -1   44.30    2.87
  -1  10   0    3.60    1.02
  -1  10   0    3.06    0.79
   1 -10   0    3.47    0.76
   1 -10   0    4.88    0.98
   1 -10   0    2.77    0.98
  -1  10  -1    0.94    0.66
  -1  10  -1    1.99    0.71
   1 -10   1    1.32    0.62
   1 -10   1    0.80    0.57
   1 -10   1    1.61    0.84
  -1  10  -2  270.87    7.11
  -1  10  -2  268.14    5.96
   1 -10   2  321.47    6.34
   1 -10   2  373.23    6.53
   1 -10   2  377.58    8.41
  -1  10  -3    0.69    0.66
  -1  10  -3    0.58    0.51
   1 -10   3    0.89    0.59
   1 -10   3    0.88    0.51
   1 -10   3    0.61    0.67
  -1  10  -4    1.55    0.81
  -1  10  -4    1.21    0.62
   1 -10   4    2.52    0.87
   1 -10   4    3.35    1.15
  -1  10  -5   59.90    3.54
  -1  10  -5   57.59    3.13
   1 -10   5   68.35    3.36
   1 -10   5   75.88    3.99
  -1  10  -6    0.33    0.50
  -1  10  -6    0.09    0.45
   1 -10   6    0.35    0.52
   1 -10   6    0.63    0.71
  -1  10  -7    9.21    1.60
  -1  10  -7    9.39    1.50
   1 -10   7   11.99    1.63
   1 -10   7   12.39    1.85
  -1  10  -8    0.21    0.56
  -1  10  -8    0.36    0.60
   1 -10   8    0.64    0.69
   1 -10   8   -0.43    0.52
  -1  10  -9    9.53    1.73
  -1  10  -9   10.71    1.71
   1 -10   9    9.39    1.65
   1 -10   9   10.32    1.84
  -1  10 -10    3.14    1.19
  -1  10 -10    4.76    1.36
   1 -10  10    4.59    1.41
   1 -10  10    3.78    1.33
  -1   9  16    0.47    0.59
   1  -9 -16    0.00    0.55
   1  -9 -16   -0.05    0.51
  -1   9  15   25.02    2.39
   1  -9 -15   28.93    2.70
   1  -9 -15   23.45    2.20
   1  -9 -14   -0.49    0.44
   1  -9 -14    0.36    0.49
  -1   9  13    0.64    0.61
   1  -9 -13    0.18    0.56
   1  -9 -13    0.82    0.64
  -1   9  12    1.88    0.86
   1  -9 -12    2.73    1.01
   1  -9 -12    2.09    0.84
  -1   9  11    3.38    1.00
   1  -9 -11    3.64    1.08
   1  -9 -11    3.11    0.94
  -1   9  10    0.17    0.43
   1  -9 -10    0.15    0.43
   1  -9 -10   -0.09    0.36
  -1   9   9   12.00    1.55
   1  -9  -9   13.34    1.64
   1  -9  -9   11.71    1.47
  -1   9   8    0.93    0.57
   1  -9  -8    0.58    0.53
   1  -9  -8    1.45    0.65
  -1   9   7   84.69    3.71
   1  -9  -7   99.16    4.01
   1  -9  -7   89.69    3.74
  -1   9   6    7.75    1.22
  -1   9   6    7.36    1.00
   1  -9  -6    8.40    1.24
   1  -9  -6    9.42    1.31
  -1   9   5   53.18    2.91
  -1   9   5   49.96    1.82
   1  -9  -5   67.32    2.67
   1  -9  -5   60.57    3.00
   1  -9  -5   61.60    3.10
  -1   9   4    0.63    0.49
  -1   9   4    0.34    0.28
   1  -9  -4    0.50    0.32
   1  -9  -4    0.44    0.45
   1  -9  -4    0.26    0.44
  -1   9   3    2.51    0.85
  -1   9   3    2.74    0.57
   1  -9  -3    2.99    0.55
   1  -9  -3    3.17    0.82
   1  -9  -3    2.77    0.87
  -1   9   2   80.15    3.56
  -1   9   2   75.00    2.51
   1  -9  -2   96.73    2.71
   1  -9  -2  109.56    3.72
   1  -9  -2  100.71    3.97
  -1   9   1   11.78    1.46
  -1   9   1   10.82    1.07
   1  -9  -1   13.79    1.15
   1  -9  -1   15.28    1.44
   1  -9  -1   12.71    1.54
  -1   9   0    3.11    0.89
  -1   9   0    2.15    0.63
   1  -9   0    3.59    0.73
   1  -9   0    3.67    0.83
   1  -9   0    3.06    0.97
  -1   9  -1   89.88    3.84
  -1   9  -1   90.17    3.15
   1  -9   1  114.92    3.50
   1  -9   1  127.63    3.71
   1  -9   1  126.03    4.55
  -1   9  -2  278.07    6.79
  -1   9  -2  278.32    5.73
   1  -9   2  330.26    6.18
   1  -9   2  384.23    6.20
   1  -9   2  379.56    7.94
  -1   9  -3   52.23    3.04
  -1   9  -3   52.45    2.64
   1  -9   3   61.65    2.84
   1  -9   3   76.16    2.71
   1  -9   3   69.05    3.50
  -1   9  -4   69.70    3.54
  -1   9  -4   62.84    3.00
   1  -9   4   80.58    3.36
   1  -9   4   90.67    2.85
   1  -9   4   92.72    4.08
  -1   9  -5   32.07    2.49
  -1   9  -5   28.73    2.14
   1  -9   5   37.15    2.41
   1  -9   5   38.44    2.72
  -1   9  -6    0.52    0.59
  -1   9  -6    0.39    0.46
   1  -9   6    1.57    0.71
   1  -9   6    1.58    0.87
  -1   9  -7    1.55    0.74
  -1   9  -7    1.44    0.71
   1  -9   7    1.66    0.79
   1  -9   7    2.74    1.01
  -1   9  -8   -0.19    0.45
  -1   9  -8    0.32    0.50
   1  -9   8    0.43    0.54
   1  -9   8    0.73    0.74
  -1   9  -9   38.48    2.95
  -1   9  -9   38.10    2.85
   1  -9   9   51.27    3.29
   1  -9   9   50.82    3.38
  -1   9 -10   19.71    2.25
  -1   9 -10   21.29    2.25
   1  -9  10   21.80    2.31
   1  -9  10   25.34    2.53
  -1   9 -11   31.17    2.81
  -1   9 -11   33.54    2.88
   1  -9  11   34.16    2.93
   1  -9  11   39.73    3.14
   1  -9  12    6.71    1.63
   1  -9  12    6.04    1.60
  -1   8  17   14.71    1.92
   1  -8 -17   18.87    2.32
   1  -8 -17   11.92    1.65
  -1   8  16   31.52    2.59
   1  -8 -16   36.18    2.99
   1  -8 -16   27.29    2.32
  -1   8  15    2.87    1.00
   1  -8 -15    2.86    1.07
   1  -8 -15    3.68    1.02
  -1   8  14   15.43    1.78
   1  -8 -14   17.41    2.00
   1  -8 -14   15.06    1.70
  -1   8  13    0.50    0.52
   1  -8 -13    1.03    0.68
   1  -8 -13    0.52    0.52
  -1   8  12    2.40    0.86
   1  -8 -12    0.97    0.66
   1  -8 -12    1.35    0.68
  -1   8  11    0.92    0.62
   1  -8 -11    1.83    0.82
   1  -8 -11    2.34    0.83
  -1   8  10   37.00    2.44
   1  -8 -10   46.29    2.85
   1  -8 -10   43.24    2.58
  -1   8   9    0.19    0.41
   1  -8  -9    0.96    0.58
   1  -8  -9    0.66    0.51
  -1   8   8    0.15    0.37
   1  -8  -8    0.44    0.45
   1  -8  -8    0.41    0.47
  -1   8   7    1.98    0.75
  -1   8   7    1.54    0.40
   1  -8  -7    2.78    0.82
   1  -8  -7    2.92    0.80
  -1   8   6    7.12    1.12
   1  -8  -6    8.96    0.65
   1  -8  -6    9.44    1.25
   1  -8  -6    9.57    1.23
  -1   8   5    6.24    1.04
  -1   8   5    7.68    0.69
   1  -8  -5    8.86    0.69
   1  -8  -5    9.90    1.23
   1  -8  -5    8.53    1.17
  -1   8   4    5.03    0.95
  -1   8   4    3.96    0.55
   1  -8  -4    4.30    0.56
   1  -8  -4    5.76    0.95
   1  -8  -4    4.52    0.91
  -1   8   3   -0.18    0.26
  -1   8   3    0.11    0.22
   1  -8  -3   -0.16    0.16
   1  -8  -3    0.14    0.32
   1  -8  -3   -0.26    0.27
  -1   8   2    0.75    0.47
  -1   8   2    0.59    0.31
   1  -8  -2    1.29    0.43
   1  -8  -2    0.59    0.42
   1  -8  -2    0.98    0.56
  -1   8   1    9.25    1.21
  -1   8   1    7.85    0.84
   1  -8  -1   11.48    1.00
   1  -8  -1   11.80    1.19
   1  -8  -1   10.57    1.30
  -1   8   0   16.05    1.57
  -1   8   0   16.71    1.26
   1  -8   0   20.66    1.39
   1  -8   0   21.87    1.53
   1  -8   0   23.50    1.89
  -1   8  -1  310.70    6.65
  -1   8  -1  302.00    5.34
   1  -8   1  370.52    5.97
   1  -8   1  415.18    6.18
   1  -8   1  401.67    7.56
  -1   8  -2  466.08    8.24
  -1   8  -2  457.77    6.89
   1  -8   2  541.15    7.56
   1  -8   2  633.76    7.39
   1  -8   2  611.35    9.43
  -1   8  -3    3.18    0.87
  -1   8  -3    3.93    0.83
   1  -8   3    4.25    0.86
   1  -8   3    5.24    0.78
   1  -8   3    5.77    1.13
  -1   8  -4    0.25    0.43
  -1   8  -4    0.26    0.37
   1  -8   4    0.39    0.46
   1  -8   4    0.65    0.38
   1  -8   4    0.14    0.44
  -1   8  -5    0.35    0.46
  -1   8  -5    0.79    0.52
   1  -8   5    0.22    0.40
   1  -8   5    0.61    0.35
   1  -8   5    1.23    0.75
  -1   8  -6    6.39    1.19
  -1   8  -6    7.38    1.17
   1  -8   6    8.04    1.24
   1  -8   6    9.85    1.44
  -1   8  -7    0.10    0.46
  -1   8  -7    0.15    0.44
   1  -8   7    0.39    0.49
   1  -8   7    0.95    0.68
  -1   8  -8   17.09    1.89
  -1   8  -8   15.06    1.70
   1  -8   8   17.05    1.86
   1  -8   8   21.16    2.10
  -1   8  -9   10.42    1.56
  -1   8  -9   11.29    1.57
   1  -8   9   14.02    1.79
   1  -8   9   12.91    1.73
  -1   8 -10   22.30    2.26
  -1   8 -10   17.65    2.00
   1  -8  10   25.77    2.40
   1  -8  10   25.93    2.40
  -1   8 -11    9.25    1.62
  -1   8 -11   10.33    1.68
   1  -8  11   10.59    1.74
   1  -8  11   11.79    1.77
  -1   8 -12   21.89    2.37
  -1   8 -12   20.17    2.31
   1  -8  12   27.09    2.64
   1  -8  12   28.93    2.68
  -1   8 -13    1.79    0.95
  -1   8 -13    1.12    0.83
   1  -8  13    1.87    1.00
   1  -8  13    2.75    1.18
  -1   7  18   36.51    2.83
   1  -7 -18   45.63    3.40
   1  -7 -18   28.32    2.43
  -1   7  17   33.31    2.65
   1  -7 -17   40.11    3.12
   1  -7 -17   28.54    2.38
  -1   7  16   13.76    1.73
   1  -7 -16   11.80    1.76
   1  -7 -16   11.05    1.51
  -1   7  15    0.40    0.48
   1  -7 -15    0.60    0.64
   1  -7 -15   -0.01    0.40
  -1   7  14    1.20    0.65
   1  -7 -14    0.53    0.59
   1  -7 -14    0.97    0.60
  -1   7  13   12.57    1.52
   1  -7 -13   15.15    1.77
   1  -7 -13   11.73    1.44
  -1   7  12   11.28    1.42
   1  -7 -12    9.16    1.39
   1  -7 -12    9.85    1.31
  -1   7  11    0.29    0.39
   1  -7 -11    0.13    0.44
   1  -7 -11    0.31    0.43
  -1   7  10 1018.47   11.85
  -1   7  10 1047.01   10.78
   1  -7 -10  879.06    6.39
   1  -7 -10 1086.72   13.02
   1  -7 -10  984.67   11.57
  -1   7   9    0.18    0.37
   1  -7  -9    0.17    0.19
   1  -7  -9    0.17    0.39
   1  -7  -9    0.21    0.39
  -1   7   8    6.49    1.00
   1  -7  -8    4.98    0.51
   1  -7  -8    6.06    1.04
   1  -7  -8    4.31    0.88
  -1   7   7   32.10    2.04
   1  -7  -7   35.07    1.21
   1  -7  -7   38.59    2.30
   1  -7  -7   32.66    2.06
  -1   7   6   47.16    2.42
   1  -7  -6   45.75    1.40
   1  -7  -6   52.72    2.58
   1  -7  -6   46.25    2.41
  -1   7   5   56.76    2.62
   1  -7  -5   62.52    1.70
   1  -7  -5   67.73    2.84
   1  -7  -5   62.40    2.76
  -1   7   4    0.13    0.34
  -1   7   4    0.21    0.18
   1  -7  -4    0.23    0.21
   1  -7  -4    0.20    0.31
   1  -7  -4    0.20    0.34
  -1   7   3    0.76    0.44
  -1   7   3    0.72    0.28
   1  -7  -3    0.98    0.34
   1  -7  -3    1.03    0.47
   1  -7  -3    0.92    0.50
  -1   7   2   23.49    1.70
  -1   7   2   25.05    1.23
   1  -7  -2   30.01    1.40
   1  -7  -2   29.65    1.73
  -1   7   1   55.32    2.59
  -1   7   1   57.02    1.94
   1  -7  -1   68.69    2.22
   1  -7  -1   66.32    2.47
   1  -7  -1   67.90    2.88
  -1   7   0    8.88    1.11
  -1   7   0    9.57    0.89
   1  -7   0   12.32    1.03
   1  -7   0   11.84    1.06
   1  -7   0   12.74    1.32
  -1   7  -1   61.69    2.79
  -1   7  -1   59.57    2.23
   1  -7   1   70.06    2.49
   1  -7   1   77.26    2.49
   1  -7   1   75.87    3.09
  -1   7  -2    0.76    0.46
  -1   7  -2    0.55    0.36
   1  -7   2    0.79    0.43
   1  -7   2    0.65    0.36
   1  -7   2    0.51    0.46
  -1   7  -3   47.41    2.22
   1  -7   3   60.11    2.56
   1  -7   3   61.75    2.06
   1  -7   3   64.88    2.95
  -1   7  -4    0.20    0.37
  -1   7  -4    0.32    0.36
   1  -7   4    0.07    0.30
   1  -7   4    0.53    0.32
   1  -7   4    0.33    0.46
  -1   7  -5    5.04    0.99
  -1   7  -5    4.47    0.85
   1  -7   5    4.88    0.96
   1  -7   5    5.65    0.65
   1  -7   5    4.28    0.97
  -1   7  -6   54.39    2.91
  -1   7  -6   55.49    2.75
   1  -7   6   66.24    3.07
   1  -7   6   61.87    2.16
   1  -7   6   73.74    3.34
  -1   7  -7    1.52    0.68
  -1   7  -7    2.25    0.79
   1  -7   7    3.22    0.91
   1  -7   7    2.72    0.92
  -1   7  -8   44.44    2.79
  -1   7  -8   44.25    2.69
   1  -7   8   52.36    2.97
   1  -7   8   55.74    3.06
  -1   7  -9  136.87    4.94
  -1   7  -9  122.15    4.59
   1  -7   9  150.25    5.16
   1  -7   9  162.74    5.26
  -1   7 -10    0.48    0.57
  -1   7 -10    0.07    0.46
   1  -7  10    0.39    0.57
   1  -7  10    0.18    0.51
  -1   7 -11    8.55    1.48
  -1   7 -11    8.34    1.48
   1  -7  11    9.85    1.61
   1  -7  11    9.70    1.55
  -1   7 -12   39.10    2.94
  -1   7 -12   37.81    2.92
   1  -7  12   44.77    3.23
   1  -7  12   47.14    3.13
  -1   7 -13   -0.03    0.48
  -1   7 -13   -0.04    0.51
   1  -7  13   -0.45    0.47
   1  -7  13   -0.18    0.57
  -1   7 -14    1.60    0.92
  -1   7 -14    1.31    0.92
   1  -7  14    0.59    0.75
   1  -7  14    0.99    0.84
  -1   6  18   36.79    2.75
   1  -6 -18   43.05    3.21
   1  -6 -18   31.76    2.52
  -1   6  17   10.62    1.51
   1  -6 -17    9.69    1.64
   1  -6 -17    9.01    1.41
  -1   6  16    1.15    0.65
   1  -6 -16    1.39    0.80
   1  -6 -16    0.81    0.60
  -1   6  15    0.16    0.42
   1  -6 -15    1.09    0.77
   1  -6 -15    0.83    0.57
  -1   6  14   33.32    2.32
   1  -6 -14   27.83    2.26
   1  -6 -14   36.56    2.64
   1  -6 -14   28.00    2.13
  -1   6  13    9.72    1.28
   1  -6 -13    7.98    0.86
   1  -6 -13    8.99    1.37
   1  -6 -13    8.32    1.20
  -1   6  12  124.69    4.15
  -1   6  12  130.75    2.99
   1  -6 -12  108.16    2.76
   1  -6 -12  114.65    4.00
  -1   6  11   11.60    1.31
  -1   6  11   12.01    0.90
   1  -6 -11    9.69    0.84
   1  -6 -11    9.98    1.27
  -1   6  10  338.51    6.47
  -1   6  10  347.29    4.20
   1  -6 -10  294.79    4.09
   1  -6 -10  315.15    6.30
  -1   6   9    6.53    0.97
   1  -6  -9    6.38    0.62
   1  -6  -9    6.62    0.99
  -1   6   8   22.87    1.65
   1  -6  -8   20.35    1.01
   1  -6  -8   23.67    1.78
   1  -6  -8   20.40    1.59
  -1   6   7   14.33    1.29
   1  -6  -7   12.83    0.79
   1  -6  -7   14.26    1.37
   1  -6  -7   12.57    1.24
  -1   6   6   59.25    2.51
   1  -6  -6   56.36    1.58
   1  -6  -6   67.19    2.76
   1  -6  -6   57.93    2.53
  -1   6   5   30.01    1.78
   1  -6  -5   29.99    1.18
   1  -6  -5   32.99    1.89
   1  -6  -5   30.05    1.82
  -1   6   4    5.26    0.80
   1  -6  -4    5.08    0.54
   1  -6  -4    4.79    0.77
   1  -6  -4    4.33    0.76
  -1   6   3  319.65    5.64
  -1   6   3  306.45    3.44
   1  -6  -3  342.37    4.21
   1  -6  -3  354.27    5.67
   1  -6  -3  352.36    6.02
  -1   6   2   88.25    2.99
  -1   6   2   85.57    1.97
   1  -6  -2   97.99    2.38
   1  -6  -2   97.82    2.89
   1  -6  -2   99.57    3.21
  -1   6   1  146.18    3.86
  -1   6   1  149.36    2.80
   1  -6  -1  165.77    3.25
   1  -6  -1  171.77    3.67
   1  -6  -1  175.86    4.26
  -1   6   0    0.96    0.44
  -1   6   0    0.79    0.32
   1  -6   0    0.74    0.35
   1  -6   0    0.83    0.36
   1  -6   0    1.24    0.51
  -1   6  -1  128.74    3.72
  -1   6  -1  125.17    2.95
   1  -6   1  146.75    3.41
   1  -6   1  157.26    3.23
   1  -6   1  161.52    4.16
  -1   6  -2   31.12    1.89
  -1   6  -2   29.68    1.55
   1  -6   2   34.38    1.76
   1  -6   2   35.96    1.50
   1  -6   2   36.87    2.05
  -1   6  -3   15.57    1.39
  -1   6  -3   13.93    1.16
   1  -6   3   18.21    1.37
   1  -6   3   21.60    1.12
   1  -6   3   20.86    1.59
  -1   6  -4   18.77    1.56
  -1   6  -4   17.97    1.38
   1  -6   4   19.13    1.48
   1  -6   4   23.22    1.10
   1  -6   4   22.21    1.69
  -1   6  -5  206.36    5.15
  -1   6  -5  209.82    4.79
   1  -6   5  241.51    5.30
   1  -6   5  256.67    3.31
   1  -6   5  273.92    5.81
  -1   6  -6   95.43    3.62
  -1   6  -6   93.05    3.37
   1  -6   6  110.97    3.77
   1  -6   6  117.36    3.91
  -1   6  -7    1.53    0.63
  -1   6  -7    0.56    0.46
   1  -6   7    1.80    0.69
   1  -6   7    1.48    0.67
  -1   6  -8    4.50    0.98
  -1   6  -8    3.91    0.91
   1  -6   8    4.35    1.01
   1  -6   8    6.19    1.09
  -1   6  -9   37.41    2.52
  -1   6  -9   40.22    2.56
   1  -6   9   47.13    2.82
   1  -6   9   46.65    2.70
  -1   6 -10    2.25    0.85
  -1   6 -10    1.81    0.78
   1  -6  10    2.14    0.87
   1  -6  10    2.01    0.82
  -1   6 -11   10.66    1.52
  -1   6 -11   10.53    1.53
   1  -6  11   14.06    1.76
   1  -6  11   10.99    1.50
  -1   6 -12   10.28    1.56
  -1   6 -12    7.83    1.43
   1  -6  12   10.25    1.62
   1  -6  12   11.03    1.57
  -1   6 -13   24.64    2.35
  -1   6 -13   24.85    2.43
   1  -6  13   29.69    2.65
   1  -6  13   27.98    2.40
  -1   6 -14    0.96    0.77
  -1   6 -14    0.47    0.68
   1  -6  14    1.17    0.80
   1  -6  14    0.83    0.69
  -1   6 -15    1.39    0.86
  -1   6 -15    0.42    0.71
   1  -6  15    0.74    0.88
   1  -6  15   -0.15    0.54
  -1   5  19    4.26    1.21
   1  -5 -19    4.20    1.29
   1  -5 -19    3.64    1.14
  -1   5  18   25.47    2.28
   1  -5 -18   29.95    2.62
   1  -5 -18   23.77    2.19
  -1   5  17   11.45    1.52
   1  -5 -17   11.58    1.55
  -1   5  16   -0.11    0.35
   1  -5 -16    0.07    0.32
   1  -5 -16    0.26    0.38
  -1   5  15    2.24    0.80
  -1   5  15    1.33    0.75
  -1   5  15    2.05    0.64
   1  -5 -15    1.43    0.56
   1  -5 -15    1.40    0.67
  -1   5  14    4.96    0.98
  -1   5  14    5.00    1.09
  -1   5  14    5.67    0.83
   1  -5 -14    4.47    0.76
   1  -5 -14    4.84    1.01
  -1   5  13    0.06    0.33
  -1   5  13    0.19    0.44
  -1   5  13    0.01    0.23
   1  -5 -13    0.07    0.26
   1  -5 -13    0.23    0.40
  -1   5  12    0.79    0.46
  -1   5  12    0.94    0.57
  -1   5  12    1.10    0.39
   1  -5 -12    1.21    0.43
   1  -5 -12    0.67    0.47
  -1   5  11  419.18    6.99
  -1   5  11  408.37    7.61
  -1   5  11  415.15    5.06
   1  -5 -11  363.14    5.14
   1  -5 -11  353.90    6.63
  -1   5  10  368.06    6.35
  -1   5  10  384.31    7.15
  -1   5  10  381.71    4.47
   1  -5 -10  330.52    4.65
   1  -5 -10  329.31    6.22
  -1   5   9   91.11    3.08
  -1   5   9   95.08    3.46
  -1   5   9   93.25    2.03
   1  -5  -9   80.61    2.19
   1  -5  -9   81.94    3.04
  -1   5   8  172.78    4.11
  -1   5   8  188.16    4.69
   1  -5  -8  156.48    2.89
   1  -5  -8  162.28    4.15
  -1   5   7   73.34    2.62
  -1   5   7   77.34    2.91
   1  -5  -7   66.08    1.81
   1  -5  -7   67.91    2.64
  -1   5   6    3.17    0.61
  -1   5   6    3.20    0.67
   1  -5  -6    2.91    0.42
   1  -5  -6    2.20    0.56
  -1   5   5   55.20    2.20
  -1   5   5   56.21    2.31
   1  -5  -5   51.10    1.53
   1  -5  -5   55.48    2.29
  -1   5   4  147.85    3.54
   1  -5  -4  140.15    2.53
   1  -5  -4  144.81    3.64
  -1   5   3  207.72    4.17
   1  -5  -3  211.43    3.19
   1  -5  -3  229.00    4.27
   1  -5  -3  217.70    4.41
  -1   5   2  426.16    5.97
  -1   5   2  420.96    3.73
   1  -5  -2  442.01    4.80
   1  -5  -2  477.54    5.91
  -1   5   1   15.56    1.19
  -1   5   1   15.01    0.81
   1  -5  -1   16.39    1.00
   1  -5  -1   18.25    1.13
   1  -5  -1   15.67    1.21
  -1   5   0   35.17    1.78
  -1   5   0   35.92    1.35
   1  -5   0   36.63    1.55
   1  -5   0   39.89    1.57
  -1   5  -1  176.15    4.00
  -1   5  -1  176.20    3.20
   1  -5   1  192.56    3.70
   1  -5   1  201.02    3.31
   1  -5   1  210.44    4.37
  -1   5  -2   23.12    1.51
  -1   5  -2   23.57    1.29
   1  -5   2   25.90    1.46
   1  -5   2   27.56    1.18
   1  -5   2   30.77    1.72
  -1   5  -3   48.02    2.22
  -1   5  -3   46.69    1.92
   1  -5   3   54.27    2.20
   1  -5   3   62.23    1.64
   1  -5   3   61.64    2.46
  -1   5  -4  182.43    4.41
  -1   5  -4  176.04    3.93
   1  -5   4  202.17    4.42
   1  -5   4  236.10    2.94
   1  -5   4  229.77    4.81
  -1   5  -5   60.52    2.64
  -1   5  -5   60.98    2.47
   1  -5   5   68.37    2.72
   1  -5   5   82.36    2.97
  -1   5  -6   24.88    1.78
  -1   5  -6   23.59    1.65
   1  -5   6   27.29    1.83
   1  -5   6   32.50    1.94
  -1   5  -7   -0.08    0.30
  -1   5  -7   -0.06    0.28
   1  -5   7    0.11    0.33
   1  -5   7    0.01    0.32
  -1   5  -8   39.74    2.38
  -1   5  -8   39.37    2.33
   1  -5   8   45.82    2.56
   1  -5   8   51.27    2.56
  -1   5  -9    0.73    0.53
  -1   5  -9    0.76    0.54
   1  -5   9    0.85    0.58
   1  -5   9    1.07    0.59
  -1   5 -10    1.86    0.76
  -1   5 -10    2.73    0.85
   1  -5  10    3.17    1.01
   1  -5  10    2.50    0.85
  -1   5 -11    5.59    1.15
  -1   5 -11    2.76    0.91
   1  -5  11    4.03    1.08
   1  -5  11    4.40    1.02
  -1   5 -12   22.53    2.11
  -1   5 -12   19.79    2.02
   1  -5  12   21.22    2.14
   1  -5  12   23.28    2.03
  -1   5 -13   10.24    1.61
  -1   5 -13   12.34    1.73
   1  -5  13   12.18    1.74
   1  -5  13   12.14    1.61
  -1   5 -14   53.00    3.36
  -1   5 -14   55.09    3.53
   1  -5  14   60.15    3.69
   1  -5  14   56.10    3.20
  -1   5 -15   26.49    2.52
  -1   5 -15   24.21    2.50
   1  -5  15   30.05    2.79
   1  -5  15   26.35    2.33
  -1   5 -16    0.62    0.70
  -1   5 -16    0.48    0.70
   1  -5  16    0.83    0.80
   1  -5  16    0.91    0.76
  -1   4  19   -0.13    0.46
   1  -4 -19    0.28    0.50
   1  -4 -19   -0.31    0.41
  -1   4  18    9.37    1.45
  -1   4  18   10.53    1.62
   1  -4 -18    8.20    1.25
   1  -4 -18    8.54    1.41
  -1   4  17   21.22    1.94
  -1   4  17   23.56    2.22
  -1   4  17   24.00    1.88
   1  -4 -17   22.78    1.86
   1  -4 -17   20.25    1.94
  -1   4  16    1.55    0.72
  -1   4  16    1.60    0.79
  -1   4  16    1.08    0.56
   1  -4 -16    1.41    0.62
   1  -4 -16    1.55    0.71
  -1   4  15    3.35    0.85
  -1   4  15    3.80    1.00
  -1   4  15    2.96    0.74
   1  -4 -15    3.09    0.76
   1  -4 -15    2.62    0.79
  -1   4  14   17.86    1.59
  -1   4  14   18.39    1.80
  -1   4  14   18.46    1.41
   1  -4 -14   15.73    1.37
   1  -4 -14   17.27    1.65
  -1   4  13   65.73    2.85
  -1   4  13   61.04    3.06
  -1   4  13   65.35    2.41
   1  -4 -13   52.22    2.31
   1  -4 -13   53.40    2.72
  -1   4  12    0.04    0.26
  -1   4  12    0.00    0.30
  -1   4  12    0.01    0.20
   1  -4 -12    0.00    0.22
   1  -4 -12   -0.16    0.27
  -1   4  11   18.12    1.43
  -1   4  11   17.53    1.59
  -1   4  11   17.55    1.12
   1  -4 -11   15.04    1.15
   1  -4 -11   15.75    1.45
  -1   4  10  113.31    3.33
  -1   4  10  107.54    3.66
  -1   4  10  118.13    2.59
   1  -4 -10  100.28    2.72
   1  -4 -10   98.63    3.33
  -1   4   9   20.01    1.38
  -1   4   9   18.67    1.50
  -1   4   9   20.84    1.01
   1  -4  -9   17.93    1.11
   1  -4  -9   18.34    1.42
  -1   4   8    1.50    0.47
  -1   4   8    1.40    0.53
  -1   4   8    1.49    0.31
   1  -4  -8    1.63    0.38
   1  -4  -8    1.69    0.53
  -1   4   7   21.28    1.32
  -1   4   7   21.57    1.49
   1  -4  -7   18.77    1.02
   1  -4  -7   18.11    1.33
  -1   4   6   56.00    2.06
  -1   4   6   60.10    2.36
   1  -4  -6   51.12    1.59
   1  -4  -6   52.33    2.15
  -1   4   5   30.17    1.49
  -1   4   5   33.49    1.70
   1  -4  -5   26.70    1.12
   1  -4  -5   29.26    1.58
  -1   4   4  124.36    2.94
  -1   4   4  127.86    3.14
   1  -4  -4  111.52    2.24
   1  -4  -4  122.04    3.12
  -1   4   3  357.32    4.93
  -1   4   3  372.36    5.10
   1  -4  -3  341.75    3.94
   1  -4  -3  353.27    5.20
  -1   4   2   23.35    1.29
  -1   4   2   24.02    1.26
   1  -4  -2   23.05    1.07
  -1   4   1   26.43    1.38
  -1   4   1   27.15    0.91
   1  -4  -1   25.97    1.18
   1  -4  -1   28.39    1.48
  -1   4   0  668.14    6.94
  -1   4   0  667.92    5.08
   1  -4   0  665.69    6.15
   1  -4   0  698.48    5.91
   1  -4   0  716.46    7.28
  -1   4  -1   75.21    2.40
  -1   4  -1   78.89    1.95
   1  -4   1   82.20    2.29
   1  -4   1   84.40    1.93
   1  -4   1   89.51    2.61
  -1   4  -2    2.70    0.55
  -1   4  -2    2.54    0.46
   1  -4   2    2.96    0.52
   1  -4   2    2.75    0.38
   1  -4   2    2.54    0.54
  -1   4  -3   18.29    1.29
   1  -4   3   19.47    1.27
   1  -4   3   22.21    0.85
   1  -4   3   22.05    1.36
  -1   4  -4   41.96    1.99
   1  -4   4   48.22    2.07
   1  -4   4   54.25    2.16
   1  -4   4   42.47    1.83
  -1   4  -5   19.30    1.43
   1  -4   5   20.13    1.43
   1  -4   5   23.32    1.48
   1  -4   5   17.91    1.30
  -1   4  -6   87.84    3.09
   1  -4   6   91.16    3.12
   1  -4   6  108.18    3.20
   1  -4   6   79.59    2.82
  -1   4  -7    4.28    0.81
   1  -4   7    5.40    0.90
   1  -4   7    5.52    0.86
   1  -4   7    4.58    0.81
  -1   4  -8    1.23    0.55
   1  -4   8    0.58    0.43
   1  -4   8    0.79    0.47
   1  -4   8    0.74    0.46
  -1   4  -9    2.29    0.74
   1  -4   9    2.53    0.77
   1  -4   9    2.26    0.73
   1  -4   9    1.89    0.70
  -1   4 -10    8.88    1.24
   1  -4  10   11.19    1.42
   1  -4  10   11.89    1.31
   1  -4  10    9.95    1.32
  -1   4 -11    2.60    0.85
   1  -4  11    2.48    0.85
   1  -4  11    3.56    0.89
   1  -4  11    3.03    0.91
  -1   4 -12  101.24    4.14
   1  -4  12  117.26    4.57
   1  -4  12  116.61    4.04
   1  -4  12   97.30    4.16
  -1   4 -13  287.17    7.18
   1  -4  13  307.57    7.64
   1  -4  13  301.96    6.66
   1  -4  13  280.10    7.27
  -1   4 -14   12.61    1.71
   1  -4  14   14.82    1.91
   1  -4  14   13.02    1.60
  -1   4 -15   34.60    2.75
   1  -4  15   37.90    2.97
   1  -4  15   32.18    2.42
  -1   4 -16    6.75    1.48
  -1   4 -16    5.41    1.43
   1  -4  16    6.84    1.55
   1  -4  16    6.69    1.33
  -1   4 -17   16.94    2.17
  -1   4 -17   16.11    2.19
   1  -4  17   13.70    2.09
   1  -4  17   12.06    1.66
  -1   3  19    0.59    0.65
  -1   3  19    0.61    0.63
   1  -3 -19    0.47    0.51
   1  -3 -19    0.44    0.58
   1  -3 -19   -0.01    0.44
  -1   3  18    2.52    0.92
  -1   3  18    1.89    0.89
   1  -3 -18    1.86    0.78
   1  -3 -18    2.12    0.92
   1  -3 -18    3.04    0.93
  -1   3  17    5.87    1.12
  -1   3  17    4.54    1.13
   1  -3 -17    5.69    1.06
   1  -3 -17    4.55    1.05
  -1   3  16    2.37    0.80
  -1   3  16    2.00    0.78
   1  -3 -16    1.54    0.62
   1  -3 -16    2.26    0.82
  -1   3  15   13.49    1.43
  -1   3  15   13.05    1.55
  -1   3  15   15.31    1.42
   1  -3 -15   11.97    1.33
   1  -3 -15   11.30    1.39
  -1   3  14    5.00    0.92
  -1   3  14    3.17    0.87
  -1   3  14    3.55    0.76
   1  -3 -14    3.28    0.76
   1  -3 -14    3.32    0.85
  -1   3  13    4.43    0.82
  -1   3  13    5.45    1.00
  -1   3  13    6.15    0.84
   1  -3 -13    5.02    0.83
   1  -3 -13    4.26    0.88
  -1   3  12    9.79    1.08
  -1   3  12    8.67    1.16
  -1   3  12    8.84    0.92
   1  -3 -12    8.97    1.01
   1  -3 -12    8.09    1.10
  -1   3  11   34.92    1.85
  -1   3  11   33.09    2.07
  -1   3  11   39.62    1.72
   1  -3 -11   33.95    1.78
   1  -3 -11   30.17    1.91
  -1   3  10    1.12    0.44
  -1   3  10    0.59    0.41
  -1   3  10    1.55    0.40
   1  -3 -10    1.05    0.41
   1  -3 -10    1.12    0.50
  -1   3   9  104.68    2.89
  -1   3   9  101.54    3.30
  -1   3   9  110.08    2.39
   1  -3  -9   97.50    2.67
   1  -3  -9   91.33    3.02
  -1   3   8   34.82    1.61
  -1   3   8   32.95    1.83
  -1   3   8   36.21    1.25
   1  -3  -8   30.80    1.43
   1  -3  -8   30.62    1.70
  -1   3   7   48.64    1.81
  -1   3   7   43.42    2.01
  -1   3   7   48.12    1.25
   1  -3  -7   42.16    1.58
   1  -3  -7   41.67    1.91
  -1   3   6  115.18    2.66
  -1   3   6  111.51    3.05
   1  -3  -6  101.80    2.32
   1  -3  -6   99.66    2.82
  -1   3   5   87.68    2.25
  -1   3   5   89.20    2.61
   1  -3  -5   80.66    1.97
   1  -3  -5   81.49    2.47
  -1   3   4  181.61    3.15
  -1   3   4  181.14    3.52
   1  -3  -4  163.76    2.72
   1  -3  -4  162.83    3.37
  -1   3   3   26.40    1.20
  -1   3   3   27.06    1.31
   1  -3  -3   24.22    1.05
   1  -3  -3   24.05    1.28
  -1   3   2  744.50    6.30
  -1   3   2  718.76    6.26
   1  -3  -2  675.59    6.25
   1  -3  -2  710.37    6.69
  -1   3   1   47.97    1.64
  -1   3   1   44.06    1.46
   1  -3  -1   46.10    1.48
   1  -3  -1   44.20    1.66
  -1   3   0   12.64    0.88
  -1   3   0   13.78    0.78
   1  -3   0   11.79    0.80
   1  -3   0   14.05    0.95
  -1   3  -1   15.33    1.00
  -1   3  -1   14.06    0.72
   1  -3   1   13.41    0.90
   1  -3   1   14.62    0.97
   1  -3   1   14.57    0.78
  -1   3  -2   61.99    2.05
   1  -3   2   63.17    2.00
   1  -3   2   65.78    1.36
   1  -3   2   72.31    2.14
   1  -3   2   65.57    1.80
  -1   3  -3   24.63    1.37
   1  -3   3   23.33    1.30
   1  -3   3   26.78    1.35
   1  -3   3   23.07    1.19
  -1   3  -4   68.88    2.36
   1  -3   4   71.98    2.38
   1  -3   4   83.31    2.41
   1  -3   4   65.73    2.14
  -1   3  -5  488.60    6.54
   1  -3   5  516.99    6.69
   1  -3   5  604.33    6.64
   1  -3   5  455.94    6.00
  -1   3  -6    9.60    1.01
   1  -3   6   10.02    1.04
   1  -3   6   10.90    0.98
   1  -3   6    8.51    0.93
  -1   3  -7   28.64    1.76
   1  -3   7   30.38    1.83
   1  -3   7   32.84    1.70
   1  -3   7   28.41    1.73
  -1   3  -8   58.23    2.60
   1  -3   8   63.45    2.74
   1  -3   8   67.66    2.50
   1  -3   8   55.82    2.53
  -1   3  -9   18.54    1.57
   1  -3   9   20.52    1.66
   1  -3   9   19.24    1.44
   1  -3   9   19.34    1.62
  -1   3 -10    4.76    0.93
   1  -3  10    5.28    0.98
   1  -3  10    5.07    0.86
   1  -3  10    3.25    0.83
  -1   3 -11   46.17    2.64
   1  -3  11   53.48    2.89
   1  -3  11   50.16    2.43
   1  -3  11   41.59    2.55
  -1   3 -12    0.21    0.49
   1  -3  12    0.45    0.47
   1  -3  12    0.44    0.45
   1  -3  12    0.34    0.51
  -1   3 -13   21.11    2.00
   1  -3  13   21.45    2.06
   1  -3  13   21.98    1.80
   1  -3  13   19.37    1.97
  -1   3 -14  118.67    4.69
   1  -3  14  132.63    5.06
   1  -3  14  122.91    4.17
   1  -3  14  122.90    4.90
  -1   3 -15   15.14    1.87
   1  -3  15   18.16    2.06
   1  -3  15   17.86    1.76
   1  -3  15   15.39    1.93
  -1   3 -16    1.91    0.90
   1  -3  16    2.76    1.06
   1  -3  16    0.64    0.58
   1  -3  16    0.84    0.71
  -1   3 -17   17.06    2.12
   1  -3  17   20.74    2.35
   1  -3  17   17.31    1.85
   1  -3  17   19.09    2.31
  -1   3 -18    0.23    0.66
   1  -3  18    0.74    0.82
  -1   2  19    0.22    0.56
  -1   2  19   -0.45    0.45
   1  -2 -19    0.05    0.51
   1  -2 -19    0.45    0.57
   1  -2 -19    0.91    0.64
  -1   2  18    0.05    0.49
  -1   2  18    1.40    0.75
   1  -2 -18    1.12    0.68
   1  -2 -18    0.77    0.61
  -1   2  17    1.17    0.63
  -1   2  17    1.17    0.67
  -1   2  17    1.02    0.66
   1  -2 -17    1.03    0.63
   1  -2 -17    0.77    0.57
  -1   2  16    8.88    1.22
  -1   2  16    8.87    1.35
  -1   2  16    6.91    1.23
   1  -2 -16    6.81    1.16
   1  -2 -16    8.20    1.19
  -1   2  15   18.78    1.60
  -1   2  15   16.02    1.66
  -1   2  15   16.64    1.69
   1  -2 -15   21.39    1.80
  -1   2  14  216.89    5.01
  -1   2  14  201.44    5.40
  -1   2  14  182.22    5.11
   1  -2 -14  210.03    5.23
  -1   2  13   10.28    1.11
  -1   2  13   10.58    1.28
  -1   2  13    8.69    1.18
  -1   2  13    9.88    1.09
   1  -2 -13   10.88    1.22
  -1   2  12    7.19    0.91
  -1   2  12    5.84    0.96
  -1   2  12    7.45    1.05
  -1   2  12    8.56    0.95
   1  -2 -12    8.14    1.02
  -1   2  11   49.94    2.10
  -1   2  11   45.51    2.34
  -1   2  11   45.45    2.30
  -1   2  11   49.93    2.02
   1  -2 -11   48.98    2.22
  -1   2  10   48.16    1.96
  -1   2  10   47.97    2.31
  -1   2  10   37.41    2.01
  -1   2  10   50.02    1.88
   1  -2 -10   46.65    2.06
  -1   2   9   30.34    1.47
  -1   2   9   24.93    1.62
  -1   2   9   23.61    1.55
  -1   2   9   30.83    1.37
   1  -2  -9   26.35    1.48
  -1   2   8  411.40    5.06
  -1   2   8  385.01    5.94
  -1   2   8  341.16    5.50
  -1   2   8  426.77    4.56
   1  -2  -8  382.69    5.22
  -1   2   7  360.96    4.47
  -1   2   7  350.14    5.42
  -1   2   7  306.03    4.98
  -1   2   7  371.43    3.81
   1  -2  -7  318.56    4.50
  -1   2   6   34.64    1.32
  -1   2   6   34.05    1.64
   1  -2  -6   29.50    1.31
   1  -2  -6   29.38    1.50
  -1   2   5  218.04    3.12
  -1   2   5  207.34    3.79
   1  -2  -5  194.45    3.15
   1  -2  -5  189.68    3.59
  -1   2   4   54.44    1.50
  -1   2   4   50.53    1.78
   1  -2  -4   47.24    1.49
   1  -2  -4   46.35    1.71
  -1   2   3   88.60    1.87
  -1   2   3   85.70    2.18
   1  -2  -3   76.58    1.83
   1  -2  -3   75.66    2.09
  -1   2   2  128.28    2.24
  -1   2   2  122.74    2.43
   1  -2  -2  112.49    2.19
   1  -2  -2  114.48    2.47
  -1   2   1   11.15    0.70
  -1   2   1   10.83    0.69
   1  -2  -1   10.76    0.70
   1  -2  -1   10.95    0.76
  -1   2   0   48.60    1.48
  -1   2   0   44.79    1.25
   1  -2   0   43.19    1.42
   1  -2   0   44.55    1.48
   1  -2   0   49.31    1.08
  -1   2  -1  504.16    4.98
  -1   2  -1  457.39    3.56
   1  -2   1  458.99    4.79
   1  -2   1  493.78    4.85
   1  -2   1  483.40    3.97
  -1   2  -2  160.93    2.99
  -1   2  -2  155.39    1.80
   1  -2   2  158.58    2.97
   1  -2   2  178.12    2.94
   1  -2   2  158.54    2.59
  -1   2  -3   43.27    1.65
   1  -2   3   38.62    1.57
   1  -2   3   48.38    1.58
   1  -2   3   35.54    1.37
  -1   2  -4   49.92    1.88
   1  -2   4   51.01    1.90
   1  -2   4   62.03    1.84
   1  -2   4   48.57    1.75
  -1   2  -5  340.03    5.14
   1  -2   5  354.52    5.25
   1  -2   5  412.33    4.89
   1  -2   5  315.09    4.76
  -1   2  -6   10.14    0.98
   1  -2   6    9.65    0.96
   1  -2   6   12.70    0.94
   1  -2   6    8.37    0.89
  -1   2  -7  381.55    6.04
   1  -2   7  392.62    6.14
   1  -2   7  453.17    5.58
   1  -2   7  350.24    5.72
  -1   2  -8   20.87    1.52
   1  -2   8   21.98    1.57
   1  -2   8   25.23    1.42
   1  -2   8   19.76    1.48
  -1   2  -9    7.03    0.98
   1  -2   9    6.07    0.94
   1  -2   9    7.54    0.88
   1  -2   9    6.12    0.94
  -1   2 -10  111.84    3.77
   1  -2  10  123.53    3.99
   1  -2  10  119.76    3.30
   1  -2  10  107.08    3.73
  -1   2 -11   68.29    3.09
   1  -2  11   74.18    3.26
   1  -2  11   69.52    2.64
   1  -2  11   65.73    3.08
  -1   2 -12  104.37    3.97
   1  -2  12  120.98    4.31
   1  -2  12  104.49    3.35
   1  -2  12   99.00    3.94
  -1   2 -13  112.78    4.28
   1  -2  13  135.67    4.75
   1  -2  13  122.47    3.77
   1  -2  13  110.84    4.36
  -1   2 -14   48.72    2.98
   1  -2  14   55.25    3.20
   1  -2  14   47.05    2.46
   1  -2  14   46.85    3.00
  -1   2 -15   49.69    3.12
   1  -2  15   60.74    3.47
   1  -2  15   47.20    2.55
   1  -2  15   45.37    3.07
  -1   2 -16   17.68    2.02
   1  -2  16   18.54    2.09
   1  -2  16   14.10    1.53
   1  -2  16   16.06    2.01
  -1   2 -17    7.64    1.50
   1  -2  17    7.88    1.55
   1  -2  17    5.94    1.13
   1  -2  17    7.69    1.55
  -1   2 -18    0.14    0.56
   1  -2  18    0.07    0.65
   1  -2  18   -0.01    0.50
  -1   1  19   13.75    1.76
  -1   1  19   13.15    1.82
   1  -1 -19   13.85    1.85
   1  -1 -19   19.73    1.95
   1  -1 -19   16.00    1.86
  -1   1  18    0.21    0.51
  -1   1  18    0.18    0.53
   1  -1 -18    0.53    0.52
   1  -1 -18    0.58    0.58
  -1   1  17    1.90    0.77
  -1   1  17    0.91    0.65
   1  -1 -17    3.07    0.85
   1  -1 -17    2.04    0.79
  -1   1  16    4.94    1.09
  -1   1  16    5.04    1.07
  -1   1  16    4.88    1.08
   1  -1 -16    4.79    0.98
   1  -1 -16    4.77    1.00
  -1   1  15   15.28    1.63
  -1   1  15   19.39    1.61
  -1   1  15   17.86    1.70
  -1   1  15   14.94    1.63
   1  -1 -15   17.98    1.64
  -1   1  14    0.52    0.47
  -1   1  14    1.14    0.56
  -1   1  14    0.76    0.52
  -1   1  14    0.47    0.49
   1  -1 -14    1.31    0.60
  -1   1  13   -0.11    0.30
  -1   1  13    0.11    0.32
  -1   1  13    0.05    0.34
  -1   1  13    0.03    0.35
   1  -1 -13    0.30    0.36
  -1   1  12   49.95    2.46
  -1   1  12   47.18    2.10
  -1   1  12   50.93    2.50
  -1   1  12   43.02    2.36
   1  -1 -12   52.80    2.33
  -1   1  11    4.92    0.82
  -1   1  11    6.69    0.80
  -1   1  11    5.66    0.89
  -1   1  11    4.91    0.85
  -1   1  10    6.84    0.75
  -1   1  10    6.80    0.91
  -1   1  10    5.81    0.86
  -1   1   9   20.10    1.15
  -1   1   9   18.31    1.35
  -1   1   9   15.83    1.27
   1  -1  -9   17.38    1.26
   1  -1  -9   20.54    1.21
  -1   1   8  274.16    3.87
  -1   1   8  238.34    4.56
  -1   1   8  225.67    4.45
   1  -1  -8  245.30    4.38
   1  -1  -8  274.33    3.97
  -1   1   7   40.66    1.39
  -1   1   7   38.35    1.77
  -1   1   7   36.60    1.73
   1  -1  -7   37.99    1.64
   1  -1  -7   42.83    1.45
  -1   1   6  365.84    3.80
  -1   1   6  333.71    4.90
  -1   1   6  309.59    4.72
   1  -1  -6  333.81    4.55
   1  -1  -6  379.68    3.83
  -1   1   5  310.59    3.21
  -1   1   5  286.03    4.30
  -1   1   5  258.85    4.09
   1  -1  -5  275.74    3.90
   1  -1  -5  322.76    3.10
  -1   1   4  124.25    1.88
  -1   1   4  116.34    2.59
  -1   1   4  108.14    2.50
   1  -1  -4  116.08    2.40
   1  -1  -4  133.78    1.70
  -1   1   3   59.35    1.23
  -1   1   3   56.01    1.69
   1  -1  -3   54.20    1.57
   1  -1  -3   51.91    1.64
  -1   1   2  259.15    2.55
  -1   1   2  242.58    3.27
   1  -1  -2  223.69    3.06
   1  -1  -2  218.24    3.16
  -1   1   1   98.32    1.65
  -1   1   1   87.04    1.82
   1  -1  -1   79.86    1.82
   1  -1  -1   80.27    1.83
   1  -1  -1   86.89    1.15
  -1   1   0  462.49    4.43
  -1   1   0  390.66    3.49
   1  -1   0  380.36    3.99
   1  -1   0  378.52    3.78
   1  -1   0  408.37    2.98
  -1   1  -1 1869.97   14.41
  -1   1  -1 1561.86    9.59
   1  -1   1 1598.68   12.87
   1  -1   1 1672.49   11.75
   1  -1   1 1655.02   10.89
  -1   1  -2  454.69    4.54
  -1   1  -2  399.12    2.74
   1  -1   2  416.46    4.53
   1  -1   2  467.17    4.06
   1  -1   2  410.53    3.97
  -1   1  -3   14.20    0.89
   1  -1   3   14.50    0.92
   1  -1   3   16.75    0.80
   1  -1   3   12.24    0.79
  -1   1  -4   34.86    1.47
   1  -1   4   31.16    1.41
   1  -1   4   40.41    1.28
   1  -1   4   30.53    1.34
  -1   1  -5   11.50    0.94
   1  -1   5   12.01    0.95
   1  -1   5   15.70    0.86
   1  -1   5   11.82    0.93
  -1   1  -6    1.22    0.40
   1  -1   6    0.83    0.37
   1  -1   6    1.20    0.34
   1  -1   6    0.62    0.33
  -1   1  -7    7.10    0.85
   1  -1   7    8.35    0.91
   1  -1   7    8.24    0.72
   1  -1   7    7.14    0.85
  -1   1  -8   36.28    1.91
   1  -1   8   40.29    1.99
   1  -1   8   43.38    1.65
   1  -1   8   35.62    1.91
  -1   1  -9   11.12    1.15
   1  -1   9   13.15    1.24
   1  -1   9   14.05    1.03
   1  -1   9   11.15    1.16
  -1   1 -10    0.55    0.41
   1  -1  10    0.66    0.44
   1  -1  10    0.53    0.34
   1  -1  10    0.60    0.42
  -1   1 -11   41.78    2.38
   1  -1  11   48.17    2.53
   1  -1  11   42.75    1.92
   1  -1  11   38.74    2.33
  -1   1 -12   28.37    2.07
   1  -1  12   31.55    2.16
   1  -1  12   28.25    1.66
   1  -1  12   28.18    2.09
  -1   1 -13  172.24    5.18
   1  -1  13  187.68    5.37
   1  -1  13  162.19    4.04
   1  -1  13  159.64    5.08
  -1   1 -14  182.73    5.55
   1  -1  14  192.18    5.65
   1  -1  14  168.95    4.30
   1  -1  14  169.08    5.45
  -1   1 -15   10.23    1.53
   1  -1  15   12.26    1.62
   1  -1  15   10.96    1.24
   1  -1  15   11.63    1.62
  -1   1 -16   82.55    4.05
   1  -1  16   85.08    4.09
   1  -1  16   71.32    3.04
   1  -1  16   71.70    3.88
  -1   1 -17    8.05    1.50
   1  -1  17    8.05    1.48
   1  -1  17    6.49    1.42
  -1   1 -18   -0.54    0.46
   1  -1  18   -0.23    0.48
   1  -1  18    0.43    0.61
   1  -1  19    7.56    1.64
   1  -1  19    5.03    1.44
  -1   0  19    9.57    1.68
  -1   0  19    9.79    1.51
  -1   0  19    9.13    1.60
   1   0 -19   11.74    1.72
   1   0 -19   10.40    1.64
  -1   0  18   -0.33    0.43
  -1   0  18    0.25    0.52
  -1   0  18   -0.17    0.45
   1   0 -18   -0.25    0.37
   1   0 -18   -0.09    0.41
  -1   0  17    3.54    1.11
  -1   0  17    3.83    0.98
  -1   0  17    2.39    0.93
   1   0 -17    3.26    0.88
   1   0 -17    3.50    0.98
  -1   0  16   54.85    3.16
  -1   0  16   55.70    2.95
  -1   0  16   43.83    2.82
   1   0 -16   67.31    3.00
   1   0 -16   59.48    3.13
  -1   0  15    3.47    0.93
  -1   0  15    4.47    0.96
  -1   0  15    4.10    1.01
   1   0 -15    4.81    0.91
   1   0 -15    4.57    0.97
  -1   0  14   67.83    3.25
  -1   0  14   60.19    2.88
  -1   0  14   57.54    2.98
   1   0 -14   71.68    2.81
   1   0 -14   69.85    3.09
  -1   0  13   46.17    2.57
  -1   0  13   42.38    2.35
  -1   0  13   37.04    2.32
   1   0 -13   48.36    2.21
   1   0 -13   45.63    2.40
  -1   0  12   74.75    3.11
  -1   0  12   70.13    2.88
  -1   0  12   66.68    2.96
   1   0 -12   75.80    2.91
  -1   0  11    2.98    0.72
  -1   0  11    2.91    0.56
  -1   0  11    2.51    0.66
  -1   0  11    2.83    0.73
   1   0 -11    2.73    0.65
  -1   0  10   21.41    1.54
  -1   0  10   21.10    1.23
  -1   0  10   19.65    1.44
  -1   0  10   17.81    1.44
   1   0 -10   22.54    1.44
  -1   0   9   27.68    1.65
  -1   0   9   28.60    1.32
  -1   0   9   24.47    1.53
  -1   0   9   23.25    1.54
   1   0  -9   29.49    1.54
  -1   0   8    6.66    0.81
  -1   0   8    6.77    0.61
  -1   0   8    5.70    0.75
  -1   0   8    5.77    0.78
   1   0  -8    6.53    0.72
  -1   0   7  301.99    3.53
  -1   0   7  266.60    4.52
  -1   0   7  259.34    4.58
   1   0  -7  308.15    4.22
  -1   0   6  315.64    3.22
  -1   0   6  272.54    4.36
  -1   0   6  272.52    4.44
   1   0  -6  287.23    4.42
   1   0  -6  317.58    3.94
  -1   0   5   45.47    1.07
  -1   0   5   40.90    1.62
  -1   0   5   37.29    1.56
   1   0  -5   41.42    1.60
   1   0  -5   45.64    1.37
  -1   0   4  522.55    3.46
  -1   0   4  451.36    5.02
  -1   0   4  448.38    5.02
   1   0  -4  459.63    4.95
   1   0  -4  514.20    4.13
  -1   0   3    0.14    0.16
  -1   0   3    0.02    0.12
   1   0  -3    0.00    0.12
   1   0  -3    0.02    0.07
   1   0  -3    0.10    0.10
  -1   0   2  100.72    1.07
  -1   0   2   92.09    2.01
  -1   0   2   85.70    1.90
   1   0  -2   85.75    1.93
   1   0  -2  110.84    1.11
   1   0  -2   98.89    1.53
  -1   0   1 1161.09    6.38
  -1   0   1  983.84    8.63
  -1   0   1  918.62    7.98
   1   0  -1  915.63    8.69
   1   0  -1 1003.92    6.68
  -1   0   0  290.67    2.55
  -1   0   0  248.87    2.84
   1   0   0  227.72    3.01
   1   0   0  219.13    2.57
   1   0   0  242.78    2.50
  -1   0  -1  335.67    3.17
  -1   0  -1  299.94    2.87
   1   0   1  277.19    3.37
   1   0   1  268.79    2.64
   1   0   1  280.40    2.96
  -1   0  -3  244.22    3.38
  -1   0  -3  248.21    2.26
   1   0   3  213.93    3.23
   1   0   3  271.40    2.50
   1   0   3  207.64    3.10
  -1   0  -4   32.35    1.35
  -1   0  -4   35.26    0.83
   1   0   4   30.06    1.30
   1   0   4   40.92    1.03
   1   0   4   26.50    1.22
  -1   0  -5  128.59    2.89
  -1   0  -5  160.45    1.79
   1   0   5  126.41    2.80
   1   0   5  160.30    2.17
   1   0   5  117.24    2.74
  -1   0  -6   11.19    0.95
  -1   0  -6   14.78    0.59
   1   0   6   11.81    0.94
   1   0   6   12.12    0.68
   1   0   6    9.35    0.88
  -1   0  -7   59.81    2.25
  -1   0  -7   76.83    1.41
   1   0   7   66.29    2.29
   1   0   7   64.80    1.64
   1   0   7   56.71    2.20
  -1   0  -8    1.70    0.52
  -1   0  -8    1.73    0.29
   1   0   8    1.38    0.47
   1   0   8    1.54    0.36
   1   0   8    1.16    0.46
  -1   0  -9  164.36    4.15
  -1   0  -9  196.46    2.60
   1   0   9  186.81    4.26
   1   0   9  161.08    2.98
   1   0   9  151.51    4.00
  -1   0 -10   52.24    2.48
  -1   0 -10   66.91    1.63
   1   0  10   63.04    2.62
   1   0  10   55.69    1.89
   1   0  10   52.50    2.50
  -1   0 -11   58.03    2.74
  -1   0 -11   64.55    1.71
   1   0  11   59.63    2.68
   1   0  11   55.35    2.00
   1   0  11   52.45    2.63
  -1   0 -12   37.60    2.33
  -1   0 -12   44.72    1.51
   1   0  12   44.99    2.46
   1   0  12   34.71    1.69
   1   0  12   36.20    2.30
  -1   0 -13   10.29    1.37
  -1   0 -13   11.36    0.85
   1   0  13   12.07    1.41
   1   0  13    9.49    0.98
   1   0  13    8.27    1.27
  -1   0 -14  120.23    4.47
   1   0  14  122.88    4.37
   1   0  14  101.07    3.12
   1   0  14  106.89    4.28
  -1   0 -15    6.57    1.27
   1   0  15    7.65    1.31
   1   0  15    4.81    0.86
   1   0  15    5.21    1.17
  -1   0 -16   11.62    1.65
   1   0  16   14.99    1.75
   1   0  16   10.19    1.18
   1   0  16   11.29    1.63
  -1   0 -17    1.14    0.76
   1   0  17    0.03    0.49
   1   0  17    0.43    0.60
  -1   0 -18    7.31    1.51
   1   0  18    6.82    1.39
   1   0  18    6.85    1.46
  -1   0 -19    0.62    0.69
   1   0  19    0.12    0.64
   1   0  19    1.01    0.77
  -1  -1  19   11.09    1.85
  -1  -1  19    8.06    1.57
   1   1 -19   10.13    1.67
  -1  -1  18   24.02    2.42
  -1  -1  18   21.67    1.98
  -1  -1  18   24.39    2.38
   1   1 -18   29.01    2.21
   1   1 -18   23.52    2.29
  -1  -1  17   15.12    1.90
  -1  -1  17   16.89    1.72
  -1  -1  17   13.60    1.78
   1   1 -17   18.20    1.70
   1   1 -17   16.55    1.87
  -1  -1  16    3.18    1.02
  -1  -1  16    2.55    0.85
  -1  -1  16    3.60    1.03
   1   1 -16    4.64    0.93
   1   1 -16    3.28    0.99
  -1  -1  15    7.85    1.32
  -1  -1  15    6.18    1.07
  -1  -1  15    5.57    1.13
   1   1 -15    8.17    1.12
   1   1 -15    7.10    1.20
  -1  -1  14    5.95    1.14
  -1  -1  14    5.31    0.98
  -1  -1  14    4.59    1.03
   1   1 -14    5.48    0.90
   1   1 -14    5.67    1.04
  -1  -1  13   13.28    1.50
  -1  -1  13   10.29    1.22
  -1  -1  13   12.12    1.41
   1   1 -13   13.74    1.23
   1   1 -13   12.00    1.35
  -1  -1  12    9.40    1.24
  -1  -1  12   10.29    1.17
  -1  -1  12   10.55    1.28
   1   1 -12   12.28    1.11
   1   1 -12   11.15    1.25
  -1  -1  11   46.37    2.44
  -1  -1  11   43.81    2.18
  -1  -1  11   42.64    2.34
   1   1 -11   51.39    2.02
   1   1 -11   47.07    2.30
  -1  -1  10  199.11    4.76
  -1  -1  10  183.61    4.24
  -1  -1  10  177.40    4.49
   1   1 -10  214.58    3.81
   1   1 -10  203.96    4.49
  -1  -1   9    2.01    0.58
  -1  -1   9    1.56    0.50
  -1  -1   9    1.32    0.51
   1   1  -9    2.24    0.45
   1   1  -9    2.04    0.54
  -1  -1   8    1.69    0.51
  -1  -1   8    1.12    0.42
  -1  -1   8    1.33    0.48
   1   1  -8    2.03    0.39
   1   1  -8    1.40    0.45
  -1  -1   7  209.54    4.19
  -1  -1   7  198.30    3.89
  -1  -1   7  203.19    4.15
   1   1  -7  234.29    3.06
   1   1  -7  222.29    3.91
  -1  -1   6  134.45    3.17
  -1  -1   6  123.51    2.94
  -1  -1   6  131.77    3.16
   1   1  -6  148.83    2.16
   1   1  -6  141.99    2.93
  -1  -1   5  693.45    6.60
  -1  -1   5  712.91    6.91
   1   1  -5  713.88    6.86
   1   1  -5  832.15    4.31
   1   1  -5  769.74    6.33
  -1  -1   4  289.68    4.06
  -1  -1   4  288.57    4.11
   1   1  -4  278.44    4.04
   1   1  -4  313.56    3.76
  -1  -1   3    0.10    0.16
  -1  -1   3    0.05    0.15
   1   1  -3    0.01    0.12
   1   1  -3    0.07    0.12
  -1  -1   2  384.96    4.21
  -1  -1   2  374.67    4.00
   1   1  -2  343.72    3.98
   1   1  -2  386.12    3.68
  -1  -1   1  295.45    3.49
  -1  -1   1  285.32    3.16
   1   1  -1  257.65    3.27
   1   1  -1  284.69    3.07
  -1  -1   0  155.53    2.41
  -1  -1   0  136.57    1.95
   1   1   0  129.63    2.25
   1   1   0  162.91    1.71
   1   1   0  139.34    2.17
  -1  -1  -1  113.53    1.97
  -1  -1  -1   89.71    1.37
   1   1   1   88.99    1.85
   1   1   1  105.44    1.68
   1   1   1   90.82    1.83
  -1  -1  -2  535.71    4.13
   1   1   2  406.38    4.02
   1   1   2  456.74    4.01
   1   1   2  390.60    2.38
   1   1   2  403.44    4.09
  -1  -1  -3  927.53    7.15
   1   1   3  698.36    5.48
   1   1   3  734.99    6.50
   1   1   3  644.24    5.54
  -1  -1  -4   51.75    1.28
   1   1   4   37.08    1.35
   1   1   4   39.21    1.45
   1   1   4   34.54    1.39
  -1  -1  -5   29.84    1.00
   1   1   5   22.27    1.12
   1   1   5   22.22    1.20
   1   1   5   24.79    0.62
   1   1   5   18.86    1.11
  -1  -1  -6  189.04    2.59
   1   1   6  149.04    3.03
   1   1   6  146.58    3.25
   1   1   6  149.01    1.78
   1   1   6  131.29    3.08
  -1  -1  -7    2.17    0.35
   1   1   7    1.67    0.44
   1   1   7    1.44    0.48
   1   1   7    1.79    0.28
   1   1   7    1.38    0.44
  -1  -1  -8    0.30    0.18
   1   1   8    0.16    0.24
   1   1   8    0.02    0.23
   1   1   8    0.53    0.21
   1   1   8    0.10    0.21
  -1  -1  -9  477.69    4.77
   1   1   9  439.07    6.19
   1   1   9  380.44    6.23
   1   1   9  375.69    4.03
   1   1   9  373.57    6.17
  -1  -1 -10   54.12    1.70
   1   1  10   52.17    2.28
   1   1  10   41.74    2.22
   1   1  10   39.66    1.44
   1   1  10   43.08    2.24
  -1  -1 -11  152.72    2.98
   1   1  11  139.21    3.88
   1   1  11  125.80    3.97
   1   1  11  113.72    2.60
   1   1  11  121.77    3.92
  -1  -1 -12    2.15    0.48
   1   1  12    2.43    0.74
   1   1  12    1.52    0.63
   1   1  12    2.16    0.51
   1   1  12    1.86    0.69
  -1  -1 -13  162.46    3.34
   1   1  13  155.83    4.52
   1   1  13  122.58    3.05
   1   1  13  133.92    4.49
  -1  -1 -14   25.47    2.10
  -1  -1 -14   28.24    1.49
   1   1  14   24.41    1.94
   1   1  14   20.56    1.36
   1   1  14   19.59    1.86
  -1  -1 -15   18.77    1.91
  -1  -1 -15   22.92    1.64
   1   1  15   20.81    1.88
   1   1  15   15.94    1.29
   1   1  15   15.92    1.79
  -1  -1 -16   10.43    1.55
   1   1  16   10.12    1.45
   1   1  16    9.46    1.50
  -1  -1 -17   84.98    4.20
   1   1  17   93.25    4.14
   1   1  17   84.24    4.21
  -1  -1 -18   23.36    2.37
   1   1  18   22.66    2.22
   1   1  18   24.73    2.46
  -1  -1 -19    0.47    0.60
   1   1  19    0.32    0.68
   1   1  19    0.53    0.63
  -1  -2  18  117.13    5.24
  -1  -2  18  108.83    4.90
   1   2 -18  120.87    5.13
  -1  -2  17   27.29    2.54
  -1  -2  17   29.11    2.19
  -1  -2  17   24.17    2.34
   1   2 -17   35.52    2.33
   1   2 -17   32.21    2.62
  -1  -2  16    0.43    0.57
  -1  -2  16    0.76    0.53
  -1  -2  16    1.06    0.75
   1   2 -16    0.80    0.50
   1   2 -16    0.69    0.64
  -1  -2  15   23.76    2.19
  -1  -2  15   22.00    1.81
  -1  -2  15   21.28    2.02
   1   2 -15   25.47    1.84
   1   2 -15   22.40    2.03
  -1  -2  14    8.78    1.37
  -1  -2  14    7.52    1.10
  -1  -2  14    6.97    1.23
   1   2 -14    8.07    1.06
   1   2 -14    6.55    1.17
  -1  -2  13   55.69    3.03
  -1  -2  13   53.56    2.58
  -1  -2  13   54.28    2.93
   1   2 -13   63.11    2.54
   1   2 -13   61.51    3.02
  -1  -2  12  175.59    5.09
  -1  -2  12  157.05    4.22
  -1  -2  12  160.76    4.80
   1   2 -12  191.26    4.15
   1   2 -12  177.40    4.87
  -1  -2  11   -0.06    0.31
  -1  -2  11    0.28    0.33
  -1  -2  11    0.07    0.36
   1   2 -11    0.24    0.32
   1   2 -11    0.25    0.37
  -1  -2  10    5.41    0.94
  -1  -2  10    5.48    0.83
  -1  -2  10    6.48    1.00
   1   2 -10    6.46    0.77
   1   2 -10    5.98    0.91
  -1  -2   9    1.05    0.46
  -1  -2   9    1.90    0.53
  -1  -2   9    1.25    0.53
   1   2  -9    0.93    0.35
   1   2  -9    0.85    0.42
  -1  -2   8  183.15    4.32
  -1  -2   8  165.22    3.73
  -1  -2   8  174.82    4.19
   1   2  -8  201.84    3.25
   1   2  -8  181.77    4.05
  -1  -2   7   17.04    1.28
  -1  -2   7   15.93    1.15
  -1  -2   7   15.77    1.24
   1   2  -7   18.33    0.92
   1   2  -7   17.02    1.21
  -1  -2   6    1.42    0.45
  -1  -2   6    1.94    0.47
  -1  -2   6    1.82    0.49
   1   2  -6    1.85    0.32
   1   2  -6    1.85    0.46
  -1  -2   5    9.58    0.88
  -1  -2   5    9.04    0.81
  -1  -2   5    9.13    0.86
   1   2  -5   10.67    0.57
   1   2  -5   10.11    0.84
  -1  -2   4    3.01    0.50
  -1  -2   4    2.90    0.50
   1   2  -4    2.90    0.28
   1   2  -4    3.06    0.48
  -1  -2   3    0.49    0.25
  -1  -2   3    0.13    0.19
   1   2  -3    0.21    0.18
   1   2  -3    0.41    0.13
   1   2  -3    0.47    0.23
  -1  -2   2   45.13    0.91
  -1  -2   2   40.84    1.46
  -1  -2   2   40.67    1.40
   1   2  -2   34.28    1.33
   1   2  -2   38.95    0.74
   1   2  -2   37.16    1.33
  -1  -2   1    0.30    0.19
  -1  -2   1    0.41    0.19
   1   2  -1    0.25    0.17
   1   2  -1    0.40    0.12
   1   2  -1    0.36    0.20
  -1  -2   0  286.41    3.59
  -1  -2   0  265.90    2.89
   1   2   0  216.04    2.95
   1   2   0  263.56    2.44
   1   2   0  234.13    3.19
  -1  -2  -2 2396.79   16.61
  -1  -2  -2 1877.55    8.49
   1   2   2 1642.11   11.02
   1   2   2 1975.76   13.27
   1   2   2 1651.07   13.45
  -1  -2  -3    8.14    0.62
   1   2   3    5.72    0.50
   1   2   3    6.05    0.56
   1   2   3    4.59    0.53
  -1  -2  -4    1.31    0.31
   1   2   4    0.95    0.27
   1   2   4    0.99    0.32
   1   2   4    0.75    0.28
  -1  -2  -5  505.53    4.79
   1   2   5  378.31    4.24
   1   2   5  377.16    4.88
   1   2   5  328.13    4.62
  -1  -2  -6   55.77    1.65
   1   2   6   45.59    1.59
   1   2   6   40.30    1.73
   1   2   6   37.30    1.67
  -1  -2  -7    8.11    0.69
   1   2   7    7.02    0.71
   1   2   7    5.96    0.76
   1   2   7    6.22    0.76
  -1  -2  -8   88.66    2.24
   1   2   8   75.30    2.30
   1   2   8   67.84    2.51
   1   2   8   58.65    1.23
   1   2   8   61.81    2.38
  -1  -2  -9  387.60    4.84
   1   2   9  368.08    5.36
   1   2   9  302.93    5.57
   1   2   9  268.05    3.00
   1   2   9  300.06    5.49
  -1  -2 -10  204.12    3.67
   1   2  10  193.91    4.13
   1   2  10  172.08    4.43
   1   2  10  144.33    2.45
   1   2  10  152.69    4.12
  -1  -2 -11    4.09    0.63
   1   2  11    3.28    0.70
   1   2  11    2.73    0.77
   1   2  11    2.05    0.41
   1   2  11    2.54    0.71
  -1  -2 -12   20.28    1.29
   1   2  12   19.11    1.50
   1   2  12   17.66    1.63
   1   2  12   13.59    0.94
   1   2  12   14.97    1.50
  -1  -2 -13   62.15    2.28
   1   2  13   60.57    2.72
   1   2  13   50.30    2.78
   1   2  13   47.90    1.79
   1   2  13   53.92    2.85
  -1  -2 -14   14.52    1.19
   1   2  14   14.37    1.46
   1   2  14   12.08    1.52
   1   2  14   12.65    1.03
   1   2  14   11.69    1.47
  -1  -2 -15   18.01    1.36
   1   2  15   18.05    1.69
   1   2  15   15.06    1.73
   1   2  15   12.73    1.58
  -1  -2 -16   12.39    1.20
   1   2  16   10.75    1.43
   1   2  16   11.44    1.58
  -1  -2 -17    5.07    1.25
   1   2  17    7.20    1.27
   1   2  17    5.83    1.31
  -1  -2 -18    1.33    0.83
   1   2  18    1.26    0.77
   1   2  18    1.02    0.76
  -1  -2 -19    6.39    1.47
   1   2  19    4.52    1.22
   1   2  19    4.15    1.29
  -1  -3  18   15.53    2.15
  -1  -3  18   13.01    1.94
   1   3 -18   15.35    2.04
  -1  -3  17    7.55    1.53
  -1  -3  17    5.56    1.34
   1   3 -17    9.51    1.39
   1   3 -17    7.71    1.53
  -1  -3  16    1.97    0.94
  -1  -3  16    1.77    0.73
  -1  -3  16    0.89    0.69
   1   3 -16    1.69    0.71
   1   3 -16    1.02    0.72
  -1  -3  15    5.06    1.22
  -1  -3  15    4.67    0.95
  -1  -3  15    3.49    1.10
   1   3 -15    4.17    1.10
  -1  -3  14    0.15    0.45
  -1  -3  14   -0.25    0.31
  -1  -3  14   -0.07    0.42
   1   3 -14    0.61    0.46
   1   3 -14    0.04    0.40
  -1  -3  13    1.94    0.82
  -1  -3  13    2.65    0.73
   1   3 -13    1.99    0.66
   1   3 -13    2.60    0.89
  -1  -3  12   33.26    2.36
  -1  -3  12   28.06    1.85
  -1  -3  12   31.05    2.24
   1   3 -12   31.74    1.79
   1   3 -12   29.59    2.15
  -1  -3  11  117.35    4.15
  -1  -3  11  107.51    3.40
  -1  -3  11  115.26    4.05
   1   3 -11  128.53    3.33
   1   3 -11  114.64    3.95
  -1  -3  10 1118.84   12.16
  -1  -3  10 1003.94   10.00
  -1  -3  10 1066.25   11.74
   1   3 -10 1190.26    9.49
   1   3 -10 1109.27   11.65
  -1  -3   9  117.37    3.79
  -1  -3   9  107.81    3.19
  -1  -3   9  118.36    3.77
   1   3  -9  129.84    2.97
   1   3  -9  120.16    3.69
  -1  -3   8   50.42    2.38
  -1  -3   8   45.20    2.01
  -1  -3   8   50.18    2.37
   1   3  -8   54.95    1.81
   1   3  -8   50.13    2.29
  -1  -3   7    3.28    0.67
  -1  -3   7    2.97    0.58
  -1  -3   7    3.38    0.67
   1   3  -7    3.14    0.47
   1   3  -7    2.62    0.59
  -1  -3   6   51.92    2.18
  -1  -3   6   45.88    1.89
  -1  -3   6   50.16    2.14
   1   3  -6   53.14    1.54
   1   3  -6   50.55    2.09
  -1  -3   5  128.08    3.22
  -1  -3   5  123.26    2.97
  -1  -3   5  137.19    3.34
   1   3  -5  138.11    2.28
   1   3  -5  129.30    3.16
  -1  -3   4   29.68    1.48
  -1  -3   4   28.74    1.41
  -1  -3   4   30.82    1.52
   1   3  -4   31.08    1.02
   1   3  -4   30.12    1.48
  -1  -3   3  209.33    3.62
  -1  -3   3  224.55    3.79
   1   3  -3  209.48    2.46
   1   3  -3  199.41    3.58
  -1  -3   2    7.68    0.71
  -1  -3   2    8.26    0.72
   1   3  -2    6.96    0.66
   1   3  -2    8.06    0.49
   1   3  -2    7.59    0.71
  -1  -3   1  260.69    3.84
  -1  -3   1  261.76    3.53
   1   3  -1  203.17    3.15
   1   3  -1  222.97    2.55
  -1  -3   0   44.38    1.57
  -1  -3   0   41.38    1.30
   1   3   0   32.98    1.21
   1   3   0   36.39    1.10
   1   3   0   32.77    1.35
  -1  -3  -1   63.94    1.87
  -1  -3  -1   61.27    1.42
   1   3   1   42.59    1.29
   1   3   1   52.65    1.42
   1   3   1   43.86    1.56
  -1  -3  -2  431.63    4.80
  -1  -3  -2  401.86    3.17
   1   3   2  287.15    3.22
   1   3   2  336.43    3.86
   1   3   2  292.65    4.04
  -1  -3  -3  777.10    6.48
  -1  -3  -3  714.24    3.56
   1   3   3  521.85    4.31
   1   3   3  609.31    5.59
   1   3   3  498.94    5.41
  -1  -3  -4  127.55    2.67
   1   3   4   88.31    1.83
   1   3   4   93.16    2.36
   1   3   4   81.11    2.28
  -1  -3  -5  186.89    3.30
   1   3   5  141.02    2.42
   1   3   5  139.21    3.07
   1   3   5  121.49    2.91
  -1  -3  -6  111.60    2.62
   1   3   6   85.00    2.01
   1   3   6   83.43    2.53
   1   3   6   69.77    2.31
  -1  -3  -7  142.79    3.05
   1   3   7  123.47    2.57
   1   3   7  112.68    3.11
   1   3   7   97.36    2.86
  -1  -3  -8  403.79    5.27
   1   3   8  356.51    4.66
   1   3   8  308.31    5.41
   1   3   8  278.75    5.06
  -1  -3  -9  197.79    3.82
  -1  -3  -9  131.81    1.92
   1   3   9  178.81    3.52
   1   3   9  154.55    4.04
   1   3   9  147.23    3.86
  -1  -3 -10    0.32    0.29
  -1  -3 -10    0.29    0.19
   1   3  10    0.25    0.27
   1   3  10   -0.07    0.25
   1   3  10   -0.01    0.25
  -1  -3 -11   59.44    2.26
  -1  -3 -11   39.17    1.31
   1   3  11   53.50    2.19
   1   3  11   46.00    2.46
   1   3  11   46.89    2.42
  -1  -3 -12   18.48    1.34
  -1  -3 -12   11.61    0.81
   1   3  12   16.81    1.34
   1   3  12   16.10    1.58
   1   3  12   12.95    1.40
  -1  -3 -13    0.41    0.34
   1   3  13    0.40    0.37
   1   3  13   -0.02    0.33
   1   3  13    0.15    0.38
  -1  -3 -14    3.24    0.72
   1   3  14    2.14    0.71
   1   3  14    2.63    0.92
   1   3  14    2.67    0.90
  -1  -3 -15    7.24    1.00
   1   3  15    6.70    1.07
   1   3  15    4.71    1.17
   1   3  15    5.71    1.15
  -1  -3 -16    3.76    0.85
   1   3  16    3.33    0.90
   1   3  16    3.99    1.12
   1   3  16    4.14    1.06
  -1  -3 -17   14.47    1.43
   1   3  17   15.35    1.67
   1   3  17   10.35    1.62
   1   3  17   13.71    1.78
   1   3  18    0.15    0.47
   1   3  18   -0.40    0.40
   1   3  18    0.34    0.56
  -1  -3 -19    0.04    0.57
   1   3  19   -0.37    0.40
   1   3  19    0.45    0.68
  -1  -4  17    7.39    1.59
  -1  -4  17    7.25    1.54
   1   4 -17    8.48    1.63
  -1  -4  16    1.67    0.87
  -1  -4  16    2.03    0.97
   1   4 -16    1.65    0.76
   1   4 -16    2.48    1.01
  -1  -4  15    3.55    1.13
  -1  -4  15    2.13    0.76
  -1  -4  15    2.48    0.96
   1   4 -15    4.06    0.93
   1   4 -15    2.30    0.89
  -1  -4  14   10.40    1.58
  -1  -4  14    8.50    1.18
  -1  -4  14    8.84    1.45
   1   4 -14   11.17    1.30
   1   4 -14   10.35    1.52
  -1  -4  13    0.21    0.45
  -1  -4  13    0.05    0.37
  -1  -4  13    0.11    0.44
   1   4 -13    0.10    0.37
   1   4 -13   -0.21    0.38
  -1  -4  12  263.82    6.68
  -1  -4  12  236.42    5.24
  -1  -4  12  249.64    6.39
   1   4 -12  284.74    5.39
   1   4 -12  260.79    6.46
  -1  -4  11  101.83    4.02
  -1  -4  11   99.46    3.33
  -1  -4  11  101.51    3.96
   1   4 -11  110.88    3.23
   1   4 -11  104.93    3.98
  -1  -4  10  207.83    5.47
  -1  -4  10  185.77    4.40
  -1  -4  10  201.03    5.33
   1   4 -10  214.97    4.26
   1   4 -10  196.31    5.20
  -1  -4   9   69.15    3.04
  -1  -4   9   64.13    2.55
  -1  -4   9   68.18    3.02
   1   4  -9   75.17    2.41
   1   4  -9   67.86    2.95
  -1  -4   8   55.72    2.62
  -1  -4   8   50.02    2.17
  -1  -4   8   57.62    2.65
   1   4  -8   63.21    2.10
   1   4  -8   57.23    2.60
  -1  -4   7   18.59    1.47
  -1  -4   7   17.37    1.27
  -1  -4   7   19.38    1.51
   1   4  -7   20.46    1.15
   1   4  -7   18.60    1.45
  -1  -4   6  124.98    3.51
  -1  -4   6  122.41    3.18
  -1  -4   6  138.42    3.74
   1   4  -6  132.10    2.71
   1   4  -6  125.94    3.52
  -1  -4   5   11.18    1.04
  -1  -4   5   10.36    0.95
  -1  -4   5   11.04    1.05
   1   4  -5   12.07    0.81
   1   4  -5   10.77    1.04
  -1  -4   4   35.98    1.71
  -1  -4   4   34.63    1.63
  -1  -4   4   39.90    1.84
   1   4  -4   35.68    1.30
   1   4  -4   35.01    1.73
  -1  -4   3  304.01    4.62
  -1  -4   3  307.39    4.68
  -1  -4   3  351.84    5.11
   1   4  -3  294.17    3.55
   1   4  -3  290.18    4.74
  -1  -4   2   97.55    2.60
  -1  -4   2   99.51    2.58
   1   4  -2   78.60    2.22
   1   4  -2   82.70    1.87
   1   4  -2   82.98    2.46
  -1  -4   1   20.25    1.19
  -1  -4   1   19.27    1.09
   1   4  -1   16.35    0.97
   1   4  -1   15.70    0.85
   1   4  -1   15.98    1.08
  -1  -4   0   17.86    1.11
  -1  -4   0   17.11    0.97
   1   4   0   11.39    0.77
   1   4   0   14.82    0.84
   1   4   0   12.20    0.94
  -1  -4  -1  221.99    3.81
  -1  -4  -1  223.91    3.14
   1   4   1  152.29    2.51
   1   4   1  174.51    2.93
   1   4   1  160.75    3.24
  -1  -4  -2    2.96    0.52
  -1  -4  -2    3.25    0.41
   1   4   2    2.27    0.35
   1   4   2    2.28    0.41
   1   4   2    2.07    0.44
  -1  -4  -3   59.82    2.02
  -1  -4  -3   56.53    1.34
   1   4   3   36.93    1.14
   1   4   3   41.33    1.59
   1   4   3   38.09    1.62
  -1  -4  -4  173.26    3.45
  -1  -4  -4  178.58    2.16
   1   4   4  116.89    1.99
   1   4   4  129.58    2.95
   1   4   4  113.23    2.84
  -1  -4  -5  261.65    4.32
  -1  -4  -5  266.71    2.44
   1   4   5  192.92    2.63
   1   4   5  197.81    3.84
   1   4   5  165.69    3.53
  -1  -4  -6  397.07    5.43
  -1  -4  -6  395.37    2.83
   1   4   6  318.15    3.55
   1   4   6  300.87    4.98
   1   4   6  259.06    4.57
  -1  -4  -7   16.63    1.18
   1   4   7   15.52    0.87
   1   4   7   12.37    1.11
   1   4   7   11.23    1.04
  -1  -4  -8    1.34    0.47
   1   4   8    1.64    0.39
   1   4   8    1.33    0.52
   1   4   8    1.28    0.48
  -1  -4  -9   51.26    2.13
  -1  -4  -9   39.00    1.06
   1   4   9   47.75    1.71
   1   4   9   41.62    2.17
   1   4   9   37.10    1.99
  -1  -4 -10   81.71    2.76
  -1  -4 -10   57.28    1.40
   1   4  10   73.20    2.25
   1   4  10   62.98    2.78
   1   4  10   61.60    2.65
  -1  -4 -11   43.02    2.09
  -1  -4 -11   29.56    1.11
   1   4  11   39.54    1.78
   1   4  11   34.47    2.17
   1   4  11   30.48    1.98
  -1  -4 -12  294.05    5.52
  -1  -4 -12  198.23    3.03
   1   4  12  270.83    4.84
   1   4  12  237.72    5.83
   1   4  12  222.17    5.43
  -1  -4 -13    1.87    0.65
  -1  -4 -13    1.86    0.45
   1   4  13    2.78    0.68
   1   4  13    2.70    0.87
   1   4  13    1.47    0.66
  -1  -4 -14    8.43    1.10
   1   4  14    6.26    0.94
   1   4  14    5.81    1.15
   1   4  14    5.23    1.04
  -1  -4 -15    6.32    1.03
   1   4  15    8.09    1.09
   1   4  15    9.15    1.42
   1   4  15    5.52    1.14
  -1  -4 -16   41.74    2.38
   1   4  16   39.45    2.31
   1   4  16   34.82    2.67
   1   4  16   38.77    2.71
  -1  -4 -17   39.15    2.37
   1   4  17   33.77    2.25
   1   4  17   27.42    2.49
   1   4  17   28.25    2.43
  -1  -4 -18    6.37    1.16
   1   4  18    5.05    1.09
   1   4  18    4.28    1.29
   1   4  18    4.00    1.15
   1   4  19    1.15    0.87
   1   4  19    0.01    0.50
  -1  -5  17   12.18    1.98
  -1  -5  17   11.09    1.89
   1   5 -17   11.30    1.89
  -1  -5  16    5.10    1.38
  -1  -5  16    4.32    1.34
   1   5 -16    4.38    1.30
  -1  -5  15    0.82    0.72
  -1  -5  15    0.48    0.67
   1   5 -15    0.79    0.56
   1   5 -15   -0.03    0.52
  -1  -5  14    8.76    1.52
  -1  -5  14    9.06    1.22
  -1  -5  14   10.48    1.61
   1   5 -14   10.35    1.30
   1   5 -14    8.31    1.47
  -1  -5  13    4.89    1.17
  -1  -5  13    4.39    0.91
  -1  -5  13    4.18    1.13
   1   5 -13    4.69    0.91
   1   5 -13    3.58    1.06
  -1  -5  12   10.37    1.50
  -1  -5  12   10.35    1.22
  -1  -5  12   10.10    1.48
   1   5 -12   11.13    1.22
   1   5 -12   10.90    1.52
  -1  -5  11  185.93    5.59
  -1  -5  11  167.91    4.39
  -1  -5  11  201.92    5.77
   1   5 -11  198.75    4.53
   1   5 -11  185.27    5.51
  -1  -5  10   49.94    2.83
  -1  -5  10   43.38    2.22
  -1  -5  10   46.82    2.75
   1   5 -10   46.50    2.14
   1   5 -10   45.22    2.67
  -1  -5   9    3.77    0.90
  -1  -5   9    2.57    0.70
  -1  -5   9    3.31    0.89
   1   5  -9    3.85    0.72
   1   5  -9    5.23    1.00
  -1  -5   8   78.95    3.23
  -1  -5   8   72.09    2.69
  -1  -5   8   85.88    3.40
   1   5  -8   84.22    2.61
   1   5  -8   75.05    3.15
  -1  -5   7   11.95    1.26
  -1  -5   7    9.36    1.02
  -1  -5   7   12.41    1.31
   1   5  -7   12.05    1.00
   1   5  -7   10.87    1.22
  -1  -5   6   24.22    1.65
  -1  -5   6   24.29    1.52
  -1  -5   6   27.36    1.80
   1   5  -6   27.08    1.39
   1   5  -6   24.68    1.70
  -1  -5   5   36.79    1.92
  -1  -5   5   37.85    1.84
  -1  -5   5   44.17    2.17
   1   5  -5   36.92    1.55
   1   5  -5   36.86    1.99
  -1  -5   4   25.40    1.53
  -1  -5   4   27.41    1.54
  -1  -5   4   30.94    1.74
   1   5  -4   26.32    1.28
   1   5  -4   25.49    1.61
  -1  -5   3  281.53    4.68
  -1  -5   3  293.77    4.89
  -1  -5   3  326.59    5.31
   1   5  -3  269.04    3.94
   1   5  -3  265.78    4.92
  -1  -5   2 1505.87   12.16
  -1  -5   2 1622.99   12.46
   1   5  -2 1298.37    8.55
   1   5  -2 1277.00   10.44
  -1  -5   1   19.87    1.29
  -1  -5   1   17.26    1.14
   1   5  -1   15.58    1.01
   1   5  -1   15.92    0.98
   1   5  -1   14.12    1.11
  -1  -5   0   37.59    1.74
  -1  -5   0   37.48    1.57
   1   5   0   26.24    1.20
   1   5   0   27.64    1.30
   1   5   0   26.91    1.48
  -1  -5  -1  210.96    4.05
  -1  -5  -1  211.93    3.48
   1   5   1  145.37    2.57
   1   5   1  158.46    3.13
  -1  -5  -2   11.73    1.01
  -1  -5  -2   11.62    0.81
   1   5   2    7.10    0.57
   1   5   2    8.85    0.80
   1   5   2    7.91    0.83
  -1  -5  -3   34.41    1.69
  -1  -5  -3   34.91    1.28
   1   5   3   22.24    0.89
   1   5   3   24.29    1.34
   1   5   3   23.36    1.37
  -1  -5  -4  413.61    5.82
  -1  -5  -4  409.84    4.07
   1   5   4  275.36    2.93
   1   5   4  301.82    4.82
   1   5   4  265.08    4.59
  -1  -5  -5  416.44    5.94
  -1  -5  -5  423.67    3.93
   1   5   5  297.98    3.02
   1   5   5  302.93    5.04
   1   5   5  259.34    4.64
  -1  -5  -6   35.51    1.80
  -1  -5  -6   35.16    1.11
   1   5   6   27.61    0.97
   1   5   6   27.45    1.61
   1   5   6   22.86    1.45
  -1  -5  -7    4.19    0.71
  -1  -5  -7    4.15    0.41
   1   5   7    3.08    0.40
   1   5   7    3.21    0.66
   1   5   7    3.01    0.63
  -1  -5  -8   33.07    1.81
  -1  -5  -8   29.32    1.00
   1   5   8   29.57    1.14
   1   5   8   25.34    1.69
   1   5   8   21.53    1.51
  -1  -5  -9    0.52    0.38
  -1  -5  -9    0.50    0.20
   1   5   9    0.37    0.24
   1   5   9   -0.03    0.24
   1   5   9    0.00    0.24
  -1  -5 -10  100.48    3.29
  -1  -5 -10   79.23    1.74
   1   5  10   94.19    2.34
   1   5  10   82.41    3.26
   1   5  10   74.35    2.95
  -1  -5 -11   12.78    1.27
  -1  -5 -11   10.89    0.72
   1   5  11   13.13    0.99
   1   5  11   10.77    1.31
   1   5  11    8.78    1.16
  -1  -5 -12    7.10    1.04
  -1  -5 -12    5.56    0.58
   1   5  12    5.78    0.75
   1   5  12    4.81    1.01
   1   5  12    5.80    1.01
  -1  -5 -13  104.27    3.63
  -1  -5 -13   74.45    2.08
   1   5  13   95.68    2.86
   1   5  13   79.45    3.60
   1   5  13   75.79    3.35
  -1  -5 -14  122.24    4.02
   1   5  14  112.96    3.28
   1   5  14   92.65    4.03
   1   5  14   97.09    3.91
  -1  -5 -15   32.84    2.19
   1   5  15   27.52    1.76
   1   5  15   23.59    2.18
   1   5  15   23.86    2.08
  -1  -5 -16    1.21    0.67
   1   5  16    1.24    0.57
   1   5  16    0.96    0.67
   1   5  16    1.26    0.72
  -1  -5 -17   11.78    1.48
   1   5  17    8.66    1.58
   1   5  17    9.92    1.53
  -1  -5 -18    9.88    1.42
   1   5  18    6.69    1.50
   1   5  18    6.83    1.40
  -1  -5 -19   12.51    1.60
   1   5  19    9.25    1.74
   1   5  19   10.77    1.71
  -1  -6  16    0.77    0.82
  -1  -6  16    1.38    0.94
   1   6 -16    0.83    0.83
  -1  -6  15    2.81    1.10
  -1  -6  15    3.15    1.22
   1   6 -15    3.09    1.03
   1   6 -15    2.76    1.10
  -1  -6  14    5.34    1.34
  -1  -6  14    5.39    1.33
   1   6 -14    4.78    1.05
   1   6 -14    6.18    1.38
  -1  -6  13   34.94    2.77
  -1  -6  13   31.69    2.09
  -1  -6  13   34.88    2.74
   1   6 -13   31.16    2.09
   1   6 -13   32.07    2.65
  -1  -6  12    1.27    0.70
  -1  -6  12    0.66    0.52
  -1  -6  12    1.21    0.80
   1   6 -12    0.74    0.48
   1   6 -12    1.37    0.76
  -1  -6  11   16.97    1.85
  -1  -6  11   13.39    1.37
  -1  -6  11   14.18    1.73
   1   6 -11   15.84    1.43
   1   6 -11   15.61    1.79
  -1  -6  10   37.45    2.56
  -1  -6  10   35.97    2.10
  -1  -6  10   39.13    2.62
   1   6 -10   41.22    2.14
   1   6 -10   38.97    2.61
  -1  -6   9   35.40    2.39
  -1  -6   9   33.24    1.98
  -1  -6   9   38.40    2.52
   1   6  -9   38.86    2.01
   1   6  -9   33.92    2.36
  -1  -6   8   56.12    2.85
  -1  -6   8   55.18    2.47
  -1  -6   8   56.02    2.90
   1   6  -8   55.59    2.31
   1   6  -8   54.61    2.86
  -1  -6   7    0.21    0.37
  -1  -6   7    0.27    0.33
  -1  -6   7    0.00    0.36
   1   6  -7   -0.01    0.25
   1   6  -7    0.07    0.31
  -1  -6   6   16.62    1.45
  -1  -6   6   14.09    1.26
  -1  -6   6   17.50    1.57
   1   6  -6   14.15    1.13
   1   6  -6   15.23    1.46
  -1  -6   5   45.96    2.24
  -1  -6   5   45.52    2.13
  -1  -6   5   54.55    2.56
   1   6  -5   45.61    1.92
   1   6  -5   43.13    2.30
  -1  -6   4    3.50    0.69
  -1  -6   4    3.40    0.67
  -1  -6   4    4.47    0.80
   1   6  -4    3.67    0.61
   1   6  -4    4.42    0.80
  -1  -6   3   40.49    1.89
  -1  -6   3   44.74    2.07
  -1  -6   3   47.72    2.21
   1   6  -3   38.77    1.71
   1   6  -3   37.64    2.02
  -1  -6   2   43.98    1.85
  -1  -6   2   52.00    2.21
  -1  -6   2   52.78    2.23
   1   6  -2   43.27    1.78
   1   6  -2   41.56    2.07
  -1  -6   1   92.87    2.92
  -1  -6   1   93.00    2.82
   1   6  -1   67.69    2.15
   1   6  -1   70.85    2.28
   1   6  -1   69.77    2.59
  -1  -6   0   24.89    1.54
  -1  -6   0   26.21    1.46
   1   6   0   19.53    1.10
   1   6   0   18.76    1.21
   1   6   0   20.00    1.39
  -1  -6  -1   -0.11    0.19
  -1  -6  -1    0.00    0.21
   1   6   1   -0.04    0.14
   1   6   1    0.05    0.21
   1   6   1    0.13    0.23
  -1  -6  -2   11.09    1.07
  -1  -6  -2   11.91    0.93
   1   6   2    8.11    0.63
   1   6   2    9.09    0.90
   1   6   2    8.35    0.91
  -1  -6  -3  140.03    3.63
  -1  -6  -3  141.27    2.92
   1   6   3   90.52    1.81
   1   6   3  101.81    2.93
   1   6   3   92.66    2.88
  -1  -6  -4  112.42    3.30
  -1  -6  -4  109.09    2.46
   1   6   4   71.65    1.48
   1   6   4   79.75    2.68
   1   6   4   70.43    2.53
  -1  -6  -5    6.09    0.86
  -1  -6  -5    7.28    0.66
   1   6   5    4.67    0.39
   1   6   5    4.50    0.73
   1   6   5    4.65    0.72
  -1  -6  -6   23.93    1.09
   1   6   6   17.55    1.38
   1   6   6   15.88    1.28
  -1  -6  -7  100.39    3.28
  -1  -6  -7   99.43    2.15
   1   6   7   75.59    2.90
   1   6   7   65.62    2.59
  -1  -6  -8    3.69    0.76
  -1  -6  -8    3.80    0.47
   1   6   8    3.66    0.39
   1   6   8    2.17    0.63
   1   6   8    2.19    0.61
  -1  -6  -9    8.47    1.08
  -1  -6  -9    7.09    0.61
   1   6   9    7.18    0.57
   1   6   9    5.75    0.97
   1   6   9    4.90    0.86
  -1  -6 -10   38.82    2.21
  -1  -6 -10   32.10    1.24
   1   6  10   34.95    1.27
   1   6  10   31.23    2.10
   1   6  10   26.70    1.84
  -1  -6 -11   15.60    1.49
  -1  -6 -11   14.21    0.87
   1   6  11   13.95    0.91
   1   6  11   11.69    1.40
   1   6  11   10.26    1.25
  -1  -6 -12   52.29    2.68
  -1  -6 -12   44.21    1.53
   1   6  12   49.70    1.77
   1   6  12   42.19    2.63
   1   6  12   37.98    2.35
  -1  -6 -13  457.10    7.97
   1   6  13  421.06    5.61
   1   6  13  366.75    7.84
   1   6  13  331.50    6.98
  -1  -6 -14   68.36    3.21
   1   6  14   54.70    3.19
   1   6  14   51.78    2.91
  -1  -6 -15    1.33    0.70
   1   6  15    0.58    0.61
   1   6  15    0.58    0.58
  -1  -6 -16   18.99    1.85
   1   6  16   15.14    1.89
   1   6  16   13.00    1.65
  -1  -6 -17    7.70    1.34
   1   6  17    4.75    1.30
   1   6  17    4.73    1.17
  -1  -6 -18    0.11    0.49
   1   6  18    0.43    0.64
   1   6  18    0.14    0.47
  -1  -6 -19   17.98    1.93
   1   6  19   12.67    2.00
   1   6  19   12.42    1.83
  -1  -7  15    0.36    0.71
  -1  -7  15    0.65    0.76
   1   7 -15    0.00    0.66
  -1  -7  14   18.16    2.24
  -1  -7  14   21.79    2.39
   1   7 -14   20.65    1.90
   1   7 -14   23.73    2.53
  -1  -7  13   -0.14    0.50
  -1  -7  13    0.03    0.57
   1   7 -13   -0.34    0.37
   1   7 -13    0.24    0.56
  -1  -7  12    0.77    0.63
  -1  -7  12    0.03    0.36
  -1  -7  12    0.69    0.65
   1   7 -12    0.63    0.58
   1   7 -12    0.55    0.57
  -1  -7  11    0.07    0.43
  -1  -7  11   -0.04    0.35
  -1  -7  11    0.26    0.53
   1   7 -11   -0.16    0.32
   1   7 -11   -0.28    0.38
  -1  -7  10   15.32    1.76
  -1  -7  10   12.16    1.34
  -1  -7  10   17.16    1.88
   1   7 -10   14.61    1.43
   1   7 -10   14.99    1.79
  -1  -7   9    4.19    1.02
  -1  -7   9    3.62    0.84
  -1  -7   9    5.34    1.15
   1   7  -9    4.00    0.87
   1   7  -9    4.28    1.07
  -1  -7   8  141.12    4.65
  -1  -7   8  131.46    3.94
  -1  -7   8  152.00    4.98
   1   7  -8  136.56    3.85
   1   7  -8  132.24    4.65
  -1  -7   7   63.34    3.00
  -1  -7   7   58.00    2.61
  -1  -7   7   67.30    3.24
   1   7  -7   62.53    2.55
   1   7  -7   56.23    2.96
  -1  -7   6   28.31    1.95
  -1  -7   6   29.01    1.84
  -1  -7   6   30.71    2.15
   1   7  -6   28.18    1.71
   1   7  -6   26.02    1.99
  -1  -7   5    1.57    0.61
  -1  -7   5    1.11    0.50
  -1  -7   5    1.54    0.65
   1   7  -5    2.08    0.61
   1   7  -5    1.24    0.58
  -1  -7   4   86.92    3.04
  -1  -7   4   90.05    3.12
  -1  -7   4   98.19    3.50
   1   7  -4   80.46    2.72
   1   7  -4   75.79    3.13
  -1  -7   3    1.45    0.53
  -1  -7   3    1.79    0.60
  -1  -7   3    2.11    0.68
   1   7  -3    1.45    0.51
   1   7  -3    1.67    0.61
  -1  -7   2   40.80    1.88
  -1  -7   2   49.40    2.30
  -1  -7   2   53.33    2.42
   1   7  -2   41.86    1.94
   1   7  -2   38.92    2.14
  -1  -7   1    0.25    0.32
  -1  -7   1    0.05    0.29
   1   7  -1    0.06    0.22
   1   7  -1    0.07    0.25
   1   7  -1   -0.13    0.22
  -1  -7   0   22.56    1.59
  -1  -7   0   22.73    1.50
   1   7   0   15.00    1.02
   1   7   0   17.35    1.28
   1   7   0   18.00    1.43
  -1  -7  -1   -0.06    0.23
  -1  -7  -1    0.04    0.23
   1   7   1    0.16    0.19
   1   7   1    0.46    0.34
   1   7   1    0.44    0.34
  -1  -7  -2   63.81    2.63
  -1  -7  -2   64.09    2.29
   1   7   2   42.41    1.43
   1   7   2   45.74    2.09
   1   7   2   40.73    2.06
  -1  -7  -3   17.23    1.42
  -1  -7  -3   17.80    1.20
   1   7   3   11.01    0.69
   1   7   3   15.29    1.27
   1   7   3   11.82    1.15
  -1  -7  -4  342.12    6.15
  -1  -7  -4  351.58    4.97
   1   7   4  224.75    2.59
   1   7   4  241.68    4.98
   1   7   4  228.56    4.81
  -1  -7  -5   62.96    2.70
  -1  -7  -5   64.04    2.08
   1   7   5   44.22    2.21
   1   7   5   39.99    2.06
  -1  -7  -6    5.38    0.90
  -1  -7  -6    5.70    0.66
   1   7   6    5.04    0.86
   1   7   6    4.40    0.77
  -1  -7  -7    0.42    0.42
  -1  -7  -7    0.24    0.25
   1   7   7    0.12    0.31
   1   7   7    0.11    0.25
  -1  -7  -8  106.62    3.68
  -1  -7  -8  106.92    2.51
   1   7   8   82.43    3.29
   1   7   8   69.57    2.84
  -1  -7  -9    2.02    0.71
  -1  -7  -9    1.95    0.46
   1   7   9    1.76    0.71
   1   7   9    1.14    0.52
  -1  -7 -10   44.26    2.50
  -1  -7 -10   43.10    1.59
   1   7  10   34.46    2.31
   1   7  10   32.06    2.06
  -1  -7 -11  109.83    3.98
  -1  -7 -11  100.29    2.42
   1   7  11   84.84    3.67
   1   7  11   76.26    3.23
  -1  -7 -12   12.40    1.49
  -1  -7 -12   11.48    1.00
   1   7  12    8.70    1.33
   1   7  12    8.23    1.22
  -1  -7 -13   75.26    3.46
   1   7  13   60.67    3.34
   1   7  13   57.51    3.00
  -1  -7 -14  276.58    6.70
   1   7  14  223.51    6.51
   1   7  14  201.94    5.70
  -1  -7 -15    5.50    1.17
   1   7  15    5.29    1.25
   1   7  15    4.04    1.07
  -1  -7 -16    3.80    1.11
   1   7  16    3.79    1.20
   1   7  16    3.28    1.03
  -1  -7 -17    3.48    1.06
   1   7  17    2.30    1.02
   1   7  17    2.28    0.89
  -1  -7 -18    0.37    0.61
   1   7  18    0.68    0.75
   1   7  18    0.33    0.54
  -1  -8  14  128.54    5.74
  -1  -8  14  127.18    5.70
   1   8 -14  123.80    5.67
  -1  -8  13    0.94    0.82
  -1  -8  13    1.00    0.85
   1   8 -13    0.19    0.51
   1   8 -13    0.78    0.78
  -1  -8  12    9.11    1.62
  -1  -8  12   11.86    1.84
   1   8 -12   10.32    1.40
   1   8 -12   11.84    1.81
  -1  -8  11    5.32    1.30
  -1  -8  11    5.07    1.05
  -1  -8  11    6.74    1.42
   1   8 -11    5.05    1.03
   1   8 -11    6.48    1.40
  -1  -8  10   33.11    2.60
  -1  -8  10   29.46    2.05
  -1  -8  10   34.98    2.75
   1   8 -10   33.13    2.19
   1   8 -10   33.60    2.69
  -1  -8   9    1.03    0.66
  -1  -8   9    1.43    0.64
  -1  -8   9    0.55    0.63
   1   8  -9    1.65    0.64
   1   8  -9    0.98    0.69
  -1  -8   8   15.24    1.69
  -1  -8   8   12.47    1.38
  -1  -8   8   17.83    1.91
   1   8  -8   12.36    1.35
   1   8  -8   13.05    1.64
  -1  -8   7   32.89    2.30
  -1  -8   7   28.61    1.97
  -1  -8   7   34.45    2.49
   1   8  -7   30.30    1.95
   1   8  -7   29.85    2.32
  -1  -8   6   22.55    1.85
  -1  -8   6   24.34    1.80
  -1  -8   6   25.35    2.09
   1   8  -6   20.62    1.60
   1   8  -6   21.36    1.93
  -1  -8   5    4.02    0.86
  -1  -8   5    3.70    0.83
  -1  -8   5    4.46    1.01
   1   8  -5    3.74    0.77
   1   8  -5    3.39    0.89
  -1  -8   4   14.51    1.36
  -1  -8   4   15.22    1.43
  -1  -8   4   16.84    1.63
   1   8  -4   15.45    1.37
   1   8  -4   11.93    1.40
  -1  -8   3    2.81    0.68
  -1  -8   3    3.30    0.79
  -1  -8   3    2.64    0.78
   1   8  -3    2.73    0.68
   1   8  -3    2.27    0.76
  -1  -8   2   20.07    1.41
  -1  -8   2   24.67    1.77
  -1  -8   2   24.17    1.79
   1   8  -2   18.67    1.46
   1   8  -2   18.83    1.64
  -1  -8   1  112.02    3.66
  -1  -8   1  117.48    3.71
   1   8  -1   89.25    2.73
   1   8  -1   91.47    3.11
   1   8  -1   88.92    3.36
  -1  -8   0   -0.33    0.24
  -1  -8   0    0.03    0.30
   1   8   0    0.04    0.22
   1   8   0    0.20    0.34
   1   8   0   -0.03    0.31
  -1  -8  -1  108.63    3.64
  -1  -8  -1  109.40    3.37
   1   8   1   73.26    2.15
   1   8   1   80.93    2.96
   1   8   1   79.08    3.08
  -1  -8  -2  330.62    6.34
  -1  -8  -2  334.99    5.69
   1   8   2  221.70    3.39
   1   8   2  241.40    5.14
   1   8   2  227.35    5.13
  -1  -8  -3   39.45    2.26
  -1  -8  -3   38.33    1.91
   1   8   3   26.84    1.08
   1   8   3   28.85    1.85
   1   8   3   25.09    1.74
  -1  -8  -4    0.13    0.34
  -1  -8  -4    0.60    0.39
   1   8   4    0.16    0.33
   1   8   4   -0.01    0.28
  -1  -8  -5   84.71    3.34
  -1  -8  -5   89.91    2.73
   1   8   5   65.33    2.85
   1   8   5   57.20    2.59
  -1  -8  -6   21.90    1.78
  -1  -8  -6   22.94    1.39
   1   8   6   17.53    1.57
   1   8   6   15.27    1.40
  -1  -8  -7  160.49    4.71
  -1  -8  -7  164.46    3.52
   1   8   7  118.72    4.02
   1   8   7  103.65    3.55
  -1  -8  -8   60.66    2.97
  -1  -8  -8   54.40    2.01
   1   8   8   43.02    2.51
   1   8   8   36.42    2.17
  -1  -8  -9   23.04    1.91
  -1  -8  -9   20.55    1.26
   1   8   9   14.70    1.57
   1   8   9   12.81    1.37
  -1  -8 -10   18.22    1.76
  -1  -8 -10   22.30    1.29
   1   8  10   16.09    1.69
   1   8  10   15.83    1.55
  -1  -8 -11  138.44    4.71
  -1  -8 -11  131.18    3.02
   1   8  11  103.43    4.19
   1   8  11   94.18    3.67
  -1  -8 -12   32.47    2.41
   1   8  12   21.76    2.07
   1   8  12   22.68    1.93
  -1  -8 -13    8.18    1.36
   1   8  13    5.95    1.24
   1   8  13    5.51    1.10
  -1  -8 -14   38.06    2.69
   1   8  14   30.23    2.57
   1   8  14   24.85    2.12
  -1  -8 -15   22.59    2.18
   1   8  15   16.58    2.01
   1   8  15   16.16    1.80
  -1  -8 -16    2.48    0.99
   1   8  16    1.31    0.86
   1   8  16    1.95    0.85
  -1  -8 -17    0.18    0.57
   1   8  17    0.94    0.77
   1   8  17    0.94    0.72
  -1  -8 -18    1.83    0.98
   1   8  18    0.20    0.67
   1   8  18    1.05    0.76
  -1  -9  12    5.33    1.40
  -1  -9  12    4.39    1.40
   1   9 -12    6.35    1.23
   1   9 -12    5.36    1.49
  -1  -9  11    0.79    0.71
  -1  -9  11    1.18    0.90
   1   9 -11    0.93    0.64
   1   9 -11    1.64    0.89
  -1  -9  10    2.12    0.94
  -1  -9  10    2.29    0.79
  -1  -9  10    2.51    1.02
   1   9 -10    2.49    0.90
   1   9 -10    1.94    0.95
  -1  -9   9   44.71    2.97
  -1  -9   9   45.91    2.61
  -1  -9   9   52.72    3.39
   1   9  -9   48.87    2.71
   1   9  -9   46.72    3.20
  -1  -9   8    4.05    1.06
  -1  -9   8    3.53    0.93
  -1  -9   8    4.43    1.21
   1   9  -8    3.18    0.90
   1   9  -8    3.35    1.06
  -1  -9   7   12.08    1.52
  -1  -9   7   13.51    1.48
  -1  -9   7   15.31    1.84
   1   9  -7   11.36    1.37
   1   9  -7   12.87    1.68
  -1  -9   6   98.16    3.86
  -1  -9   6  107.78    3.85
  -1  -9   6  118.88    4.61
   1   9  -6  100.79    3.67
   1   9  -6   99.21    4.22
  -1  -9   5   62.93    2.96
  -1  -9   5   65.90    3.02
  -1  -9   5   73.04    3.53
   1   9  -5   59.64    2.82
   1   9  -5   55.48    3.10
  -1  -9   4    3.58    0.83
  -1  -9   4    4.55    0.94
  -1  -9   4    3.90    0.98
   1   9  -4    2.42    0.74
   1   9  -4    3.34    0.91
  -1  -9   3   23.78    1.70
  -1  -9   3   27.42    1.99
  -1  -9   3   30.67    2.21
   1   9  -3   22.97    1.75
   1   9  -3   20.99    1.87
  -1  -9   2   10.01    1.11
  -1  -9   2   13.21    1.42
  -1  -9   2   13.25    1.48
   1   9  -2    9.60    1.19
   1   9  -2   10.74    1.37
  -1  -9   1  139.04    4.33
  -1  -9   1  148.30    4.47
   1   9  -1  105.54    3.11
   1   9  -1  108.71    3.67
   1   9  -1  107.48    3.92
  -1  -9   0  318.67    6.55
  -1  -9   0  327.01    6.43
   1   9   0  235.94    4.33
   1   9   0  243.64    5.48
   1   9   0  233.19    5.66
  -1  -9  -1  174.78    4.89
  -1  -9  -1  180.17    4.66
   1   9   1  123.55    2.91
   1   9   1  129.21    4.03
   1   9   1  127.15    4.13
  -1  -9  -2    4.86    0.99
  -1  -9  -2    4.49    0.88
   1   9   2    3.41    0.56
   1   9   2    3.33    0.81
   1   9   2    3.22    0.82
  -1  -9  -3    0.50    0.48
  -1  -9  -3   -0.15    0.28
   1   9   3    0.08    0.20
   1   9   3    0.01    0.30
   1   9   3    0.13    0.35
  -1  -9  -4   59.86    2.97
  -1  -9  -4   60.54    2.53
   1   9   4   46.53    2.53
   1   9   4   41.50    2.34
  -1  -9  -5    4.84    1.00
  -1  -9  -5    4.12    0.78
   1   9   5    3.35    0.82
   1   9   5    2.35    0.70
  -1  -9  -6    1.67    0.71
  -1  -9  -6    1.36    0.51
   1   9   6    0.89    0.52
   1   9   6    0.34    0.40
  -1  -9  -7   28.18    2.16
  -1  -9  -7   26.16    1.60
   1   9   7   18.40    1.74
   1   9   7   16.55    1.55
  -1  -9  -8    1.62    0.74
  -1  -9  -8    1.91    0.58
   1   9   8    1.14    0.62
   1   9   8    1.26    0.60
  -1  -9  -9    7.74    1.28
  -1  -9  -9    8.44    0.93
   1   9   9    6.98    1.20
   1   9   9    5.83    1.02
  -1  -9 -10    3.11    0.96
  -1  -9 -10    2.93    0.64
   1   9  10    2.20    0.83
   1   9  10    1.89    0.72
  -1  -9 -11    3.62    1.04
  -1  -9 -11    4.93    0.75
   1   9  11    3.85    1.07
   1   9  11    3.46    0.90
  -1  -9 -12   50.83    3.11
   1   9  12   37.22    2.75
   1   9  12   30.65    2.27
  -1  -9 -13  286.75    7.37
   1   9  13  229.97    6.83
   1   9  13  210.57    5.87
  -1  -9 -14   89.65    4.25
   1   9  14   69.40    3.91
   1   9  14   58.98    3.24
  -1  -9 -15    0.69    0.70
   1   9  15    0.85    0.75
   1   9  15    0.26    0.51
  -1  -9 -16   43.30    3.12
   1   9  16   32.65    2.92
   1   9  16   30.41    2.50
  -1  -9 -17   41.88    3.16
   1   9  17   31.90    2.95
   1   9  17   28.46    2.51
  -1 -10  11    4.31    1.28
  -1 -10  11    3.44    1.34
   1  10 -11    4.76    1.16
   1  10 -11    3.22    1.23
  -1 -10  10   20.12    2.22
  -1 -10  10   18.23    2.27
   1  10 -10   18.21    1.90
   1  10 -10   17.86    2.22
  -1 -10   9   -0.16    0.42
  -1 -10   9    0.33    0.53
  -1 -10   9   -0.17    0.50
   1  10  -9   -0.11    0.41
   1  10  -9   -0.11    0.44
  -1 -10   8   16.69    1.91
  -1 -10   8   16.65    1.71
  -1 -10   8   19.06    2.20
   1  10  -8   17.17    1.75
   1  10  -8   13.76    1.90
  -1 -10   7    3.06    1.02
  -1 -10   7    2.97    0.96
  -1 -10   7    3.65    1.22
   1  10  -7    3.05    0.94
   1  10  -7    3.05    1.06
  -1 -10   6    0.95    0.61
  -1 -10   6    1.18    0.66
  -1 -10   6    1.00    0.74
   1  10  -6    0.97    0.62
   1  10  -6    0.62    0.57
  -1 -10   5    0.26    0.46
  -1 -10   5    0.75    0.55
  -1 -10   5    0.35    0.55
   1  10  -5   -0.03    0.37
   1  10  -5    0.54    0.57
  -1 -10   4   18.49    1.66
  -1 -10   4   17.92    1.74
  -1 -10   4   20.41    2.01
   1  10  -4   16.64    1.64
   1  10  -4   15.52    1.78
  -1 -10   3   16.65    1.51
  -1 -10   3   19.27    1.79
  -1 -10   3   22.38    2.04
   1  10  -3   17.35    1.65
   1  10  -3   18.19    1.85
  -1 -10   2   20.36    1.83
  -1 -10   2   21.29    1.95
   1  10  -2   16.06    1.59
   1  10  -2   13.80    1.61
  -1 -10   1   12.44    1.49
  -1 -10   1   12.64    1.51
   1  10  -1   10.84    1.13
   1  10  -1    9.50    1.28
   1  10  -1    9.11    1.33
  -1 -10   0   11.48    1.47
  -1 -10   0   12.39    1.49
   1  10   0    9.06    0.98
   1  10   0    9.22    1.27
   1  10   0    8.18    1.29
  -1 -10  -1  365.40    7.47
  -1 -10  -1  371.12    7.16
   1  10   1  257.39    4.37
   1  10   1  275.54    6.28
   1  10   1  260.76    6.24
  -1 -10  -2  587.63    9.53
  -1 -10  -2  609.34    8.94
   1  10   2  410.32    5.19
   1  10   2  448.93    8.06
   1  10   2  427.47    7.89
  -1 -10  -3   37.37    2.52
  -1 -10  -3   41.93    2.37
   1  10   3   30.32    2.19
   1  10   3   27.47    2.05
  -1 -10  -4   12.02    1.53
  -1 -10  -4   12.87    1.35
   1  10   4    9.43    1.30
   1  10   4    8.08    1.18
  -1 -10  -5    3.96    1.01
  -1 -10  -5    5.42    0.94
   1  10   5    3.83    0.94
   1  10   5    3.05    0.82
  -1 -10  -6    0.19    0.48
  -1 -10  -6    0.17    0.37
   1  10   6   -0.08    0.33
   1  10   6   -0.31    0.25
  -1 -10  -7    3.79    1.02
  -1 -10  -7    3.11    0.77
   1  10   7    2.25    0.84
   1  10   7    1.63    0.66
  -1 -10  -8    0.94    0.65
  -1 -10  -8    2.43    0.69
   1  10   8    0.85    0.59
   1  10   8    0.88    0.55
  -1 -10  -9  129.63    4.89
  -1 -10  -9  135.73    3.72
   1  10   9  103.29    4.35
   1  10   9   88.90    3.67
  -1 -10 -10   68.74    3.66
  -1 -10 -10   72.87    2.71
   1  10  10   55.92    3.31
   1  10  10   47.35    2.75
  -1 -10 -11    4.97    1.22
   1  10  11    4.69    1.20
   1  10  11    4.18    1.02
  -1 -10 -12   -0.07    0.50
   1  10  12   -0.03    0.50
   1  10  12   -0.05    0.44
  -1 -10 -13    9.87    1.64
   1  10  13    8.24    1.56
   1  10  13    7.16    1.30
  -1 -10 -14  108.68    4.90
   1  10  14   76.11    4.24
   1  10  14   72.36    3.64
  -1 -10 -15   69.93    4.03
   1  10  15   53.49    3.66
   1  10  15   44.28    2.96
  -1 -10 -16   35.29    3.00
   1  10  16   25.39    2.67
   1  10  16   24.18    2.31
  -1 -11   9    0.21    0.57
  -1 -11   9    1.23    0.89
   1  11  -9    0.41    0.61
   1  11  -9    0.44    0.74
  -1 -11   8    0.94    0.77
  -1 -11   8    1.79    0.81
  -1 -11   8    2.83    1.23
   1  11  -8    1.64    0.81
   1  11  -8    1.18    0.85
  -1 -11   7   44.74    2.96
  -1 -11   7   43.65    2.76
  -1 -11   7   49.50    3.45
   1  11  -7   39.58    2.70
   1  11  -7   39.52    3.07
  -1 -11   6   12.45    1.61
  -1 -11   6   10.17    1.49
  -1 -11   6   16.77    2.09
   1  11  -6   11.70    1.55
   1  11  -6   10.56    1.71
  -1 -11   5   10.18    1.41
  -1 -11   5   10.98    1.52
  -1 -11   5   11.38    1.74
   1  11  -5    9.53    1.40
   1  11  -5   10.03    1.63
  -1 -11   4   11.93    1.42
  -1 -11   4   13.38    1.61
  -1 -11   4   15.68    1.90
   1  11  -4   10.24    1.42
   1  11  -4    9.86    1.56
  -1 -11   3   -0.04    0.42
  -1 -11   3    0.21    0.54
   1  11  -3    0.08    0.39
   1  11  -3   -0.07    0.44
  -1 -11   2    5.25    1.13
  -1 -11   2    4.77    1.20
   1  11  -2    3.09    0.79
   1  11  -2    3.35    0.96
   1  11  -2    4.37    1.10
  -1 -11   1    0.95    0.69
  -1 -11   1    0.60    0.64
   1  11  -1    0.45    0.41
   1  11  -1    0.29    0.46
   1  11  -1    0.34    0.51
  -1 -11   0   61.52    3.28
  -1 -11   0   65.53    3.33
   1  11   0   47.01    2.32
   1  11   0   47.12    2.82
   1  11   0   49.62    2.98
  -1 -11  -1   48.68    2.95
  -1 -11  -1   54.91    3.01
   1  11   1   35.32    2.47
   1  11   1   34.70    2.47
  -1 -11  -2    1.34    0.79
  -1 -11  -2    0.94    0.64
   1  11   2    0.30    0.49
   1  11   2    0.39    0.46
  -1 -11  -3   17.27    1.86
  -1 -11  -3   16.75    1.67
   1  11   3   11.34    1.50
   1  11   3   11.59    1.47
  -1 -11  -4    6.30    1.29
  -1 -11  -4    6.69    1.13
   1  11   4    4.71    1.08
   1  11   4    4.53    1.01
  -1 -11  -5   14.25    1.76
  -1 -11  -5   16.76    1.60
   1  11   5   10.80    1.50
   1  11   5    9.47    1.32
  -1 -11  -6   30.65    2.49
  -1 -11  -6   32.65    2.12
   1  11   6   24.83    2.19
   1  11   6   20.26    1.86
  -1 -11  -7   17.57    1.97
  -1 -11  -7   18.27    1.61
   1  11   7   13.84    1.71
   1  11   7   10.35    1.39
  -1 -11  -8    6.10    1.29
  -1 -11  -8    5.98    1.04
   1  11   8    3.63    1.09
   1  11   8    3.29    0.94
  -1 -11  -9   70.69    3.83
  -1 -11  -9   67.88    2.88
   1  11   9   53.10    3.30
   1  11   9   44.82    2.75
  -1 -11 -10    7.31    1.43
  -1 -11 -10    6.29    1.02
   1  11  10    4.38    1.17
   1  11  10    4.87    1.08
  -1 -11 -11    0.19    0.58
   1  11  11   -0.13    0.44
   1  11  11   -0.45    0.31
  -1 -11 -12   10.86    1.75
   1  11  12    7.24    1.50
   1  11  12    6.69    1.28
  -1 -11 -13   44.86    3.29
   1  11  13   34.57    2.95
   1  11  13   29.03    2.37
  -1 -11 -14    0.00    0.62
   1  11  14    0.06    0.60
   1  11  14   -0.02    0.50
  -1 -11 -15    3.95    1.38
   1  11  15    5.27    1.51
   1  11  15    4.21    1.21
  -1 -12   7    1.56    0.84
  -1 -12   7    1.50    0.84
  -1 -12   7    2.14    1.15
   1  12  -7    0.76    0.69
   1  12  -7    2.17    1.03
  -1 -12   6    0.81    0.63
  -1 -12   6    1.07    0.76
  -1 -12   6    0.36    0.73
   1  12  -6    0.66    0.64
   1  12  -6    0.19    0.65
  -1 -12   5    0.39    0.56
  -1 -12   5    0.52    0.57
  -1 -12   5    0.25    0.65
   1  12  -5    0.51    0.60
   1  12  -5    0.55    0.65
  -1 -12   4    2.24    0.93
  -1 -12   4    2.51    1.08
   1  12  -4    1.26    0.73
   1  12  -4    1.38    0.79
  -1 -12   3    0.60    0.64
  -1 -12   3    0.98    0.73
   1  12  -3    0.78    0.52
   1  12  -3    0.31    0.58
   1  12  -3    0.30    0.61
  -1 -12   2   28.67    2.40
  -1 -12   2   29.79    2.56
   1  12  -2   23.78    2.17
   1  12  -2   21.68    2.19
  -1 -12   1    2.24    0.98
  -1 -12   1    2.10    0.92
   1  12  -1    1.86    0.87
   1  12  -1    0.81    0.61
  -1 -12   0  136.29    5.08
  -1 -12   0  143.95    5.21
   1  12   0  106.28    4.43
   1  12   0   96.91    4.32
  -1 -12  -1  174.49    5.77
  -1 -12  -1  173.75    5.59
   1  12   1  141.69    5.12
   1  12   1  125.07    4.83
  -1 -12  -2   21.80    2.17
  -1 -12  -2   22.34    2.08
   1  12   2   17.34    1.90
   1  12   2   16.35    1.84
  -1 -12  -3   38.18    2.81
  -1 -12  -3   41.05    2.68
   1  12   3   27.67    2.37
   1  12   3   27.73    2.28
  -1 -12  -4    0.20    0.57
  -1 -12  -4    0.83    0.66
   1  12   4   -0.27    0.41
   1  12   4   -0.34    0.28
  -1 -12  -5   23.23    2.29
  -1 -12  -5   23.51    2.00
   1  12   5   14.96    1.86
   1  12   5   13.77    1.65
  -1 -12  -6   14.78    1.92
  -1 -12  -6   19.00    1.80
   1  12   6   11.52    1.67
   1  12   6   10.10    1.44
  -1 -12  -7    0.20    0.63
  -1 -12  -7    1.46    0.72
   1  12   7    1.11    0.73
   1  12   7    0.73    0.61
  -1 -12  -8    0.77    0.73
  -1 -12  -8    0.91    0.64
   1  12   8    0.61    0.64
   1  12   8    0.23    0.50
  -1 -12  -9   33.15    2.82
  -1 -12  -9   32.14    2.19
   1  12   9   21.85    2.33
   1  12   9   20.23    1.98
  -1 -12 -10   57.63    3.71
   1  12  10   43.99    3.24
   1  12  10   32.92    2.49
  -1 -12 -11    0.22    0.57
   1  12  11   -0.06    0.53
   1  12  11    0.87    0.67
  -1 -12 -12    0.18    0.66
   1  12  12    0.66    0.71
   1  12  12    0.04    0.47
  -1 -12 -13   10.51    1.87
   1  12  13    9.73    1.85
   1  12  13    7.27    1.38
  -1 -13   4    2.79    1.03
  -1 -13   4    2.64    1.10
   1  13  -4    0.87    0.80
   1  13  -4    2.53    1.09
  -1 -13   3   32.32    2.66
  -1 -13   3   32.49    2.90
   1  13  -3   23.56    2.31
   1  13  -3   27.23    2.62
  -1 -13   2   21.08    2.21
  -1 -13   2   21.92    2.42
   1  13  -2   16.56    1.99
   1  13  -2   16.96    2.08
  -1 -13   1    2.20    0.99
  -1 -13   1    1.94    0.97
   1  13  -1    1.53    0.86
   1  13  -1    1.14    0.78
  -1 -13   0    0.45    0.69
  -1 -13   0    0.04    0.55
   1  13   0    0.83    0.72
   1  13   0    0.76    0.68
  -1 -13  -1   -0.06    0.52
  -1 -13  -1    0.16    0.62
   1  13   1    0.67    0.66
   1  13   1    1.01    0.69
  -1 -13  -2    0.60    0.68
  -1 -13  -2    0.31    0.64
   1  13   2    0.57    0.66
   1  13   2    0.40    0.57
  -1 -13  -3   81.45    4.24
  -1 -13  -3   80.11    3.92
   1  13   3   58.43    3.58
   1  13   3   53.72    3.30
  -1 -13  -4   63.96    3.83
  -1 -13  -4   69.33    3.59
   1  13   4   52.68    3.42
   1  13   4   44.29    2.98
  -1 -13  -5    5.66    1.48
  -1 -13  -5    7.13    1.37
   1  13   5    5.43    1.38
   1  13   5    4.60    1.14
  -1 -13  -6    0.35    0.70
  -1 -13  -6   -0.04    0.56
   1  13   6    0.04    0.53
   1  13   6    0.16    0.48
  -1 -13  -7   25.06    2.56
  -1 -13  -7   25.61    2.16
   1  13   7   19.16    2.22
   1  13   7   15.77    1.86
  -1 -13  -8   15.89    2.17
  -1 -13  -8   15.49    1.71
   1  13   8   14.66    2.01
   1  13   8   10.49    1.56
  -1 -13  -9   -0.20    0.57
  -1 -13  -9    0.24    0.83
   1  13   9    0.26    0.55
   1  13   9    0.01    0.50
  -1 -13 -10   64.55    4.10
   1  13  10   42.29    3.33
   1  13  10   36.42    2.72
  -1 -13 -11   16.80    2.27
   1  13  11   10.87    1.90
   1  13  11   11.77    1.67
  -1 -14   0   -0.10    0.59
  -1 -14   0    0.53    0.72
   1  14   0    0.04    0.60
   1  14   0   -0.45    0.46
  -1 -14  -1    0.19    0.68
  -1 -14  -1   -0.01    0.61
   1  14   1    0.62    0.72
   1  14   1   -0.21    0.45
  -1 -14  -2   13.36    2.01
  -1 -14  -2   14.05    1.98
   1  14   2    9.06    1.69
   1  14   2    9.59    1.62
  -1 -14  -3    1.25    0.94
  -1 -14  -3    1.88    0.99
   1  14   3    1.39    0.87
   1  14   3    1.30    0.81
  -1 -14  -4   39.26    3.20
  -1 -14  -4   42.92    3.06
   1  14   4   33.52    2.94
   1  14   4   31.11    2.66
  -1 -14  -5   10.29    1.86
  -1 -14  -5    9.95    1.66
   1  14   5    7.68    1.67
   1  14   5    6.50    1.36
  -1 -14  -6   18.17    2.34
  -1 -14  -6   18.88    2.07
   1  14   6   14.05    2.06
   1  14   6   13.76    1.82
  -1 -14  -7    0.27    0.74
  -1 -14  -7    0.21    0.60
   1  14   7   -0.13    0.50
   1  14   7    0.08    0.51
  -2  12   6    7.06    1.56
   2 -12  -6    9.38    1.62
   2 -12  -6    9.81    1.85
  -2  12   5    1.48    0.89
   2 -12  -5    3.45    1.18
   2 -12  -5    5.11    1.48
  -2  12   4    1.60    0.91
   2 -12  -4    2.72    1.01
   2 -12  -4    1.46    1.02
  -2  12   3    7.07    1.56
   2 -12  -3    9.06    1.50
   2 -12  -3    9.32    1.79
  -2  12   2   21.08    2.43
   2 -12  -2   24.74    2.22
   2 -12  -2   28.24    2.82
  -2  12   1   10.53    1.85
   2 -12  -1   16.60    2.25
  -2  12   0    0.28    0.71
   2 -12   0    0.05    0.69
  -2  11  10    9.08    1.62
   2 -11 -10    9.96    1.75
   2 -11 -10   10.44    1.83
  -2  11   9    6.80    1.46
   2 -11  -9    7.51    1.54
   2 -11  -9    9.88    1.76
  -2  11   8   10.44    1.69
   2 -11  -8   16.49    2.05
   2 -11  -8   14.86    2.05
  -2  11   7    3.84    1.14
   2 -11  -7    4.75    1.24
   2 -11  -7    6.39    1.46
  -2  11   6    6.63    1.39
   2 -11  -6    8.76    1.52
   2 -11  -6   11.58    1.87
  -2  11   5    1.32    0.82
   2 -11  -5    2.48    0.92
   2 -11  -5    1.55    0.88
  -2  11   4   15.88    1.99
   2 -11  -4   20.68    2.05
   2 -11  -4   20.15    2.29
  -2  11   3    6.19    1.37
   2 -11  -3    7.08    1.30
   2 -11  -3    9.21    1.67
  -2  11   2    5.81    1.36
   2 -11  -2    9.13    1.40
   2 -11  -2    9.27    1.68
  -2  11   1    1.41    0.82
   2 -11  -1    3.64    1.01
   2 -11  -1    2.49    1.08
  -2  11   0    2.46    1.08
   2 -11   0    4.35    0.99
   2 -11   0    3.08    1.20
  -2  11  -1   -0.10    0.50
   2 -11   1    0.39    0.55
   2 -11   1    0.42    0.72
  -2  11  -2   22.52    2.45
   2 -11   2   26.06    2.21
   2 -11   2   31.76    2.92
  -2  11  -3   50.97    3.62
   2 -11   3   58.59    3.32
   2 -11   3   73.86    4.32
  -2  11  -4    6.50    1.56
   2 -11   4    7.80    1.45
   2 -11   4   10.26    1.92
  -2  10  12   63.78    3.71
   2 -10 -12   75.85    4.38
   2 -10 -12   63.68    3.93
  -2  10  11   -0.14    0.44
   2 -10 -11    0.02    0.53
   2 -10 -11   -0.12    0.50
  -2  10  10    5.66    1.25
   2 -10 -10    6.93    1.51
   2 -10 -10    7.26    1.50
  -2  10   9    1.29    0.70
   2 -10  -9    2.29    1.00
   2 -10  -9    0.68    0.65
  -2  10   8    2.40    0.95
   2 -10  -8    3.70    1.13
   2 -10  -8    1.87    0.93
  -2  10   7    1.93    0.90
   2 -10  -7    3.19    1.00
   2 -10  -7    3.08    1.11
  -2  10   6    0.07    0.44
   2 -10  -6   -0.18    0.40
   2 -10  -6    0.20    0.52
  -2  10   5   48.83    3.15
   2 -10  -5   51.14    3.05
   2 -10  -5   53.73    3.41
  -2  10   4   -0.40    0.28
   2 -10  -4   -0.04    0.38
   2 -10  -4    0.45    0.61
  -2  10   3    6.00    1.27
   2 -10  -3    6.94    1.05
   2 -10  -3    5.91    1.14
   2 -10  -3    7.80    1.49
  -2  10   2   18.73    2.03
   2 -10  -2   25.14    1.82
   2 -10  -2   24.98    2.01
   2 -10  -2   25.07    2.40
  -2  10   1    7.50    1.40
   2 -10  -1   11.39    1.33
   2 -10  -1   10.71    1.36
   2 -10  -1   13.05    1.81
  -2  10   0    7.41    1.41
   2 -10   0   11.17    1.39
   2 -10   0   11.75    1.37
   2 -10   0   14.09    1.89
  -2  10  -1    7.32    1.41
   2 -10   1    9.52    1.36
   2 -10   1   12.69    1.83
  -2  10  -2   37.20    2.92
   2 -10   2   43.64    2.70
   2 -10   2   49.49    3.37
  -2  10  -3   27.19    2.57
   2 -10   3   31.11    2.39
   2 -10   3   32.93    2.82
  -2  10  -4    1.25    0.85
  -2  10  -4    2.03    0.76
   2 -10   4    3.47    1.14
   2 -10   4    2.63    1.18
  -2  10  -5   30.83    2.81
  -2  10  -5   30.57    2.30
   2 -10   5   37.65    2.79
   2 -10   5   38.73    3.09
  -2  10  -6    2.91    1.21
  -2  10  -6    1.54    0.79
   2 -10   6    3.07    1.13
   2 -10   6    4.37    1.41
  -2  10  -7   23.99    2.61
  -2  10  -7   26.53    2.35
   2 -10   7   29.64    2.68
   2 -10   7   32.98    2.96
  -2   9  14    0.66    0.64
   2  -9 -14   -0.05    0.56
   2  -9 -14   -0.15    0.52
  -2   9  13   22.78    2.21
   2  -9 -13   24.18    2.55
   2  -9 -13   24.32    2.48
  -2   9  12    0.10    0.50
   2  -9 -12    0.49    0.68
   2  -9 -12    0.75    0.72
  -2   9  11   26.05    2.27
   2  -9 -11   28.94    2.62
   2  -9 -11   27.94    2.54
  -2   9  10    1.16    0.67
   2  -9 -10    1.09    0.72
   2  -9 -10    0.56    0.62
  -2   9   9    5.63    1.17
   2  -9  -9    9.10    1.50
   2  -9  -9    7.00    1.38
  -2   9   8    3.95    1.04
   2  -9  -8    6.45    1.25
   2  -9  -8    4.87    1.22
  -2   9   7    2.52    0.90
   2  -9  -7    3.77    1.02
   2  -9  -7    1.60    0.80
  -2   9   6   12.07    1.55
   2  -9  -6   14.13    1.67
   2  -9  -6   14.74    1.79
  -2   9   5   54.83    3.13
   2  -9  -5   61.67    2.48
   2  -9  -5   60.33    3.17
   2  -9  -5   62.44    3.50
  -2   9   4    0.66    0.60
   2  -9  -4    0.57    0.42
   2  -9  -4    0.51    0.49
   2  -9  -4    0.55    0.58
  -2   9   3   18.97    1.90
   2  -9  -3   22.24    1.63
   2  -9  -3   24.12    1.95
   2  -9  -3   24.38    2.24
  -2   9   2    3.25    0.96
   2  -9  -2    3.66    0.82
   2  -9  -2    3.10    0.84
   2  -9  -2    4.48    1.12
  -2   9   1   10.37    1.51
   2  -9  -1   10.45    1.26
   2  -9  -1   12.37    1.35
   2  -9  -1   11.32    1.61
  -2   9   0   24.44    2.20
   2  -9   0   28.74    2.02
   2  -9   0   32.40    2.01
   2  -9   0   30.03    2.49
  -2   9  -1    0.22    0.45
   2  -9   1    0.03    0.37
   2  -9   1    0.51    0.42
   2  -9   1    0.24    0.52
  -2   9  -2   35.89    2.71
  -2   9  -2   35.26    2.03
   2  -9   2   38.56    2.47
   2  -9   2   50.25    3.20
  -2   9  -3   37.13    2.80
  -2   9  -3   41.97    2.33
   2  -9   3   48.07    2.84
   2  -9   3   50.42    3.24
  -2   9  -4  181.71    6.15
  -2   9  -4  178.06    4.92
   2  -9   4  207.97    5.97
   2  -9   4  240.55    6.96
  -2   9  -5   20.50    2.23
  -2   9  -5   18.27    1.76
   2  -9   5   21.26    2.09
   2  -9   5   24.96    2.40
  -2   9  -6    2.42    0.99
  -2   9  -6    2.57    0.89
   2  -9   6    3.15    1.10
   2  -9   6    2.26    1.03
  -2   9  -7   10.91    1.76
  -2   9  -7   10.04    1.49
   2  -9   7   12.05    1.75
   2  -9   7   13.94    1.91
  -2   9  -8    0.51    0.75
  -2   9  -8   -0.21    0.49
   2  -9   8    0.21    0.63
   2  -9   8    0.17    0.61
  -2   9  -9    0.44    0.75
  -2   9  -9    0.19    0.56
   2  -9   9    0.47    0.70
   2  -9   9   -0.03    0.61
  -2   8  15    4.67    1.14
   2  -8 -15    4.72    1.40
   2  -8 -15    3.15    1.14
  -2   8  14   31.26    2.46
   2  -8 -14   36.85    3.08
   2  -8 -14   29.22    2.66
  -2   8  13    1.60    0.76
   2  -8 -13    2.32    1.01
   2  -8 -13    2.16    0.99
  -2   8  12    0.16    0.45
   2  -8 -12    0.20    0.53
   2  -8 -12    0.17    0.49
  -2   8  11    4.38    1.01
   2  -8 -11    6.63    1.33
   2  -8 -11    4.03    1.11
  -2   8  10    0.49    0.48
   2  -8 -10   -0.02    0.43
   2  -8 -10    0.02    0.44
  -2   8   9   88.01    3.76
   2  -8  -9   95.41    4.25
   2  -8  -9   87.11    4.09
  -2   8   8   28.79    2.19
   2  -8  -8   26.72    1.58
   2  -8  -8   27.02    2.26
   2  -8  -8   25.29    2.23
  -2   8   7    1.46    0.68
   2  -8  -7    3.63    0.70
   2  -8  -7    1.25    0.68
   2  -8  -7    0.94    0.65
  -2   8   6   12.40    1.47
   2  -8  -6   13.11    1.18
   2  -8  -6   11.75    1.48
   2  -8  -6   14.10    1.69
  -2   8   5    1.46    0.67
   2  -8  -5    1.76    0.58
   2  -8  -5    1.60    0.68
   2  -8  -5    1.93    0.83
  -2   8   4    0.20    0.39
   2  -8  -4    0.38    0.36
   2  -8  -4    0.23    0.37
   2  -8  -4    0.69    0.54
  -2   8   3    7.26    1.17
   2  -8  -3    7.53    0.98
   2  -8  -3    6.48    1.03
   2  -8  -3    7.53    1.26
  -2   8   2   38.73    2.52
   2  -8  -2   41.72    2.19
   2  -8  -2   43.31    2.36
   2  -8  -2   42.27    2.73
  -2   8   1    8.77    1.29
   2  -8  -1    9.41    1.15
   2  -8  -1   11.40    1.24
   2  -8  -1   10.78    1.48
  -2   8   0    4.82    1.04
  -2   8   0    4.55    0.71
   2  -8   0    4.92    0.93
   2  -8   0    4.59    0.83
   2  -8   0    4.80    1.10
  -2   8  -1   35.20    2.50
  -2   8  -1   31.54    1.71
   2  -8   1   40.36    2.36
   2  -8   1   38.00    1.98
   2  -8   1   39.30    2.66
  -2   8  -2   13.64    1.65
  -2   8  -2   17.23    1.38
   2  -8   2   19.64    1.77
   2  -8   2   19.62    1.38
   2  -8   2   21.01    2.03
  -2   8  -3  192.34    5.90
  -2   8  -3  200.59    4.75
   2  -8   3  223.07    5.80
   2  -8   3  247.94    6.61
  -2   8  -4   71.81    3.71
  -2   8  -4   76.20    3.12
   2  -8   4   90.35    3.84
   2  -8   4  100.85    4.30
  -2   8  -5    3.25    1.04
  -2   8  -5    3.91    0.93
   2  -8   5    4.10    1.09
   2  -8   5    5.20    1.23
  -2   8  -6   20.85    2.16
  -2   8  -6   22.18    1.93
   2  -8   6   24.38    2.22
   2  -8   6   33.27    2.62
  -2   8  -7   12.85    1.80
  -2   8  -7   14.28    1.63
   2  -8   7   14.38    1.80
   2  -8   7   18.04    2.01
  -2   8  -8    0.48    0.62
  -2   8  -8    1.88    0.86
   2  -8   8   -0.06    0.52
   2  -8   8    1.59    0.84
  -2   8  -9    0.32    0.63
  -2   8  -9   -0.04    0.47
   2  -8   9   -0.16    0.48
   2  -8   9    0.39    0.67
  -2   8 -10    1.11    0.77
  -2   8 -10    0.35    0.63
   2  -8  10    0.78    0.79
   2  -8  10    1.12    0.89
  -2   8 -11    0.13    0.62
  -2   8 -11   -0.05    0.45
   2  -8  11    0.33    0.78
   2  -8  11   -0.35    0.60
  -2   7  16   54.54    3.16
   2  -7 -16   55.04    3.60
  -2   7  15   14.87    1.70
   2  -7 -15   14.40    1.93
  -2   7  14   35.36    2.48
  -2   7  14   35.97    2.94
   2  -7 -14   37.42    2.88
  -2   7  13    1.22    0.69
  -2   7  13    1.05    0.75
   2  -7 -13    1.06    0.73
  -2   7  12    1.36    0.66
  -2   7  12    0.92    0.65
   2  -7 -12    1.58    0.80
  -2   7  11   57.22    2.93
  -2   7  11   55.60    3.33
   2  -7 -11   49.13    2.27
   2  -7 -11   55.18    3.26
  -2   7  10  102.01    3.83
  -2   7  10  109.08    4.51
   2  -7 -10   95.31    3.02
   2  -7 -10  101.13    4.30
  -2   7   9    9.62    1.26
  -2   7   9    9.58    1.40
   2  -7  -9    8.13    0.96
   2  -7  -9    9.37    1.40
  -2   7   8  192.18    5.14
  -2   7   8  195.80    5.69
   2  -7  -8  170.35    3.95
   2  -7  -8  182.41    5.57
  -2   7   7    7.77    1.14
  -2   7   7    8.58    1.27
   2  -7  -7    7.93    0.94
   2  -7  -7    8.88    1.32
  -2   7   6   59.81    2.86
  -2   7   6   63.96    3.09
   2  -7  -6   57.76    2.33
   2  -7  -6   59.52    3.13
  -2   7   5   23.39    1.83
   2  -7  -5   24.58    1.56
   2  -7  -5   27.07    2.12
  -2   7   4    1.30    0.58
   2  -7  -4    2.16    0.61
   2  -7  -4    1.40    0.61
   2  -7  -4    1.13    0.65
  -2   7   3   27.57    1.99
   2  -7  -3   25.29    1.64
   2  -7  -3   26.58    1.84
  -2   7   2    7.69    1.13
   2  -7  -2    8.34    1.04
   2  -7  -2    8.06    1.04
  -2   7   1   40.40    2.43
  -2   7   1   42.32    1.51
   2  -7  -1   43.69    2.24
   2  -7  -1   46.46    2.24
   2  -7  -1   46.37    2.68
  -2   7   0    0.52    0.48
  -2   7   0    0.52    0.31
   2  -7   0    0.64    0.45
   2  -7   0    0.44    0.35
   2  -7   0    0.38    0.46
  -2   7  -1   20.79    1.83
  -2   7  -1   22.17    1.36
   2  -7   1   24.04    1.79
   2  -7   1   24.17    1.50
   2  -7   1   26.98    2.10
  -2   7  -2   10.42    1.39
  -2   7  -2   11.72    1.10
   2  -7   2   11.69    1.35
   2  -7   2   12.56    1.06
   2  -7   2   14.47    1.60
  -2   7  -3   67.97    3.35
  -2   7  -3   67.40    2.65
   2  -7   3   74.51    3.27
   2  -7   3   86.05    2.44
   2  -7   3   83.95    3.65
  -2   7  -4   10.24    1.43
  -2   7  -4    9.80    1.18
   2  -7   4   11.40    1.44
   2  -7   4   13.44    1.62
  -2   7  -5   31.53    2.42
  -2   7  -5   30.18    2.02
   2  -7   5   32.52    2.34
   2  -7   5   40.15    2.63
  -2   7  -6    3.02    0.98
  -2   7  -6    5.80    1.04
   2  -7   6    5.12    1.15
   2  -7   6    7.64    1.34
  -2   7  -7   21.03    2.10
  -2   7  -7   21.00    1.88
   2  -7   7   24.54    2.20
   2  -7   7   26.48    2.23
  -2   7  -8   27.92    2.47
  -2   7  -8   28.89    2.27
   2  -7   8   32.62    2.61
   2  -7   8   33.85    2.55
  -2   7  -9    0.38    0.53
  -2   7  -9    0.97    0.62
   2  -7   9    0.99    0.78
   2  -7   9    0.39    0.57
  -2   7 -10   19.43    2.22
  -2   7 -10   18.76    2.02
   2  -7  10   22.67    2.39
   2  -7  10   25.22    2.30
  -2   7 -11   78.24    4.34
  -2   7 -11   70.65    3.91
   2  -7  11   85.96    4.52
   2  -7  11   87.96    4.20
  -2   7 -12    5.64    1.54
  -2   7 -12    7.66    1.58
   2  -7  12    8.19    1.71
   2  -7  12    5.09    1.38
  -2   6  17   28.16    2.81
   2  -6 -17   23.82    2.46
  -2   6  16   23.74    3.00
  -2   6  16   24.66    2.55
   2  -6 -16   23.51    2.38
  -2   6  15   25.01    2.03
  -2   6  15   23.14    2.42
   2  -6 -15   21.95    2.25
  -2   6  14    1.63    0.65
  -2   6  14    2.01    0.93
   2  -6 -14    1.58    0.87
   2  -6 -14    1.32    0.74
  -2   6  13   10.49    1.32
  -2   6  13    9.67    1.55
   2  -6 -13    9.89    1.15
   2  -6 -13    8.67    1.42
  -2   6  12   10.58    1.29
  -2   6  12   10.30    1.54
   2  -6 -12    9.30    1.09
   2  -6 -12    8.04    1.36
  -2   6  11    0.00    0.30
  -2   6  11    0.07    0.41
   2  -6 -11    0.25    0.32
   2  -6 -11    0.23    0.42
  -2   6  10    8.12    1.10
  -2   6  10    9.03    1.35
   2  -6 -10    7.80    0.97
   2  -6 -10    8.20    1.32
  -2   6   9    2.15    0.70
  -2   6   9    2.09    0.82
   2  -6  -9    1.35    0.53
   2  -6  -9    0.98    0.65
  -2   6   8  301.88    5.99
  -2   6   8  304.88    6.85
   2  -6  -8  264.76    4.99
   2  -6  -8  278.94    6.62
  -2   6   7  117.34    3.73
  -2   6   7  122.29    4.23
   2  -6  -7  109.63    3.19
   2  -6  -7  112.06    4.14
  -2   6   6   17.20    1.47
  -2   6   6   17.31    1.59
   2  -6  -6   16.28    1.27
   2  -6  -6   16.65    1.64
  -2   6   5    0.98    0.48
  -2   6   5    1.05    0.56
   2  -6  -5    1.07    0.45
   2  -6  -5    1.42    0.66
  -2   6   4   13.35    1.31
  -2   6   4   12.69    1.30
   2  -6  -4   12.42    1.14
   2  -6  -4   14.18    1.47
  -2   6   3    2.06    0.63
  -2   6   3    3.20    0.72
   2  -6  -3    2.69    0.63
   2  -6  -3    2.23    0.72
  -2   6   2    6.43    0.98
  -2   6   2    6.23    0.89
   2  -6  -2    7.04    0.92
   2  -6  -2    6.77    1.07
  -2   6   1  121.38    3.88
  -2   6   1  121.24    2.32
   2  -6  -1  123.91    3.62
   2  -6  -1  123.91    3.44
   2  -6  -1  128.35    4.16
  -2   6   0    4.26    0.87
  -2   6   0    5.99    0.65
   2  -6   0    4.87    0.85
   2  -6   0    4.69    0.74
   2  -6   0    4.95    0.95
  -2   6  -1   94.18    3.55
  -2   6  -1   98.92    2.62
   2  -6   1   97.52    3.39
   2  -6   1  101.02    2.82
   2  -6   1  107.75    3.82
  -2   6  -2  100.40    3.73
  -2   6  -2  104.36    2.92
   2  -6   2  107.89    3.68
   2  -6   2  114.64    2.82
   2  -6   2  121.03    4.07
  -2   6  -3  180.75    5.11
  -2   6  -3  188.18    4.18
   2  -6   3  192.12    5.03
   2  -6   3  215.09    3.57
   2  -6   3  221.20    5.52
  -2   6  -4  201.80    5.53
  -2   6  -4  201.63    4.60
   2  -6   4  221.19    5.56
   2  -6   4  254.69    5.97
  -2   6  -5   20.75    1.89
  -2   6  -5   20.35    1.61
   2  -6   5   24.29    1.98
   2  -6   5   27.85    2.06
  -2   6  -6    0.08    0.39
  -2   6  -6    0.51    0.43
   2  -6   6    1.08    0.62
   2  -6   6    0.61    0.55
  -2   6  -7   77.19    3.73
  -2   6  -7   71.81    3.23
   2  -6   7   82.34    3.77
   2  -6   7   98.41    3.88
  -2   6  -8   12.75    1.67
  -2   6  -8   11.63    1.47
   2  -6   8   14.12    1.72
   2  -6   8   15.92    1.70
  -2   6  -9    1.26    0.72
  -2   6  -9    1.79    0.79
   2  -6   9    1.60    0.80
   2  -6   9    1.47    0.73
  -2   6 -10    2.62    0.99
  -2   6 -10    1.64    0.79
   2  -6  10    1.65    0.83
   2  -6  10    1.98    0.86
  -2   6 -11    7.52    1.52
  -2   6 -11    6.43    1.35
   2  -6  11    8.05    1.56
   2  -6  11    8.43    1.43
  -2   6 -12    0.34    0.62
  -2   6 -12    0.42    0.61
   2  -6  12    0.89    0.77
   2  -6  12    0.90    0.80
  -2   6 -13   15.36    2.13
  -2   6 -13   13.08    1.93
   2  -6  13   15.66    2.16
   2  -6  13   14.32    1.85
  -2   5  17   14.54    2.05
   2  -5 -17   11.53    1.80
  -2   5  16   14.77    1.97
   2  -5 -16   11.02    1.37
   2  -5 -16   14.18    1.88
  -2   5  15    7.36    1.12
  -2   5  15    7.50    1.46
   2  -5 -15    5.75    1.01
   2  -5 -15    7.74    1.41
  -2   5  14   13.50    1.42
  -2   5  14   12.76    1.73
   2  -5 -14   12.25    1.36
   2  -5 -14   10.23    1.52
  -2   5  13   10.53    1.24
  -2   5  13   10.66    1.56
   2  -5 -13    9.55    1.19
   2  -5 -13    8.97    1.41
  -2   5  12    5.57    0.94
  -2   5  12    4.63    1.09
   2  -5 -12    4.15    0.82
   2  -5 -12    4.09    1.02
  -2   5  11    6.72    0.97
  -2   5  11    6.51    1.18
   2  -5 -11    5.63    0.90
   2  -5 -11    5.43    1.10
  -2   5  10    2.59    0.69
  -2   5  10    2.50    0.82
   2  -5 -10    2.40    0.67
   2  -5 -10    2.60    0.84
  -2   5   9  757.25    8.90
  -2   5   9  765.25   10.85
   2  -5  -9  661.79    8.13
   2  -5  -9  693.04   10.28
  -2   5   8  135.39    3.73
  -2   5   8  136.25    4.46
   2  -5  -8  116.21    3.36
   2  -5  -8  125.06    4.30
  -2   5   7   35.70    1.92
  -2   5   7   34.21    2.20
   2  -5  -7   30.90    1.74
   2  -5  -7   35.36    2.27
  -2   5   6    2.73    0.64
  -2   5   6    3.05    0.75
   2  -5  -6    2.65    0.60
   2  -5  -6    2.42    0.73
  -2   5   5   13.48    1.20
  -2   5   5   12.96    1.31
   2  -5  -5   10.98    1.06
   2  -5  -5   10.85    1.27
  -2   5   4    1.11    0.46
  -2   5   4    1.34    0.55
   2  -5  -4    0.58    0.37
   2  -5  -4    0.75    0.46
  -2   5   3   47.71    2.21
  -2   5   3   47.69    2.23
   2  -5  -3   44.83    2.07
   2  -5  -3   46.94    2.44
  -2   5   2    5.55    0.84
  -2   5   2    6.20    0.84
   2  -5  -2    6.32    0.86
   2  -5  -2    5.42    0.92
  -2   5   1   36.59    2.00
  -2   5   1   34.29    1.75
   2  -5  -1   34.87    1.90
   2  -5  -1   35.15    2.09
  -2   5   0  101.86    3.37
  -2   5   0  107.87    2.92
  -2   5   0  101.49    2.26
   2  -5   0   99.91    3.24
   2  -5   0  111.74    3.65
  -2   5  -1    4.68    0.84
  -2   5  -1    3.98    0.58
   2  -5   1    3.44    0.73
   2  -5   1    5.77    0.93
  -2   5  -2   14.74    1.41
   2  -5   2   15.36    1.39
   2  -5   2   13.71    0.96
   2  -5   2   14.52    1.39
  -2   5  -3   42.79    2.37
   2  -5   3   44.04    2.36
   2  -5   3   44.77    1.54
   2  -5   3   48.85    2.45
   2  -5   3   41.72    1.91
  -2   5  -4   21.91    1.78
   2  -5   4   22.27    1.77
   2  -5   4   24.49    1.79
   2  -5   4   21.77    1.51
  -2   5  -5    7.94    1.19
   2  -5   5    8.93    1.24
   2  -5   5    9.55    1.22
   2  -5   5    7.28    1.00
  -2   5  -6   52.77    2.87
   2  -5   6   57.92    2.99
   2  -5   6   72.09    3.07
   2  -5   6   51.61    2.53
  -2   5  -7    8.41    1.30
   2  -5   7   11.86    1.48
   2  -5   7   13.12    1.45
   2  -5   7    9.35    1.21
  -2   5  -8   14.57    1.68
   2  -5   8   15.42    1.72
   2  -5   8   16.13    1.59
   2  -5   8   15.46    1.60
  -2   5  -9   19.15    1.97
   2  -5   9   22.31    2.10
   2  -5   9   26.86    2.05
   2  -5   9   21.91    1.95
  -2   5 -10   60.89    3.47
   2  -5  10   64.23    3.57
   2  -5  10   76.99    3.41
   2  -5  10   63.13    3.35
  -2   5 -11    9.33    1.52
   2  -5  11   12.17    1.72
   2  -5  11   13.12    1.57
   2  -5  11   12.63    1.68
  -2   5 -12    1.94    0.97
   2  -5  12    2.27    0.99
   2  -5  12    1.81    0.84
   2  -5  12    1.91    0.89
  -2   5 -13    1.56    0.92
   2  -5  13    2.60    1.08
   2  -5  13    3.04    1.03
   2  -5  13    2.85    1.14
  -2   5 -14   76.51    4.39
   2  -5  14   82.84    4.59
   2  -5  14   80.56    3.80
   2  -5  14   74.88    4.26
  -2   4  17    1.99    1.00
   2  -4 -17    2.11    0.84
   2  -4 -17    1.05    0.78
  -2   4  16    3.07    1.13
   2  -4 -16    2.73    0.89
   2  -4 -16    3.60    1.08
  -2   4  15   10.19    1.62
   2  -4 -15    8.86    1.26
   2  -4 -15   10.43    1.56
  -2   4  14    0.86    0.48
  -2   4  14    0.71    0.65
   2  -4 -14    0.22    0.39
   2  -4 -14    0.50    0.52
  -2   4  13    7.38    1.00
  -2   4  13    7.16    1.29
   2  -4 -13    6.14    1.01
   2  -4 -13    6.52    1.22
  -2   4  12    6.56    0.93
  -2   4  12    4.89    1.08
   2  -4 -12    5.67    0.93
   2  -4 -12    4.48    1.04
  -2   4  11    0.07    0.28
  -2   4  11   -0.15    0.33
   2  -4 -11    0.02    0.26
   2  -4 -11    0.09    0.38
  -2   4  10   15.42    1.25
  -2   4  10   14.77    1.60
   2  -4 -10   12.97    1.26
   2  -4 -10   13.27    1.54
  -2   4   9  152.26    3.70
  -2   4   9  144.37    4.61
   2  -4  -9  129.51    3.69
   2  -4  -9  133.38    4.41
  -2   4   8    3.45    0.66
  -2   4   8    3.51    0.83
   2  -4  -8    3.38    0.69
   2  -4  -8    3.52    0.84
  -2   4   7   41.41    1.88
  -2   4   7   43.52    2.40
   2  -4  -7   35.80    1.88
   2  -4  -7   36.40    2.22
  -2   4   6    1.78    0.51
  -2   4   6    1.87    0.65
   2  -4  -6    1.53    0.52
   2  -4  -6    1.96    0.68
  -2   4   5    7.81    0.85
  -2   4   5    7.05    0.96
   2  -4  -5    6.60    0.85
   2  -4  -5    6.94    1.00
  -2   4   4  147.60    3.49
  -2   4   4  144.15    3.86
   2  -4  -4  136.72    3.52
   2  -4  -4  134.77    3.95
  -2   4   3   81.93    2.64
  -2   4   3   75.25    2.69
   2  -4  -3   70.90    2.55
   2  -4  -3   73.79    2.89
  -2   4   2   78.67    2.63
  -2   4   2   76.82    2.61
   2  -4  -2   69.02    2.54
   2  -4  -2   70.27    2.77
  -2   4   1  415.54    6.13
  -2   4   1  403.02    5.66
   2  -4  -1  392.63    6.09
   2  -4  -1  394.71    6.45
  -2   4   0  231.65    4.70
  -2   4   0  225.01    4.02
   2  -4   0  219.60    4.65
   2  -4   0  229.78    4.89
   2  -4   0  235.30    3.25
  -2   4  -1   20.71    1.48
  -2   4  -1   21.56    1.20
   2  -4   1   20.61    1.50
   2  -4   1   21.80    1.54
   2  -4   1   22.26    1.15
  -2   4  -2    1.56    0.55
  -2   4  -2    1.94    0.41
   2  -4   2    1.55    0.58
   2  -4   2    1.73    0.58
   2  -4   2    2.07    0.47
  -2   4  -3   42.33    2.22
   2  -4   3   41.42    2.21
   2  -4   3   47.58    2.25
   2  -4   3   41.22    1.82
  -2   4  -4   11.80    1.27
   2  -4   4   12.54    1.31
   2  -4   4   14.65    1.31
   2  -4   4   12.19    1.10
  -2   4  -5   13.69    1.40
   2  -4   5   13.16    1.39
   2  -4   5   17.71    1.44
   2  -4   5   13.88    1.25
  -2   4  -6   39.46    2.37
   2  -4   6   43.61    2.50
   2  -4   6   49.58    2.38
   2  -4   6   41.07    2.20
  -2   4  -7   13.73    1.51
   2  -4   7   14.25    1.55
   2  -4   7   17.30    1.50
   2  -4   7   12.25    1.32
  -2   4  -8   18.56    1.79
   2  -4   8   19.44    1.83
   2  -4   8   22.80    1.71
   2  -4   8   16.83    1.60
  -2   4  -9    7.39    1.24
   2  -4   9    9.94    1.43
   2  -4   9   10.04    1.24
   2  -4   9    9.23    1.30
  -2   4 -10    2.64    0.92
   2  -4  10    2.80    0.98
   2  -4  10    3.44    0.89
   2  -4  10    3.41    0.98
  -2   4 -11    0.63    0.59
   2  -4  11    1.22    0.72
   2  -4  11    0.73    0.55
   2  -4  11    0.75    0.63
  -2   4 -12   12.86    1.76
   2  -4  12   14.45    1.86
   2  -4  12   12.84    1.48
   2  -4  12   11.30    1.63
  -2   4 -13    4.89    1.28
   2  -4  13    4.41    1.29
   2  -4  13    4.70    1.08
   2  -4  13    3.76    1.18
  -2   4 -14   63.39    3.91
   2  -4  14   71.65    4.17
   2  -4  14   64.98    3.21
   2  -4  14   61.59    3.80
  -2   4 -15   73.17    4.31
   2  -4  15   78.93    4.50
   2  -4  15   67.48    4.12
  -2   3  18   26.08    2.61
   2  -3 -18   27.12    2.37
   2  -3 -18   26.80    2.61
  -2   3  17   13.58    1.90
   2  -3 -17   12.69    1.62
   2  -3 -17   13.71    1.86
  -2   3  16    7.62    1.45
   2  -3 -16    6.70    1.21
   2  -3 -16    6.47    1.34
  -2   3  15    7.35    1.39
   2  -3 -15    6.30    1.14
   2  -3 -15    5.11    1.19
  -2   3  14    0.48    0.49
  -2   3  14    0.39    0.49
   2  -3 -14    0.13    0.38
   2  -3 -14    0.25    0.49
  -2   3  13   45.16    2.12
  -2   3  13   43.85    2.86
   2  -3 -13   44.26    2.52
   2  -3 -13   42.02    2.77
  -2   3  12    0.01    0.24
  -2   3  12   -0.11    0.33
   2  -3 -12    0.10    0.28
   2  -3 -12   -0.02    0.32
  -2   3  11   15.15    1.18
  -2   3  11   15.41    1.64
   2  -3 -11   13.88    1.38
   2  -3 -11   13.05    1.52
  -2   3  10   66.11    2.30
  -2   3  10   62.09    3.08
   2  -3 -10   53.27    2.51
   2  -3 -10   54.75    2.87
  -2   3   9  106.78    2.82
  -2   3   9   90.28    3.58
   2  -3  -9   87.46    3.10
   2  -3  -9   94.96    3.65
  -2   3   8   71.97    2.26
  -2   3   8   66.52    2.98
   2  -3  -8   59.37    2.50
   2  -3  -8   61.93    2.88
  -2   3   7    3.97    0.60
  -2   3   7    3.63    0.82
   2  -3  -7    4.06    0.73
   2  -3  -7    2.57    0.70
  -2   3   6   59.21    1.99
  -2   3   6   55.41    2.54
   2  -3  -6   49.53    2.18
   2  -3  -6   51.18    2.47
  -2   3   5   23.73    1.27
  -2   3   5   24.04    1.63
   2  -3  -5   22.46    1.46
   2  -3  -5   20.24    1.55
  -2   3   4   66.51    2.11
  -2   3   4   67.85    2.59
   2  -3  -4   60.25    2.33
   2  -3  -4   62.97    2.60
  -2   3   3    6.02    0.69
  -2   3   3    5.91    0.80
   2  -3  -3    5.87    0.78
   2  -3  -3    7.24    0.92
  -2   3   2    7.53    0.78
  -2   3   2    6.25    0.78
   2  -3  -2    6.82    0.84
   2  -3  -2    7.37    0.90
  -2   3   1    0.95    0.37
  -2   3   1    0.60    0.32
   2  -3  -1    0.33    0.31
   2  -3  -1    0.88    0.43
   2  -3  -1    0.74    0.23
  -2   3   0  234.34    4.34
  -2   3   0  208.28    3.75
   2  -3   0  209.33    4.42
   2  -3   0  213.39    4.41
   2  -3   0  224.75    3.10
  -2   3  -1   21.25    1.39
  -2   3  -1   17.69    1.06
   2  -3   1   18.63    1.38
   2  -3   1   19.77    1.37
   2  -3   1   20.04    1.06
  -2   3  -2   94.62    2.98
  -2   3  -2   85.32    2.11
   2  -3   2   83.38    2.93
   2  -3   2   92.12    2.86
   2  -3   2   87.87    2.37
  -2   3  -3    8.42    0.98
  -2   3  -3    8.40    0.64
   2  -3   3    9.01    1.05
   2  -3   3   10.75    1.03
   2  -3   3    8.95    0.86
  -2   3  -4    8.55    1.04
  -2   3  -4    7.69    0.54
   2  -3   4    6.28    0.94
   2  -3   4    9.75    0.99
   2  -3   4    9.02    0.93
  -2   3  -5   23.37    1.69
   2  -3   5   20.03    1.61
   2  -3   5   25.30    1.56
   2  -3   5   21.60    1.48
  -2   3  -6   40.90    2.30
   2  -3   6   40.31    2.32
   2  -3   6   48.52    2.15
   2  -3   6   37.23    2.03
  -2   3  -7   32.84    2.14
   2  -3   7   35.71    2.26
   2  -3   7   42.32    2.06
   2  -3   7   29.02    1.91
  -2   3  -8   25.52    1.98
   2  -3   8   27.93    2.09
   2  -3   8   32.82    1.86
   2  -3   8   22.77    1.79
  -2   3  -9    8.67    1.29
   2  -3   9    9.06    1.32
   2  -3   9   10.79    1.16
   2  -3   9    8.24    1.20
  -2   3 -10   36.69    2.53
   2  -3  10   43.00    2.74
   2  -3  10   45.62    2.28
   2  -3  10   34.38    2.38
  -2   3 -11   -0.04    0.39
   2  -3  11    0.32    0.44
   2  -3  11    0.08    0.39
   2  -3  11    0.24    0.43
  -2   3 -12    4.03    1.11
   2  -3  12    7.05    1.35
   2  -3  12    5.96    1.05
   2  -3  12    6.53    1.26
  -2   3 -13    1.12    0.74
   2  -3  13    1.36    0.78
   2  -3  13    0.45    0.48
   2  -3  13    1.96    0.89
  -2   3 -14   28.88    2.63
   2  -3  14   32.05    2.78
   2  -3  14   23.33    2.39
  -2   3 -15   63.13    3.93
   2  -3  15   68.34    4.09
   2  -3  15   57.43    3.72
  -2   3 -16    0.41    0.76
   2  -3  16    1.75    1.04
   2  -3  16    1.07    0.86
  -2   2  18   31.71    2.82
   2  -2 -18   28.65    2.50
   2  -2 -18   28.80    2.67
  -2   2  17   -0.25    0.46
   2  -2 -17    0.02    0.43
   2  -2 -17    0.06    0.54
  -2   2  16    1.48    0.84
   2  -2 -16    0.70    0.57
   2  -2 -16    0.92    0.70
  -2   2  15   13.13    1.72
   2  -2 -15   12.49    1.54
  -2   2  14    0.51    0.59
   2  -2 -14    0.50    0.53
   2  -2 -14    1.12    0.47
  -2   2  13   18.09    1.36
  -2   2  13   19.05    1.91
   2  -2 -13   16.55    1.64
   2  -2 -13   18.76    1.33
  -2   2  12  155.36    3.49
  -2   2  12  138.97    4.78
   2  -2 -12  137.88    4.37
   2  -2 -12  151.49    3.39
  -2   2  11    0.03    0.23
  -2   2  11    0.19    0.37
   2  -2 -11    0.07    0.30
   2  -2 -11   -0.20    0.35
   2  -2 -11    0.36    0.28
  -2   2  10    0.14    0.23
  -2   2  10   -0.12    0.25
   2  -2 -10   -0.10    0.26
   2  -2 -10    0.17    0.37
   2  -2 -10    0.15    0.23
  -2   2   9   94.85    2.39
  -2   2   9   82.10    3.35
   2  -2  -9   80.34    3.04
   2  -2  -9   75.65    3.21
   2  -2  -9   92.39    2.08
  -2   2   8    0.19    0.21
  -2   2   8    0.17    0.28
   2  -2  -8    0.07    0.26
   2  -2  -8    0.22    0.34
  -2   2   7   89.57    2.17
  -2   2   7   85.04    3.19
   2  -2  -7   79.29    2.84
   2  -2  -7   79.33    3.08
  -2   2   6  416.77    4.57
  -2   2   6  394.68    6.57
   2  -2  -6  380.28    6.03
   2  -2  -6  360.35    6.32
  -2   2   5  166.82    2.88
  -2   2   5  164.15    4.09
   2  -2  -5  150.10    3.72
   2  -2  -5  148.13    3.93
  -2   2   4    2.23    0.40
  -2   2   4    2.34    0.58
   2  -2  -4    2.37    0.55
   2  -2  -4    2.09    0.56
  -2   2   3   16.86    0.97
  -2   2   3   16.54    1.24
   2  -2  -3   14.15    1.15
   2  -2  -3   13.57    1.16
  -2   2   2   53.03    1.74
  -2   2   2   49.36    1.99
   2  -2  -2   47.40    2.05
   2  -2  -2   46.69    2.04
  -2   2   1   28.28    1.34
  -2   2   1   27.56    1.43
   2  -2  -1   23.82    1.47
   2  -2  -1   24.55    1.46
   2  -2  -1   26.32    0.98
  -2   2   0  136.90    3.04
  -2   2   0  121.54    2.82
   2  -2   0  120.84    3.28
   2  -2   0  121.67    3.12
   2  -2   0  128.24    2.36
  -2   2  -1    5.04    0.68
  -2   2  -1    3.95    0.53
   2  -2   1    4.60    0.74
   2  -2   1    5.00    0.69
   2  -2   1    5.24    0.58
  -2   2  -2   73.23    2.44
  -2   2  -2   63.70    1.81
   2  -2   2   64.21    2.50
   2  -2   2   68.17    2.28
   2  -2   2   67.26    2.05
  -2   2  -3   13.77    1.16
  -2   2  -3   13.39    0.79
   2  -2   3   14.20    1.25
   2  -2   3   17.08    1.17
   2  -2   3   15.43    1.09
  -2   2  -4    3.07    0.64
  -2   2  -4    2.47    0.34
   2  -2   4    2.57    0.65
   2  -2   4    2.71    0.55
   2  -2   4    3.65    0.63
  -2   2  -5   40.48    2.10
   2  -2   5   39.59    2.15
   2  -2   5   49.36    1.95
   2  -2   5   36.32    1.85
  -2   2  -6   76.48    2.99
   2  -2   6   73.15    2.99
   2  -2   6   98.49    2.76
   2  -2   6   74.71    2.79
  -2   2  -7   34.13    2.11
   2  -2   7   31.94    2.07
   2  -2   7   44.48    1.91
   2  -2   7   34.16    2.01
  -2   2  -8    4.32    0.90
   2  -2   8    3.90    0.86
   2  -2   8    5.60    0.79
   2  -2   8    4.12    0.86
  -2   2  -9   26.96    2.05
   2  -2   9   28.40    2.10
   2  -2   9   29.59    1.66
   2  -2   9   24.63    1.90
  -2   2 -10    0.35    0.49
   2  -2  10    0.38    0.51
   2  -2  10    0.77    0.44
   2  -2  10    0.70    0.53
  -2   2 -11   11.31    1.48
   2  -2  11   12.53    1.57
   2  -2  11   12.31    1.19
   2  -2  11    9.88    1.40
  -2   2 -12   11.61    1.56
   2  -2  12    9.43    1.46
   2  -2  12    9.78    1.11
   2  -2  12   11.05    1.52
  -2   2 -13    2.36    0.95
   2  -2  13    1.53    0.80
   2  -2  13    1.90    0.65
   2  -2  13    1.41    0.82
  -2   2 -14   64.23    3.72
   2  -2  14   71.36    3.89
   2  -2  14   64.36    3.73
  -2   2 -15   17.19    2.17
   2  -2  15   21.09    2.31
   2  -2  15   19.75    2.25
  -2   2 -16   39.03    3.20
   2  -2  16   42.21    3.23
   2  -2  16   34.59    3.00
  -2   2 -17    1.03    0.92
   2  -2  17    1.32    0.89
   2  -2  17    0.53    0.75
  -2   1  18    0.04    0.65
  -2   1  18    0.87    0.73
   2  -1 -18    0.65    0.65
  -2   1  17    0.83    0.68
  -2   1  17    0.51    0.65
   2  -1 -17    0.66    0.61
  -2   1  16    4.60    1.16
  -2   1  16    4.92    1.26
   2  -1 -16    4.95    1.14
   2  -1 -16    5.73    1.02
  -2   1  15    4.65    1.14
  -2   1  15    5.49    1.24
   2  -1 -15    5.40    1.15
   2  -1 -15    5.85    0.97
  -2   1  14    3.42    0.98
  -2   1  14    2.24    0.84
   2  -1 -14    3.50    0.93
   2  -1 -14    3.61    0.75
  -2   1  13   68.85    3.46
  -2   1  13   62.91    3.36
   2  -1 -13   68.64    3.31
   2  -1 -13   76.71    2.79
  -2   1  12   55.49    2.05
  -2   1  12   49.54    2.87
  -2   1  12   46.23    2.79
   2  -1 -12   47.84    2.68
   2  -1 -12   53.91    2.23
  -2   1  11   55.68    1.84
  -2   1  11   57.05    2.96
  -2   1  11   44.79    2.65
   2  -1 -11   49.59    2.63
   2  -1 -11   55.93    2.14
  -2   1  10    0.79    0.31
  -2   1  10    0.23    0.41
  -2   1  10    0.44    0.46
   2  -1 -10    0.60    0.47
   2  -1 -10    0.60    0.34
  -2   1   9    1.31    0.35
  -2   1   9    1.08    0.55
  -2   1   9    0.76    0.48
   2  -1  -9    0.94    0.51
   2  -1  -9    1.45    0.42
  -2   1   8   24.03    1.01
  -2   1   8   20.75    1.65
  -2   1   8   20.15    1.62
   2  -1  -8   20.64    1.56
   2  -1  -8   23.51    1.16
  -2   1   7   67.09    1.58
  -2   1   7   58.20    2.61
  -2   1   7   54.54    2.53
   2  -1  -7   55.17    2.42
   2  -1  -7   65.75    1.76
  -2   1   6    0.07    0.14
  -2   1   6   -0.05    0.23
   2  -1  -6    0.07    0.24
   2  -1  -6    0.00    0.14
  -2   1   5    3.49    0.39
  -2   1   5    3.46    0.69
   2  -1  -5    3.17    0.63
   2  -1  -5    3.08    0.65
   2  -1  -5    3.23    0.39
  -2   1   4    8.32    0.57
  -2   1   4    7.77    0.90
   2  -1  -4    7.89    0.90
   2  -1  -4    8.17    0.92
   2  -1  -4    9.46    0.59
  -2   1   3    8.39    0.59
  -2   1   3    7.34    0.84
   2  -1  -3    6.19    0.80
   2  -1  -3    6.49    0.80
   2  -1  -3    7.17    0.53
  -2   1   2   50.07    1.47
  -2   1   2   42.06    1.83
   2  -1  -2   42.75    1.93
   2  -1  -2   41.31    1.84
   2  -1  -2   44.95    1.29
  -2   1   1    2.59    0.41
  -2   1   1    2.48    0.50
   2  -1  -1    2.71    0.57
   2  -1  -1    2.06    0.48
   2  -1  -1    2.04    0.36
  -2   1   0   23.89    1.17
  -2   1   0   20.40    1.18
   2  -1   0   18.85    1.30
   2  -1   0   18.47    1.17
   2  -1   0   20.62    1.01
  -2   1  -1    7.62    0.74
  -2   1  -1    7.62    0.72
   2  -1   1    6.27    0.82
   2  -1   1    6.41    0.71
   2  -1   1    7.41    0.68
  -2   1  -2  221.64    3.95
  -2   1  -2  192.93    3.18
   2  -1   2  190.61    4.16
   2  -1   2  195.93    3.52
   2  -1   2  193.35    3.47
  -2   1  -3 1019.30   10.35
  -2   1  -3  876.70    6.34
   2  -1   3  887.26    9.14
   2  -1   3  988.68    7.75
   2  -1   3  908.94    8.01
  -2   1  -4  322.68    5.31
  -2   1  -4  279.95    3.33
   2  -1   4  290.27    5.37
   2  -1   4  339.24    4.51
   2  -1   4  295.26    4.86
  -2   1  -5    0.02    0.24
  -2   1  -5    0.48    0.19
   2  -1   5    0.49    0.35
   2  -1   5    0.30    0.25
   2  -1   5    0.22    0.28
  -2   1  -6  143.96    3.92
   2  -1   6  142.82    4.01
   2  -1   6  183.54    3.34
   2  -1   6  126.57    3.56
  -2   1  -7    1.85    0.63
   2  -1   7    2.04    0.64
   2  -1   7    2.64    0.52
   2  -1   7    2.25    0.65
  -2   1  -8    3.31    0.78
   2  -1   8    4.51    0.88
   2  -1   8    5.60    0.70
   2  -1   8    4.20    0.86
  -2   1  -9    1.34    0.61
   2  -1   9    2.55    0.76
   2  -1   9    2.19    0.54
   2  -1   9    1.29    0.60
  -2   1 -10   15.64    1.61
   2  -1  10   18.16    1.72
   2  -1  10   15.29    1.12
   2  -1  10   13.96    1.51
  -2   1 -11    5.73    1.09
   2  -1  11    4.89    1.07
   2  -1  11    6.08    0.80
   2  -1  11    4.22    1.00
  -2   1 -12    4.31    1.05
   2  -1  12    4.02    1.03
   2  -1  12    4.62    0.76
   2  -1  12    3.49    1.00
  -2   1 -13   41.97    2.87
   2  -1  13   44.24    2.89
   2  -1  13   38.40    2.74
  -2   1 -14   33.67    2.69
   2  -1  14   33.52    2.62
   2  -1  14   29.27    2.52
  -2   1 -15   24.05    2.39
   2  -1  15   28.53    2.53
   2  -1  15   24.77    2.43
  -2   1 -16   45.53    3.36
   2  -1  16   46.70    3.29
   2  -1  16   42.03    3.22
  -2   1 -17    0.60    0.79
   2  -1  17    0.71    0.74
   2  -1  17    0.78    0.74
  -2   0  18    3.42    1.18
  -2   0  18    1.14    0.89
   2   0 -18    2.24    1.04
   2   0 -18    3.31    1.04
  -2   0  17    2.74    1.03
  -2   0  17    1.22    0.81
   2   0 -17    2.35    0.93
   2   0 -17    3.08    0.93
  -2   0  16    1.34    0.78
  -2   0  16    1.12    0.76
   2   0 -16    1.08    0.72
   2   0 -16    1.70    0.73
  -2   0  15    4.74    1.13
  -2   0  15    4.35    1.14
   2   0 -15    5.05    1.17
   2   0 -15    4.71    0.95
  -2   0  14    7.42    1.26
  -2   0  14    8.81    1.44
   2   0 -14    6.89    1.24
   2   0 -14    8.69    1.16
  -2   0  13   17.64    1.80
  -2   0  13   15.52    1.77
   2   0 -13   14.81    1.66
   2   0 -13   17.21    1.47
  -2   0  12   77.35    3.52
  -2   0  12   75.19    3.55
   2   0 -12   80.55    3.54
   2   0 -12   94.06    3.35
   2   0 -12   83.53    2.96
  -2   0  11    2.86    0.84
  -2   0  11    2.94    0.85
   2   0 -11    2.97    0.83
   2   0 -11    3.65    0.52
   2   0 -11    3.17    0.67
  -2   0  10    2.79    0.77
  -2   0  10    3.01    0.81
   2   0 -10    2.98    0.78
   2   0 -10    3.33    0.64
  -2   0   9    0.47    0.42
  -2   0   9    0.11    0.33
   2   0  -9    0.42    0.38
   2   0  -9    0.39    0.29
  -2   0   8   11.72    1.28
  -2   0   8   12.07    1.28
   2   0  -8   13.57    1.32
   2   0  -8   14.61    1.03
  -2   0   7   65.33    2.76
  -2   0   7   62.13    2.68
   2   0  -7   64.23    2.66
   2   0  -7   73.28    2.13
  -2   0   6   63.95    2.63
  -2   0   6   59.92    2.53
   2   0  -6   60.36    2.51
   2   0  -6   66.73    1.93
  -2   0   5   75.64    2.76
  -2   0   5   70.72    2.64
   2   0  -5   71.53    2.65
   2   0  -5   81.75    2.04
  -2   0   4   66.36    2.49
  -2   0   4   60.09    2.33
   2   0  -4   58.93    2.34
   2   0  -4   67.94    1.80
  -2   0   3   62.78    1.20
  -2   0   3   58.46    2.25
   2   0  -3   54.59    2.21
   2   0  -3   59.65    1.67
  -2   0   2  414.72    3.50
  -2   0   2  379.21    5.48
   2   0  -2  341.90    5.40
   2   0  -2  342.61    5.06
   2   0  -2  365.10    4.12
  -2   0   1    0.04    0.14
  -2   0   1    0.30    0.26
   2   0  -1    0.29    0.27
   2   0  -1    0.29    0.24
   2   0  -1    0.07    0.18
  -2   0   0    3.58    0.45
  -2   0   0    4.06    0.58
   2   0   0    3.39    0.61
   2   0   0    3.31    0.49
  -2   0  -1  431.04    4.80
  -2   0  -1  374.98    4.81
   2   0   1  361.13    5.51
   2   0   1  349.64    4.48
   2   0   1  365.41    4.62
  -2   0  -2  730.40    6.73
  -2   0  -2  626.59    5.95
   2   0   2  608.33    7.23
   2   0   2  604.03    5.65
   2   0   2  601.42    6.24
  -2   0  -3  273.59    4.42
  -2   0  -3  243.71    3.55
   2   0   3  233.80    4.57
   2   0   3  257.26    3.57
   2   0   3  234.78    4.13
  -2   0  -4  172.80    3.74
  -2   0  -4  158.44    2.74
   2   0   4  147.78    3.72
   2   0   4  175.02    2.87
   2   0   4  150.26    3.49
  -2   0  -5   90.51    2.87
  -2   0  -5   78.08    1.84
   2   0   5   77.11    2.77
   2   0   5  100.17    2.14
   2   0   5   78.01    2.66
  -2   0  -6   82.97    2.89
  -2   0  -6   79.31    1.76
   2   0   6   85.01    3.00
   2   0   6  110.41    2.24
   2   0   6   81.12    2.85
  -2   0  -7   36.92    2.05
  -2   0  -7   34.47    1.11
   2   0   7   34.67    2.00
   2   0   7   47.71    1.50
   2   0   7   34.13    1.96
  -2   0  -8    2.82    0.72
   2   0   8    3.23    0.75
   2   0   8    5.07    0.57
   2   0   8    3.42    0.79
  -2   0  -9   46.72    2.53
   2   0   9   50.99    2.58
   2   0   9   52.90    1.67
   2   0   9   41.14    2.37
  -2   0 -10   32.32    2.21
   2   0  10   30.81    2.12
   2   0  10   30.53    1.33
   2   0  10   27.21    2.03
  -2   0 -11   82.49    3.62
   2   0  11   91.03    3.68
   2   0  11   86.33    2.28
   2   0  11   78.73    3.53
  -2   0 -12   85.84    3.84
   2   0  12   92.22    3.84
   2   0  12   83.52    3.78
  -2   0 -13   39.47    2.74
   2   0  13   46.13    2.86
   2   0  13   38.52    2.71
  -2   0 -14   52.52    3.27
   2   0  14   53.60    3.17
   2   0  14   49.08    3.17
  -2   0 -15    0.30    0.57
   2   0  15   -0.20    0.49
   2   0  15    0.69    0.69
  -2   0 -16   33.95    2.89
   2   0  16   36.12    2.85
   2   0  16   30.83    2.76
  -2   0 -17    2.65    1.17
   2   0  17    3.91    1.28
   2   0  17    2.03    0.99
  -2   0 -18   18.71    2.36
   2   0  18   23.71    2.53
   2   0  18   18.05    2.35
  -2  -1  17   51.79    3.31
  -2  -1  17   52.97    3.58
   2   1 -17   52.74    3.52
   2   1 -17   55.16    3.18
  -2  -1  16   35.26    2.71
  -2  -1  16   27.80    2.57
   2   1 -16   36.24    2.85
   2   1 -16   35.88    2.49
  -2  -1  15    1.87    0.83
  -2  -1  15    0.95    0.74
   2   1 -15    1.77    0.82
   2   1 -15    1.46    0.71
  -2  -1  14    0.26    0.49
  -2  -1  14    1.02    0.67
   2   1 -14    0.77    0.62
   2   1 -14    0.86    0.57
  -2  -1  13   10.02    1.42
  -2  -1  13   10.70    1.51
   2   1 -13   11.02    1.50
   2   1 -13   11.53    1.33
  -2  -1  12    2.46    0.84
  -2  -1  12    1.81    0.81
   2   1 -12    1.97    0.77
   2   1 -12    1.92    0.66
  -2  -1  11    5.39    1.02
  -2  -1  11    4.12    0.96
   2   1 -11    6.51    1.13
   2   1 -11    7.65    1.01
  -2  -1  10    9.51    1.25
  -2  -1  10    9.86    1.29
   2   1 -10    9.73    1.27
   2   1 -10   12.31    1.19
  -2  -1   9   40.63    2.34
  -2  -1   9   38.01    2.31
   2   1  -9   39.18    2.31
   2   1  -9   45.04    2.04
  -2  -1   8    8.41    1.10
  -2  -1   8    6.62    1.01
   2   1  -8    8.20    1.09
   2   1  -8    7.62    0.86
  -2  -1   7   22.56    1.65
  -2  -1   7   20.63    1.59
   2   1  -7   22.00    1.63
   2   1  -7   23.74    1.37
  -2  -1   6   91.31    3.15
  -2  -1   6   87.47    3.06
   2   1  -6   89.74    3.11
   2   1  -6   97.84    2.61
  -2  -1   5   43.09    2.11
  -2  -1   5   41.27    2.03
   2   1  -5   43.96    2.13
   2   1  -5   48.90    1.78
  -2  -1   4  152.67    3.80
  -2  -1   4  144.84    3.59
   2   1  -4  139.55    3.64
   2   1  -4  156.27    3.08
  -2  -1   3  252.85    4.72
  -2  -1   3  232.45    4.33
   2   1  -3  229.23    4.54
   2   1  -3  246.11    3.78
  -2  -1   2   53.96    2.13
  -2  -1   2   51.10    1.95
   2   1  -2   51.96    2.13
   2   1  -2   52.65    1.75
  -2  -1   1  112.44    1.79
  -2  -1   1   98.91    2.77
  -2  -1   1   90.81    2.44
   2   1  -1   90.76    2.77
   2   1  -1   91.89    2.33
  -2  -1   0   48.49    1.37
  -2  -1   0   43.22    1.78
   2   1   0   38.68    1.81
   2   1   0   37.53    1.50
   2   1   0   40.67    1.59
  -2  -1  -1   50.50    1.56
  -2  -1  -1   46.03    1.77
   2   1   1   40.16    1.84
   2   1   1   39.73    1.45
   2   1   1   42.66    1.68
  -2  -1  -2   53.42    1.76
  -2  -1  -2   47.47    1.75
   2   1   2   43.03    1.92
   2   1   2   42.05    1.41
   2   1   2   46.08    1.82
  -2  -1  -3    0.19    0.25
  -2  -1  -3    0.29    0.26
   2   1   3    0.47    0.33
   2   1   3    0.23    0.19
   2   1   3    0.73    0.34
  -2  -1  -4  186.52    3.77
  -2  -1  -4  178.56    3.17
   2   1   4  164.08    3.82
   2   1   4  177.92    2.51
   2   1   4  159.87    3.66
  -2  -1  -5  158.24    3.69
  -2  -1  -5  159.85    2.93
   2   1   5  150.97    3.75
   2   1   5  183.22    2.40
   2   1   5  137.28    3.55
  -2  -1  -6   26.58    1.63
  -2  -1  -6   26.71    1.19
   2   1   6   24.79    1.60
   2   1   6   33.74    1.00
   2   1   6   23.07    1.56
  -2  -1  -7   17.00    1.39
  -2  -1  -7   18.41    0.99
   2   1   7   17.76    1.41
   2   1   7   14.67    1.33
  -2  -1  -8   14.48    1.37
  -2  -1  -8   14.70    0.88
   2   1   8   13.15    1.27
   2   1   8   13.21    1.32
  -2  -1  -9   26.60    1.91
  -2  -1  -9   28.82    1.20
   2   1   9   28.43    1.89
   2   1   9   23.92    1.83
  -2  -1 -10   28.81    2.06
  -2  -1 -10   32.51    1.27
   2   1  10   27.64    1.94
   2   1  10   27.58    2.04
  -2  -1 -11  112.19    4.16
  -2  -1 -11  125.22    2.43
   2   1  11  127.59    4.20
   2   1  11  107.80    4.08
  -2  -1 -12   49.90    2.93
   2   1  12   50.99    2.78
   2   1  12   48.44    2.88
  -2  -1 -13   38.12    2.68
   2   1  13   41.03    2.61
   2   1  13   32.33    2.48
  -2  -1 -14   50.90    3.19
   2   1  14   53.64    3.07
   2   1  14   45.27    3.02
  -2  -1 -15   98.90    4.56
   2   1  15   99.27    4.28
   2   1  15   83.75    4.20
  -2  -1 -16   67.53    3.94
   2   1  16   67.41    3.67
   2   1  16   65.01    3.86
  -2  -1 -17   66.97    4.05
   2   1  17   75.33    4.00
   2   1  17   66.89    4.06
  -2  -1 -18   -0.34    0.56
   2   1  18   -0.18    0.54
   2   1  18    0.15    0.63
  -2  -2  17   15.50    1.91
  -2  -2  17   13.03    1.98
   2   2 -17   15.54    2.08
   2   2 -17   14.21    1.80
  -2  -2  16   37.04    2.76
  -2  -2  16   36.62    2.99
   2   2 -16   38.64    3.02
   2   2 -16   40.40    2.77
  -2  -2  15   27.08    2.32
  -2  -2  15   24.71    2.39
   2   2 -15   27.68    2.50
   2   2 -15   31.67    2.37
  -2  -2  14    3.42    0.98
  -2  -2  14    3.61    1.10
   2   2 -14    3.45    1.05
   2   2 -14    2.65    0.86
  -2  -2  13   10.33    1.41
  -2  -2  13   10.98    1.55
   2   2 -13   10.97    1.54
   2   2 -13   12.60    1.45
  -2  -2  12    3.25    0.90
  -2  -2  12    1.93    0.81
   2   2 -12    1.90    0.81
   2   2 -12    2.44    0.78
  -2  -2  11   34.59    2.32
  -2  -2  11   31.74    2.33
   2   2 -11   36.14    2.46
   2   2 -11   35.44    2.14
  -2  -2  10   59.38    2.93
  -2  -2  10   56.22    2.95
   2   2 -10   59.43    3.00
   2   2 -10   65.87    2.77
  -2  -2   9  106.63    3.78
  -2  -2   9  106.06    3.87
   2   2  -9  104.14    3.82
   2   2  -9  125.54    3.64
  -2  -2   8   33.83    2.11
  -2  -2   8   34.31    2.15
   2   2  -8   37.47    2.24
   2   2  -8   39.45    1.98
  -2  -2   7   25.84    1.78
  -2  -2   7   26.47    1.82
   2   2  -7   25.05    1.78
   2   2  -7   29.35    1.66
  -2  -2   6  156.94    4.18
  -2  -2   6  162.43    4.21
   2   2  -6  153.02    4.15
   2   2  -6  175.02    3.81
  -2  -2   5  117.03    3.51
  -2  -2   5  105.04    3.25
   2   2  -5  107.13    3.36
   2   2  -5  117.90    3.03
  -2  -2   4    6.41    0.87
  -2  -2   4    7.67    0.90
   2   2  -4    7.12    0.90
   2   2  -4    6.53    0.74
  -2  -2   3    2.05    0.55
  -2  -2   3    1.81    0.48
   2   2  -3    1.42    0.50
   2   2  -3    1.46    0.42
  -2  -2   2   46.04    2.03
  -2  -2   2   40.81    1.75
   2   2  -2   40.54    1.91
   2   2  -2   42.23    1.73
  -2  -2   1  133.12    1.82
  -2  -2   1  123.12    3.19
  -2  -2   1  109.16    2.68
   2   2  -1  106.91    3.02
   2   2  -1  118.85    2.87
  -2  -2   0    1.99    0.32
  -2  -2   0    2.27    0.53
  -2  -2   0    2.10    0.41
   2   2   0    1.36    0.46
   2   2   0    1.86    0.46
  -2  -2  -1   45.67    1.87
  -2  -2  -1   41.00    1.44
   2   2   1   42.90    1.89
   2   2   1   49.42    1.50
   2   2   1   42.43    1.78
  -2  -2  -2  205.86    3.83
   2   2   2  172.38    3.74
   2   2   2  201.65    3.32
   2   2   2  164.86    2.63
   2   2   2  178.42    3.71
  -2  -2  -3 1625.33   12.72
   2   2   3 1405.58   11.98
   2   2   3 1510.90   10.76
   2   2   3 1317.09    6.67
   2   2   3 1359.34   10.52
  -2  -2  -4  622.43    6.42
   2   2   4  522.59    6.62
   2   2   4  565.48    6.46
   2   2   4  521.77    3.68
   2   2   4  508.21    6.67
  -2  -2  -5   83.17    2.34
   2   2   5   67.03    2.44
   2   2   5   71.53    2.47
   2   2   5   66.52    2.53
  -2  -2  -6   62.91    2.02
   2   2   6   51.35    2.20
   2   2   6   54.65    2.29
   2   2   6   52.07    2.33
  -2  -2  -7   36.94    1.55
   2   2   7   29.06    1.72
   2   2   7   29.05    1.78
   2   2   7   29.27    1.84
  -2  -2  -8    2.08    0.47
   2   2   8    2.12    0.62
   2   2   8    1.73    0.62
   2   2   8    2.14    0.67
  -2  -2  -9    5.03    0.65
   2   2   9    5.11    0.88
   2   2   9    4.57    0.90
   2   2   9    3.86    0.86
  -2  -2 -10    6.47    0.74
   2   2  10    5.98    0.95
   2   2  10    5.30    1.00
   2   2  10    4.54    0.96
  -2  -2 -11    8.85    0.86
   2   2  11    8.57    1.15
   2   2  11    6.96    1.17
  -2  -2 -12   52.30    1.91
   2   2  12   46.78    2.58
   2   2  12   40.78    2.64
  -2  -2 -13    6.65    1.25
   2   2  13    8.94    1.29
   2   2  13    5.99    1.21
  -2  -2 -14   10.93    1.59
   2   2  14   11.59    1.48
   2   2  14    9.02    1.49
  -2  -2 -15   -0.15    0.49
   2   2  15    0.22    0.50
   2   2  15    0.02    0.49
  -2  -2 -16   25.58    2.49
   2   2  16   27.82    2.36
   2   2  16   23.03    2.39
  -2  -2 -17    1.54    0.91
   2   2  17    2.09    0.94
   2   2  17    0.79    0.75
  -2  -2 -18    1.41    0.91
   2   2  18    2.22    0.94
   2   2  18    1.63    0.94
  -2  -3  17    0.44    0.62
  -2  -3  17    0.64    0.80
   2   3 -17    1.06    0.77
   2   3 -17    0.36    0.66
  -2  -3  16   27.58    2.44
  -2  -3  16   28.48    2.70
   2   3 -16   29.47    2.74
   2   3 -16   31.86    2.60
  -2  -3  15    0.18    0.58
  -2  -3  15   -0.11    0.51
   2   3 -15    0.19    0.54
   2   3 -15   -0.23    0.39
  -2  -3  14   15.20    1.74
  -2  -3  14   14.42    1.86
   2   3 -14   17.41    2.00
   2   3 -14   17.60    1.83
  -2  -3  13   12.22    1.55
  -2  -3  13   13.74    1.75
   2   3 -13   13.48    1.73
   2   3 -13   14.12    1.61
  -2  -3  12    0.21    0.47
  -2  -3  12    0.16    0.44
   2   3 -12    0.98    0.61
   2   3 -12    0.26    0.43
  -2  -3  11   60.25    3.05
  -2  -3  11   57.78    3.17
   2   3 -11   63.80    3.32
   2   3 -11   67.32    3.09
  -2  -3  10  277.82    6.32
  -2  -3  10  274.12    6.57
   2   3 -10  274.19    6.57
   2   3 -10  295.54    6.16
  -2  -3   9  294.18    6.33
  -2  -3   9  305.90    6.68
   2   3  -9  294.84    6.57
   2   3  -9  317.25    6.16
  -2  -3   8  223.89    5.38
  -2  -3   8  232.06    5.60
   2   3  -8  214.35    5.41
   2   3  -8  243.91    5.21
  -2  -3   7   77.90    3.10
  -2  -3   7   78.86    3.16
   2   3  -7   71.94    3.04
   2   3  -7   88.39    3.05
  -2  -3   6   21.81    1.64
  -2  -3   6   20.86    1.59
   2   3  -6   21.59    1.65
   2   3  -6   23.37    1.54
  -2  -3   5   35.68    2.01
  -2  -3   5   34.46    1.93
   2   3  -5   34.38    1.98
   2   3  -5   35.50    1.83
  -2  -3   4   22.52    1.58
  -2  -3   4   19.89    1.41
   2   3  -4   19.42    1.46
   2   3  -4   21.19    1.39
  -2  -3   3   34.36    1.87
  -2  -3   3   34.47    1.75
   2   3  -3   30.79    1.75
   2   3  -3   33.87    1.71
  -2  -3   2    7.66    0.91
  -2  -3   2    8.85    0.87
   2   3  -2    6.97    0.86
   2   3  -2    7.75    0.85
  -2  -3   1  212.97    4.38
  -2  -3   1  189.97    3.61
   2   3  -1  177.18    3.92
   2   3  -1  213.12    2.46
   2   3  -1  189.39    3.91
  -2  -3   0   86.50    2.75
  -2  -3   0   75.06    2.13
   2   3   0   69.48    2.42
   2   3   0   89.36    1.85
   2   3   0   75.90    2.49
  -2  -3  -1    4.35    0.68
  -2  -3  -1    6.49    0.62
   2   3   1    3.78    0.64
   2   3   1    4.83    0.53
   2   3   1    4.34    0.69
  -2  -3  -2   45.48    1.94
  -2  -3  -2   34.78    1.23
   2   3   2   35.59    1.71
   2   3   2   41.31    1.55
   2   3   2   35.05    1.76
  -2  -3  -3   28.27    1.53
  -2  -3  -3   22.17    0.87
   2   3   3   24.57    1.44
   2   3   3   26.94    1.37
   2   3   3   21.36    1.43
  -2  -3  -4  368.03    5.34
   2   3   4  297.96    4.91
   2   3   4  328.85    4.97
   2   3   4  284.95    5.18
  -2  -3  -5  226.90    4.18
   2   3   5  177.64    3.84
   2   3   5  193.57    4.06
   2   3   5  177.02    4.22
  -2  -3  -6   75.77    2.43
   2   3   6   58.77    2.28
   2   3   6   60.93    2.42
   2   3   6   55.52    2.46
  -2  -3  -7    0.93    0.40
   2   3   7    0.85    0.43
   2   3   7    0.55    0.37
   2   3   7    0.48    0.39
  -2  -3  -8  114.21    3.00
   2   3   8   94.48    3.04
   2   3   8   90.71    3.26
   2   3   8   83.07    3.22
  -2  -3  -9  129.94    3.22
   2   3   9  109.51    3.38
   2   3   9  105.02    3.67
   2   3   9   89.76    3.47
  -2  -3 -10   93.51    2.76
   2   3  10   77.17    2.95
   2   3  10   70.67    3.17
   2   3  10   67.58    3.13
  -2  -3 -11  109.47    3.03
   2   3  11   98.79    3.44
   2   3  11   80.60    3.52
   2   3  11   79.44    3.52
  -2  -3 -12   12.47    1.11
   2   3  12   10.86    1.28
   2   3  12    9.17    1.38
   2   3  12   11.48    1.50
  -2  -3 -13    0.45    0.36
   2   3  13    0.44    0.45
   2   3  13    0.57    0.60
   2   3  13    0.49    0.47
  -2  -3 -14   15.23    1.34
   2   3  14   14.10    1.55
   2   3  14   10.28    1.56
   2   3  14   10.30    1.56
   2   3  15    3.86    1.01
   2   3  15    3.91    1.14
  -2  -3 -16    0.15    0.54
   2   3  16    0.45    0.56
   2   3  16    0.08    0.52
  -2  -3 -17    1.89    0.97
   2   3  17    3.25    1.05
   2   3  17    2.27    1.03
  -2  -3 -18   11.13    1.88
   2   3  18   10.67    1.63
   2   3  18   11.55    1.89
  -2  -4  16   45.90    3.07
  -2  -4  16   44.35    3.39
   2   4 -16   46.77    3.52
   2   4 -16   46.16    3.24
  -2  -4  15    1.32    0.76
  -2  -4  15    1.18    0.87
   2   4 -15    0.07    0.56
   2   4 -15    0.58    0.72
  -2  -4  14    7.07    1.31
  -2  -4  14    7.69    1.50
   2   4 -14    8.75    1.45
  -2  -4  13    3.54    0.99
  -2  -4  13    1.77    0.84
   2   4 -13    4.59    1.19
   2   4 -13    3.49    1.04
  -2  -4  12    0.26    0.46
  -2  -4  12    0.12    0.52
   2   4 -12    0.16    0.44
   2   4 -12   -0.01    0.39
  -2  -4  11   10.41    1.41
  -2  -4  11   11.59    1.58
   2   4 -11    9.28    1.43
   2   4 -11   10.26    1.38
  -2  -4  10   91.03    3.70
  -2  -4  10  100.55    4.11
   2   4 -10  101.87    4.15
   2   4 -10  101.36    3.85
  -2  -4   9   19.27    1.74
  -2  -4   9   17.82    1.77
   2   4  -9   20.04    1.85
   2   4  -9   19.19    1.70
  -2  -4   8   72.55    3.16
  -2  -4   8   74.42    3.30
   2   4  -8   74.33    3.31
   2   4  -8   78.57    3.18
  -2  -4   7    1.41    0.64
  -2  -4   7    1.32    0.61
   2   4  -7    1.46    0.64
   2   4  -7    2.05    0.67
  -2  -4   6   61.17    2.75
  -2  -4   6   64.38    2.82
   2   4  -6   60.71    2.78
   2   4  -6   63.72    2.70
  -2  -4   5   21.72    1.65
  -2  -4   5   21.09    1.58
   2   4  -5   22.18    1.65
   2   4  -5   24.03    1.64
  -2  -4   4   30.47    1.88
  -2  -4   4   32.04    1.84
   2   4  -4   32.13    1.90
   2   4  -4   30.76    1.80
  -2  -4   3   18.09    1.43
  -2  -4   3   20.05    1.40
   2   4  -3   14.83    1.28
   2   4  -3   19.02    1.40
  -2  -4   2   16.35    1.35
  -2  -4   2   15.67    1.18
   2   4  -2   12.96    1.16
   2   4  -2   16.63    0.73
   2   4  -2   15.85    1.27
  -2  -4   1  403.35    6.32
  -2  -4   1  386.21    5.35
   2   4  -1  337.23    5.49
   2   4  -1  408.87    3.89
   2   4  -1  354.15    5.73
  -2  -4   0   51.30    2.25
  -2  -4   0   45.94    1.75
   2   4   0   40.84    1.89
   2   4   0   50.06    1.51
   2   4   0   46.74    2.10
  -2  -4  -1   27.57    1.64
  -2  -4  -1   22.46    1.15
   2   4   1   21.05    1.36
   2   4   1   24.51    1.17
   2   4   1   21.49    1.46
  -2  -4  -2  543.55    7.05
  -2  -4  -2  454.88    4.62
   2   4   2  420.58    5.77
   2   4   2  505.10    5.55
   2   4   2  429.09    6.38
  -2  -4  -3  411.89    6.10
  -2  -4  -3  331.49    3.52
   2   4   3  315.83    4.97
   2   4   3  374.88    5.12
   2   4   3  315.98    5.56
  -2  -4  -4  218.58    4.43
  -2  -4  -4  159.58    2.05
   2   4   4  165.73    3.60
   2   4   4  187.40    3.85
   2   4   4  156.87    4.01
  -2  -4  -5   86.04    2.80
   2   4   5   62.94    2.26
   2   4   5   72.46    2.55
   2   4   5   64.10    2.65
  -2  -4  -6  108.18    3.14
   2   4   6   83.74    2.64
   2   4   6   88.92    2.97
   2   4   6   80.07    3.02
  -2  -4  -7   35.17    1.83
   2   4   7   27.20    1.56
   2   4   7   26.50    1.74
   2   4   7   22.89    1.71
  -2  -4  -8   90.18    2.91
   2   4   8   69.22    2.52
   2   4   8   69.16    2.90
   2   4   8   60.97    2.81
  -2  -4  -9    0.16    0.29
   2   4   9    0.34    0.35
   2   4   9    0.18    0.39
   2   4   9    0.25    0.36
  -2  -4 -10    4.06    0.75
   2   4  10    3.04    0.71
   2   4  10    5.04    1.00
   2   4  10    1.78    0.67
  -2  -4 -11   37.09    1.96
   2   4  11   31.57    1.90
   2   4  11   33.22    2.32
   2   4  11   24.67    2.02
  -2  -4 -12   69.60    2.69
   2   4  12   59.75    2.68
   2   4  12   47.49    2.86
   2   4  12   46.16    2.83
  -2  -4 -13   33.81    1.94
   2   4  13   31.96    2.07
   2   4  13   27.08    2.30
   2   4  13   23.09    2.13
  -2  -4 -14  242.38    5.12
   2   4  14  211.48    5.35
   2   4  14  180.88    5.91
   2   4  14  180.50    5.87
  -2  -4 -15   24.71    1.74
   2   4  15   22.48    1.90
   2   4  15   20.18    2.18
   2   4  15   20.09    2.13
   2   4  16    1.62    0.78
   2   4  16    0.80    0.61
   2   4  16    1.00    0.75
   2   4  17    0.85    0.65
   2   4  17    0.99    0.80
   2   4  17   -0.04    0.51
   2   4  18   11.99    1.61
   2   4  18   10.34    1.80
  -2  -5  15    6.93    1.37
  -2  -5  15    9.01    1.70
   2   5 -15    9.01    1.71
   2   5 -15    7.67    1.53
  -2  -5  14    2.95    1.00
  -2  -5  14    2.69    1.09
   2   5 -14    3.83    1.23
   2   5 -14    4.34    1.21
  -2  -5  13    4.82    1.14
  -2  -5  13    4.88    1.30
   2   5 -13    6.57    1.36
   2   5 -13    6.11    1.30
  -2  -5  12   13.00    1.61
  -2  -5  12   13.20    1.78
   2   5 -12   13.49    1.77
   2   5 -12   15.13    1.77
  -2  -5  11    0.03    0.39
  -2  -5  11   -0.09    0.43
   2   5 -11    0.44    0.49
   2   5 -11   -0.17    0.36
  -2  -5  10   50.62    2.84
  -2  -5  10   49.21    3.00
   2   5 -10   48.21    2.96
   2   5 -10   49.06    2.87
  -2  -5   9  432.10    7.97
  -2  -5   9  438.84    8.48
   2   5  -9  420.87    8.31
   2   5  -9  451.45    8.24
  -2  -5   8   13.08    1.47
  -2  -5   8   10.81    1.41
   2   5  -8    9.43    1.34
   2   5  -8   11.95    0.85
   2   5  -8   11.75    1.41
  -2  -5   7    0.05    0.35
  -2  -5   7   -0.10    0.36
   2   5  -7    0.28    0.39
   2   5  -7   -0.08    0.18
   2   5  -7   -0.13    0.29
  -2  -5   6   43.90    2.43
  -2  -5   6   44.93    2.47
   2   5  -6   39.41    2.33
   2   5  -6   44.08    1.28
   2   5  -6   44.55    2.42
  -2  -5   5    2.06    0.69
  -2  -5   5    2.21    0.72
   2   5  -5    2.27    0.70
   2   5  -5    1.98    0.35
   2   5  -5    2.08    0.67
  -2  -5   4    3.83    0.80
  -2  -5   4    3.37    0.75
   2   5  -4    3.61    0.77
   2   5  -4    4.08    0.44
   2   5  -4    3.79    0.78
  -2  -5   3   83.04    3.12
  -2  -5   3   84.14    2.94
   2   5  -3   74.02    2.83
   2   5  -3   83.44    1.82
   2   5  -3   76.95    2.95
  -2  -5   2   19.48    1.53
  -2  -5   2   20.44    1.42
   2   5  -2   17.49    1.37
   2   5  -2   19.49    0.94
   2   5  -2   15.75    1.36
  -2  -5   1   58.10    2.55
  -2  -5   1   55.55    2.17
   2   5  -1   47.35    2.13
   2   5  -1   58.64    1.71
   2   5  -1   54.88    2.44
  -2  -5   0  356.75    6.17
  -2  -5   0  327.87    4.91
   2   5   0  276.16    4.92
   2   5   0  330.86    4.26
   2   5   0  296.05    5.57
  -2  -5  -1   12.29    1.21
  -2  -5  -1   10.48    0.88
   2   5   1    9.27    0.94
   2   5   1   11.01    0.87
   2   5   1    9.65    1.07
  -2  -5  -2    4.72    0.80
  -2  -5  -2    4.80    0.59
   2   5   2    3.37    0.62
   2   5   2    3.64    0.59
   2   5   2    4.26    0.77
  -2  -5  -3   27.35    1.73
  -2  -5  -3   24.46    1.09
   2   5   3   20.05    1.30
   2   5   3   25.69    1.44
   2   5   3   20.93    1.56
  -2  -5  -4    1.09    0.49
  -2  -5  -4    1.22    0.30
   2   5   4    1.24    0.44
   2   5   4    1.36    0.48
   2   5   4    1.02    0.49
  -2  -5  -5   15.72    1.35
   2   5   5   11.58    1.00
   2   5   5   12.83    1.15
   2   5   5   11.42    1.21
  -2  -5  -6  255.50    5.15
   2   5   6  186.83    3.81
   2   5   6  200.45    4.56
   2   5   6  172.03    4.56
  -2  -5  -7   25.52    1.69
   2   5   7   21.76    1.36
   2   5   7   19.79    1.55
   2   5   7   16.87    1.53
  -2  -5  -8    9.97    1.14
   2   5   8    7.36    0.86
   2   5   8    7.35    1.05
   2   5   8    5.78    1.01
  -2  -5  -9   44.77    2.26
   2   5   9   34.34    1.78
   2   5   9   28.35    2.01
   2   5   9   30.07    2.12
  -2  -5 -10   79.20    3.01
   2   5  10   66.22    2.52
   2   5  10   63.57    3.07
   2   5  10   58.42    3.00
  -2  -5 -11    1.65    0.64
   2   5  11    1.69    0.58
   2   5  11    1.32    0.69
   2   5  11    1.19    0.65
  -2  -5 -12  108.03    3.61
   2   5  12   91.82    3.17
   2   5  12   83.94    3.81
   2   5  12   75.37    3.62
  -2  -5 -13   30.14    1.99
   2   5  13   24.38    1.77
   2   5  13   21.37    2.07
   2   5  13   20.96    2.06
  -2  -5 -14   79.92    3.21
   2   5  14   69.74    2.98
   2   5  14   59.79    3.50
   2   5  14   54.94    3.31
  -2  -5 -15    0.00    0.41
   2   5  15   -0.09    0.35
   2   5  15   -0.44    0.43
   2   5  15    0.02    0.52
  -2  -5 -16    3.57    0.95
   2   5  16    5.14    1.07
   2   5  16    4.41    1.31
   2   5  16    2.51    1.05
   2   5  17    5.04    1.43
   2   5  17    6.29    1.44
   2   5  18    4.84    1.48
   2   5  18    4.20    1.31
  -2  -6  15   10.95    1.64
  -2  -6  15   11.97    1.99
   2   6 -15    9.74    1.81
   2   6 -15   10.76    1.85
  -2  -6  14    1.11    0.78
  -2  -6  14    0.21    0.62
   2   6 -14    1.93    0.98
   2   6 -14    1.41    0.91
  -2  -6  13   23.77    2.18
  -2  -6  13   24.12    2.46
   2   6 -13   24.91    2.51
   2   6 -13   24.95    2.42
  -2  -6  12    0.80    0.66
  -2  -6  12    1.30    0.79
   2   6 -12    1.15    0.70
   2   6 -12    0.95    0.68
  -2  -6  11    1.38    0.74
  -2  -6  11    1.60    0.82
   2   6 -11    1.55    0.83
   2   6 -11    2.73    0.98
  -2  -6  10   15.35    1.68
  -2  -6  10   15.02    1.81
   2   6 -10   15.11    1.80
   2   6 -10   17.40    1.87
  -2  -6   9   25.26    2.07
  -2  -6   9   23.06    2.12
   2   6  -9   20.38    2.00
   2   6  -9   24.96    2.13
  -2  -6   8   24.08    1.99
  -2  -6   8   26.49    2.18
   2   6  -8   21.66    1.96
   2   6  -8   23.80    2.03
  -2  -6   7  143.79    4.57
  -2  -6   7  154.60    4.89
   2   6  -7  141.81    4.65
   2   6  -7  147.76    2.84
   2   6  -7  152.23    4.80
  -2  -6   6   85.38    3.48
  -2  -6   6   92.63    3.65
   2   6  -6   81.43    3.42
   2   6  -6   87.99    2.16
   2   6  -6   93.54    3.68
  -2  -6   5    0.05    0.35
  -2  -6   5    0.00    0.32
   2   6  -5    0.17    0.34
   2   6  -5   -0.27    0.17
   2   6  -5   -0.02    0.34
  -2  -6   4   49.17    2.57
  -2  -6   4   50.34    2.51
   2   6  -4   43.81    2.34
   2   6  -4   48.69    1.62
   2   6  -4   44.80    2.47
  -2  -6   3  156.82    4.47
  -2  -6   3  159.69    4.24
   2   6  -3  134.88    3.92
   2   6  -3  151.47    2.88
   2   6  -3  144.46    4.29
  -2  -6   2   11.26    1.26
  -2  -6   2   11.71    1.17
   2   6  -2   10.63    1.13
   2   6  -2   11.60    0.87
   2   6  -2    9.42    1.17
  -2  -6   1   80.23    3.14
  -2  -6   1   83.67    2.82
   2   6  -1   66.28    2.58
   2   6  -1   76.68    2.20
   2   6  -1   70.08    2.93
  -2  -6   0    0.83    0.46
  -2  -6   0    1.53    0.50
   2   6   0    1.08    0.45
   2   6   0    0.90    0.35
   2   6   0    0.99    0.50
  -2  -6  -1   91.08    3.30
  -2  -6  -1   83.15    2.52
   2   6   1   70.34    2.48
   2   6   1   82.69    2.47
   2   6   1   72.20    2.94
  -2  -6  -2   35.97    2.09
  -2  -6  -2   32.48    1.49
   2   6   2   26.24    1.50
   2   6   2   32.05    1.63
   2   6   2   26.42    1.81
  -2  -6  -3    0.66    0.48
  -2  -6  -3    1.13    0.37
   2   6   3    1.06    0.43
   2   6   3    0.74    0.40
   2   6   3    0.51    0.38
  -2  -6  -4    0.50    0.40
  -2  -6  -4    0.04    0.17
   2   6   4   -0.04    0.20
   2   6   4    0.05    0.23
   2   6   4    0.24    0.33
  -2  -6  -5   10.52    1.21
  -2  -6  -5    8.77    0.62
   2   6   5    7.72    0.83
   2   6   5    8.77    1.03
   2   6   5    7.93    1.10
  -2  -6  -6    2.87    0.76
   2   6   6    3.02    0.60
   2   6   6    2.68    0.70
   2   6   6    1.42    0.60
  -2  -6  -7   21.18    1.67
   2   6   7   14.48    1.09
   2   6   7   14.05    1.38
   2   6   7   14.10    1.45
  -2  -6  -8    2.16    0.73
   2   6   8    1.86    0.53
   2   6   8    1.20    0.59
   2   6   8    1.01    0.55
  -2  -6  -9    0.33    0.45
   2   6   9   -0.07    0.23
   2   6   9    0.05    0.39
   2   6   9   -0.24    0.27
  -2  -6 -10    1.65    0.67
   2   6  10    0.81    0.41
   2   6  10    1.70    0.74
   2   6  10    1.07    0.61
  -2  -6 -11    6.83    1.09
   2   6  11    6.23    0.86
   2   6  11    5.05    1.09
   2   6  11    5.30    1.13
  -2  -6 -12   18.60    1.67
   2   6  12   14.76    1.27
   2   6  12   12.96    1.65
   2   6  12   11.68    1.56
  -2  -6 -13   54.31    2.80
   2   6  13   45.65    2.22
   2   6  13   40.48    2.83
   2   6  13   37.68    2.70
  -2  -6 -14   19.71    1.80
   2   6  14   18.14    2.14
   2   6  14   14.93    1.91
   2   6  14   12.66    1.74
  -2  -6 -15  158.65    4.87
   2   6  15  121.88    5.16
   2   6  15  106.35    4.73
  -2  -6 -16  106.26    4.06
   2   6  16   75.73    4.23
   2   6  16   72.87    4.06
  -2  -6 -17    3.97    1.09
   2   6  17    3.39    1.26
   2   6  17    2.12    1.00
   2   6  18   28.00    2.88
   2   6  18   25.78    2.66
  -2  -7  14    1.12    0.79
  -2  -7  14    1.12    0.91
   2   7 -14    1.58    0.98
   2   7 -14    0.62    0.76
  -2  -7  13   25.14    2.29
  -2  -7  13   25.33    2.61
   2   7 -13   23.14    2.50
   2   7 -13   27.31    2.63
  -2  -7  12    0.66    0.63
  -2  -7  12    0.66    0.74
   2   7 -12    0.51    0.66
   2   7 -12    0.10    0.56
  -2  -7  11    1.19    0.73
  -2  -7  11    0.95    0.73
   2   7 -11    0.90    0.74
   2   7 -11    1.54    0.82
  -2  -7  10   40.02    2.68
  -2  -7  10   43.61    3.06
   2   7 -10   42.89    2.98
   2   7 -10   42.61    2.96
  -2  -7   9    0.74    0.60
  -2  -7   9    1.68    0.85
   2   7  -9    1.32    0.74
   2   7  -9    0.87    0.63
  -2  -7   8   96.77    3.96
  -2  -7   8  103.04    4.31
   2   7  -8   93.52    4.06
   2   7  -8  101.25    4.25
  -2  -7   7    0.35    0.51
  -2  -7   7    0.51    0.56
   2   7  -7    0.71    0.56
   2   7  -7    0.42    0.33
   2   7  -7    0.41    0.49
  -2  -7   6   -0.16    0.35
  -2  -7   6    0.48    0.50
   2   7  -6    0.32    0.42
   2   7  -6    0.16    0.28
   2   7  -6    0.25    0.48
  -2  -7   5    2.12    0.79
  -2  -7   5    1.82    0.73
   2   7  -5    1.69    0.67
   2   7  -5    1.90    0.51
   2   7  -5    2.19    0.77
  -2  -7   4    9.53    1.26
  -2  -7   4   12.29    1.40
   2   7  -4    9.07    1.18
   2   7  -4   10.24    0.91
   2   7  -4   10.35    1.34
  -2  -7   3    0.39    0.45
  -2  -7   3    0.90    0.47
   2   7  -3    0.29    0.41
   2   7  -3    1.06    0.41
   2   7  -3    0.62    0.47
  -2  -7   2    7.09    1.09
  -2  -7   2    7.90    1.06
   2   7  -2    6.91    0.98
   2   7  -2    7.74    0.82
   2   7  -2    8.00    1.16
  -2  -7   1   20.41    1.72
  -2  -7   1   20.11    1.52
   2   7  -1   16.14    1.36
   2   7  -1   17.74    1.21
   2   7  -1   15.96    1.55
  -2  -7   0  111.48    3.87
  -2  -7   0  110.71    3.29
   2   7   0   87.21    2.92
   2   7   0   96.99    2.82
   2   7   0   86.48    3.41
  -2  -7  -1    4.97    0.94
  -2  -7  -1    5.43    0.80
   2   7   1    3.87    0.70
   2   7   1    4.42    0.71
   2   7   1    4.55    0.90
  -2  -7  -2  124.42    4.04
  -2  -7  -2  118.14    3.07
   2   7   2   89.53    2.75
   2   7   2  104.66    3.11
   2   7   2   92.07    3.49
  -2  -7  -3   14.11    1.45
  -2  -7  -3   12.87    1.00
   2   7   3   10.55    0.98
   2   7   3   12.09    1.15
   2   7   3    9.65    1.21
  -2  -7  -4    1.15    0.60
  -2  -7  -4    0.65    0.31
   2   7   4    0.40    0.31
   2   7   4    0.62    0.39
   2   7   4    0.62    0.46
  -2  -7  -5   26.80    1.94
  -2  -7  -5   23.07    1.13
   2   7   5   19.30    1.23
   2   7   5   21.51    1.61
   2   7   5   19.56    1.70
  -2  -7  -6  171.30    4.80
  -2  -7  -6  147.21    2.49
   2   7   6  126.95    2.99
   2   7   6  139.18    4.13
   2   7   6  118.71    4.09
  -2  -7  -7    6.19    1.07
   2   7   7    4.43    0.65
   2   7   7    3.64    0.85
   2   7   7    3.69    0.89
  -2  -7  -8    3.97    0.94
   2   7   8    1.74    0.51
   2   7   8    1.83    0.71
   2   7   8    1.43    0.65
  -2  -7  -9    6.38    1.10
   2   7   9    4.13    0.67
   2   7   9    4.84    1.03
   2   7   9    3.56    0.92
  -2  -7 -10   72.87    3.29
   2   7  10   65.21    2.24
   2   7  10   55.81    3.04
   2   7  10   50.60    2.92
  -2  -7 -11    5.81    1.11
   2   7  11    4.11    1.07
   2   7  11    3.61    1.00
  -2  -7 -12    2.26    0.85
   2   7  12    0.86    0.62
   2   7  12    1.48    0.79
  -2  -7 -13   40.58    2.59
   2   7  13   28.60    2.48
   2   7  13   27.14    2.38
  -2  -7 -14   29.14    2.26
   2   7  14   23.69    2.35
   2   7  14   17.75    2.03
  -2  -7 -15   36.54    2.55
   2   7  15   25.93    2.54
   2   7  15   24.55    2.39
  -2  -7 -16    6.89    1.31
   2   7  16    4.35    1.36
   2   7  16    2.85    1.06
  -2  -7 -17    3.19    1.06
   2   7  17    2.06    1.04
   2   7  17    2.47    1.09
  -2  -8  13   -0.21    0.53
  -2  -8  13    0.69    0.79
   2   8 -13    0.76    0.80
  -2  -8  12   99.48    4.40
  -2  -8  12  106.80    5.16
   2   8 -12   91.56    4.74
   2   8 -12  106.09    5.08
  -2  -8  11    1.24    0.76
  -2  -8  11    1.51    0.91
   2   8 -11    0.99    0.77
   2   8 -11    1.55    0.89
  -2  -8  10    0.32    0.55
  -2  -8  10    0.67    0.68
   2   8 -10    0.83    0.64
   2   8 -10   -0.21    0.49
  -2  -8   9   20.96    2.02
  -2  -8   9   23.23    2.31
   2   8  -9   21.67    2.17
   2   8  -9   21.77    2.22
  -2  -8   8    0.19    0.47
  -2  -8   8    0.43    0.61
   2   8  -8    0.24    0.45
   2   8  -8    0.39    0.58
  -2  -8   7   -0.12    0.41
  -2  -8   7    0.15    0.52
   2   8  -7   -0.32    0.32
   2   8  -7    0.05    0.40
   2   8  -7    0.53    0.54
  -2  -8   6   43.31    2.71
  -2  -8   6   46.31    2.86
   2   8  -6   36.03    2.45
   2   8  -6   39.89    1.89
   2   8  -6   38.80    2.70
  -2  -8   5   42.31    2.65
  -2  -8   5   43.11    2.67
   2   8  -5   38.61    2.45
   2   8  -5   41.95    1.93
   2   8  -5   38.52    2.62
  -2  -8   4   12.81    1.52
  -2  -8   4   12.50    1.48
   2   8  -4    9.76    1.28
   2   8  -4   12.05    1.09
   2   8  -4   11.61    1.50
  -2  -8   3    5.44    1.07
  -2  -8   3    6.07    1.08
   2   8  -3    3.55    0.82
   2   8  -3    5.07    0.77
   2   8  -3    3.94    0.97
  -2  -8   2    6.10    1.10
  -2  -8   2    5.34    0.96
   2   8  -2    4.97    0.90
   2   8  -2    5.00    0.77
   2   8  -2    3.27    0.88
  -2  -8   1    9.36    1.31
  -2  -8   1   10.30    1.21
   2   8  -1    7.32    1.00
   2   8  -1    8.70    0.99
   2   8  -1    9.02    1.29
  -2  -8   0  163.06    4.91
  -2  -8   0  163.33    4.26
   2   8   0  125.71    3.58
   2   8   0  143.58    3.72
   2   8   0  132.13    4.44
  -2  -8  -1  138.45    4.51
  -2  -8  -1  138.14    3.77
   2   8   1  104.30    3.14
   2   8   1  120.92    3.49
   2   8   1  109.15    4.02
  -2  -8  -2   96.85    3.79
  -2  -8  -2   92.58    2.95
   2   8   2   69.99    2.48
   2   8   2   81.74    2.96
   2   8   2   74.29    3.32
  -2  -8  -3   18.88    1.76
  -2  -8  -3   18.42    1.31
   2   8   3   13.95    1.12
   2   8   3   17.10    1.45
   2   8   3   15.66    1.60
  -2  -8  -4    4.58    1.01
  -2  -8  -4    4.92    0.72
   2   8   4    3.58    0.63
   2   8   4    4.02    0.84
   2   8   4    2.98    0.85
  -2  -8  -5   53.14    2.85
  -2  -8  -5   48.63    1.83
   2   8   5   37.64    1.66
   2   8   5   42.59    2.34
   2   8   5   33.49    2.29
  -2  -8  -6   44.22    2.63
  -2  -8  -6   39.54    1.54
   2   8   6   33.68    1.53
   2   8   6   36.87    2.27
   2   8   6   30.76    2.22
  -2  -8  -7    2.38    0.87
  -2  -8  -7    1.52    0.45
   2   8   7    1.52    0.47
   2   8   7    3.09    0.83
   2   8   7    1.28    0.66
  -2  -8  -8   19.58    1.85
   2   8   8   17.00    1.70
   2   8   8   12.64    1.53
  -2  -8  -9   24.80    2.06
   2   8   9   21.77    1.95
   2   8   9   19.96    1.91
  -2  -8 -10    0.51    0.52
   2   8  10    0.61    0.54
   2   8  10    0.02    0.42
  -2  -8 -11   27.05    2.21
   2   8  11   20.26    2.03
   2   8  11   17.35    1.88
  -2  -8 -12    1.91    0.84
   2   8  12    1.00    0.75
   2   8  12    1.25    0.77
  -2  -8 -13   46.91    2.95
   2   8  13   33.57    2.73
   2   8  13   29.35    2.50
  -2  -8 -14   55.19    3.23
   2   8  14   43.16    3.16
   2   8  14   36.67    2.84
  -2  -8 -15    1.41    0.80
   2   8  15    0.10    0.64
   2   8  15    0.42    0.58
  -2  -8 -16    3.85    1.21
   2   8  16    3.27    1.29
   2   8  16    2.42    1.06
  -2  -9  11    6.00    1.33
  -2  -9  11    7.17    1.65
   2   9 -11    5.52    1.43
   2   9 -11    5.35    1.45
  -2  -9  10    2.29    0.94
  -2  -9  10    0.57    0.77
   2   9 -10    1.50    0.91
   2   9 -10    0.73    0.72
  -2  -9   9   -0.13    0.46
  -2  -9   9   -0.01    0.47
   2   9  -9    0.20    0.49
   2   9  -9   -0.20    0.48
  -2  -9   8    1.46    0.82
  -2  -9   8    0.01    0.52
   2   9  -8   -0.09    0.43
   2   9  -8    0.17    0.53
  -2  -9   7   56.66    3.24
  -2  -9   7   60.32    3.52
   2   9  -7   52.85    3.17
   2   9  -7   54.34    3.39
  -2  -9   6    0.25    0.46
  -2  -9   6    0.48    0.58
   2   9  -6    0.28    0.54
   2   9  -6    0.35    0.38
   2   9  -6   -0.02    0.40
  -2  -9   5    8.74    1.39
  -2  -9   5   11.23    1.56
   2   9  -5    8.00    1.28
   2   9  -5    7.06    0.97
   2   9  -5    7.48    1.36
  -2  -9   4   36.33    2.55
  -2  -9   4   34.45    2.46
   2   9  -4   26.92    2.05
   2   9  -4   33.82    1.91
   2   9  -4   33.60    2.56
  -2  -9   3   25.83    2.15
  -2  -9   3   24.59    2.03
   2   9  -3   21.02    1.76
   2   9  -3   20.65    1.52
   2   9  -3   20.83    2.01
  -2  -9   2    3.40    0.95
  -2  -9   2    3.67    0.92
   2   9  -2    2.19    0.72
   2   9  -2    2.75    0.70
   2   9  -2    2.68    0.91
  -2  -9   1    3.27    0.94
  -2  -9   1    4.22    0.94
   2   9  -1    3.74    0.82
   2   9  -1    3.14    0.75
   2   9  -1    2.72    0.87
  -2  -9   0    9.05    1.35
  -2  -9   0    9.79    1.21
   2   9   0    7.25    0.99
   2   9   0    7.56    1.03
   2   9   0    6.95    1.21
  -2  -9  -1    2.24    0.82
  -2  -9  -1    2.30    0.75
   2   9   1    1.23    0.55
   2   9   1    2.24    0.70
   2   9   1    0.89    0.60
  -2  -9  -2   53.33    2.99
  -2  -9  -2   56.13    2.50
   2   9   2   41.14    1.96
   2   9   2   47.66    2.44
   2   9   2   42.46    2.68
  -2  -9  -3  184.75    5.49
  -2  -9  -3  174.21    4.18
   2   9   3  130.34    3.27
   2   9   3  149.44    4.35
   2   9   3  136.29    4.70
  -2  -9  -4   57.21    3.12
  -2  -9  -4   51.90    2.22
   2   9   4   38.62    1.74
   2   9   4   44.49    2.47
   2   9   4   38.67    2.54
  -2  -9  -5    0.90    0.63
  -2  -9  -5    0.40    0.37
   2   9   5    0.02    0.29
   2   9   5    0.07    0.41
   2   9   5    0.14    0.41
  -2  -9  -6  108.91    4.30
  -2  -9  -6   97.94    2.71
   2   9   6   81.40    3.49
   2   9   6   68.58    3.40
  -2  -9  -7   11.24    1.52
   2   9   7    7.59    1.25
   2   9   7    6.96    1.25
  -2  -9  -8    3.00    1.00
   2   9   8    2.82    0.90
   2   9   8    1.86    0.80
  -2  -9  -9   44.46    2.87
   2   9   9   32.97    2.46
   2   9   9   27.51    2.28
  -2  -9 -10    8.50    1.43
   2   9  10    5.60    1.18
   2   9  10    4.79    1.14
  -2  -9 -11    9.16    1.49
   2   9  11    5.05    1.23
   2   9  11    6.46    1.30
  -2  -9 -12   12.19    1.69
   2   9  12   10.66    1.65
   2   9  12    8.72    1.49
  -2  -9 -13   21.39    2.17
   2   9  13   13.79    1.92
   2   9  13   11.87    1.76
  -2  -9 -14   36.31    2.81
   2   9  14   29.47    2.72
   2   9  14   25.32    2.48
  -2  -9 -15   77.82    4.07
   2   9  15   58.26    3.87
   2   9  15   52.39    3.52
  -2  -9 -16  104.70    4.74
   2   9  16   77.29    4.53
   2   9  16   67.83    4.06
  -2 -10  10    1.26    0.83
  -2 -10  10    1.84    1.02
   2  10 -10    1.26    0.83
   2  10 -10    0.76    0.80
  -2 -10   9    1.07    0.73
  -2 -10   9    0.31    0.70
   2  10  -9    0.24    0.66
   2  10  -9    0.13    0.63
  -2 -10   8   16.12    1.95
  -2 -10   8   20.46    2.31
   2  10  -8   17.91    2.06
   2  10  -8   19.12    2.25
  -2 -10   7    1.38    0.80
  -2 -10   7    1.30    0.87
   2  10  -7    0.70    0.65
   2  10  -7    1.49    0.87
  -2 -10   6   34.94    2.69
  -2 -10   6   37.85    2.90
   2  10  -6   31.87    2.48
   2  10  -6   31.10    2.69
  -2 -10   5   16.53    1.88
  -2 -10   5   16.52    1.95
   2  10  -5   11.03    1.50
   2  10  -5   14.27    1.42
   2  10  -5   15.03    1.90
  -2 -10   4    1.89    0.85
  -2 -10   4    1.87    0.88
   2  10  -4    1.90    0.74
   2  10  -4    2.74    0.79
   2  10  -4    0.94    0.66
  -2 -10   3    0.04    0.42
  -2 -10   3   -0.12    0.39
   2  10  -3    0.06    0.37
   2  10  -3    0.10    0.38
   2  10  -3   -0.02    0.46
  -2 -10   2   41.94    2.82
  -2 -10   2   47.16    2.82
   2  10  -2   38.15    2.30
   2  10  -2   38.55    2.24
   2  10  -2   38.47    2.77
  -2 -10   1   23.30    2.14
  -2 -10   1   26.35    2.07
   2  10  -1   18.54    1.59
   2  10  -1   19.53    1.64
   2  10  -1   20.82    2.05
  -2 -10   0   10.20    1.50
  -2 -10   0    9.69    1.30
   2  10   0    6.51    0.99
   2  10   0    8.08    1.14
   2  10   0    6.28    1.23
  -2 -10  -1   40.23    2.75
  -2 -10  -1   41.72    2.41
   2  10   1   28.18    1.75
   2  10   1   33.03    2.17
   2  10   1   31.00    2.44
  -2 -10  -2  109.56    4.46
  -2 -10  -2  105.86    3.66
   2  10   2   77.78    2.71
   2  10   2   93.37    3.61
   2  10   2   76.50    3.73
  -2 -10  -3  254.53    6.78
  -2 -10  -3  245.56    5.34
   2  10   3  208.50    5.46
   2  10   3  186.76    5.75
  -2 -10  -4   50.05    3.08
  -2 -10  -4   47.43    2.31
   2  10   4   43.40    2.59
   2  10   4   36.58    2.61
  -2 -10  -5   31.88    2.52
  -2 -10  -5   30.64    1.81
   2  10   5   25.63    2.07
   2  10   5   23.97    2.15
  -2 -10  -6    3.60    1.09
  -2 -10  -6    3.36    0.73
   2  10   6    3.37    0.95
   2  10   6    2.21    0.83
  -2 -10  -7   22.29    2.16
   2  10   7   16.19    1.76
   2  10   7   14.29    1.74
  -2 -10  -8    3.46    1.09
   2  10   8    2.23    0.85
   2  10   8    2.68    0.94
  -2 -10  -9    4.54    1.18
   2  10   9    4.69    1.15
   2  10   9    3.24    1.02
  -2 -10 -10   16.12    1.95
   2  10  10   13.64    1.78
   2  10  10   11.92    1.66
  -2 -10 -11   38.40    2.91
   2  10  11   32.03    2.66
   2  10  11   24.91    2.35
  -2 -10 -12   94.68    4.50
   2  10  12   66.65    3.90
   2  10  12   61.94    3.65
  -2 -10 -13   14.47    1.95
   2  10  13   13.48    1.95
   2  10  13   10.28    1.68
  -2 -10 -14    2.34    1.08
   2  10  14    1.24    0.89
   2  10  14    0.59    0.69
  -2 -10 -15   21.28    2.39
   2  10  15   12.98    2.08
   2  10  15   14.01    2.00
  -2 -11   8    0.08    0.59
  -2 -11   8    0.37    0.70
   2  11  -8    0.28    0.58
   2  11  -8    0.13    0.63
  -2 -11   7    4.39    1.26
  -2 -11   7    3.19    1.19
   2  11  -7    3.85    1.19
   2  11  -7    3.33    1.28
  -2 -11   6    2.23    1.01
  -2 -11   6    3.10    1.15
   2  11  -6    1.77    0.88
   2  11  -6    1.60    0.85
  -2 -11   5   26.57    2.44
  -2 -11   5   28.60    2.59
   2  11  -5   23.62    2.16
   2  11  -5   23.80    2.06
   2  11  -5   25.01    2.54
  -2 -11   4   37.50    2.84
  -2 -11   4   43.06    3.02
   2  11  -4   31.62    2.35
   2  11  -4   39.14    2.39
   2  11  -4   32.06    2.75
  -2 -11   3    0.68    0.64
  -2 -11   3    0.06    0.55
   2  11  -3    0.30    0.47
   2  11  -3    0.77    0.54
   2  11  -3    0.15    0.56
  -2 -11   2    5.67    1.28
  -2 -11   2    6.67    1.28
   2  11  -2    5.82    1.08
   2  11  -2    7.50    1.18
   2  11  -2    4.96    1.27
  -2 -11   1   10.38    1.60
  -2 -11   1   10.05    1.48
   2  11  -1    7.84    1.13
   2  11  -1    8.23    1.21
   2  11  -1    9.41    1.55
  -2 -11   0    0.15    0.53
  -2 -11   0    0.03    0.46
   2  11   0    0.35    0.44
   2  11   0    0.51    0.49
   2  11   0    0.22    0.48
  -2 -11  -1    0.98    0.72
  -2 -11  -1    0.91    0.63
   2  11   1    1.27    0.62
   2  11   1    0.59    0.58
  -2 -11  -2   11.60    1.70
  -2 -11  -2   12.21    1.45
   2  11   2    9.59    1.35
   2  11   2    8.44    1.46
  -2 -11  -3    5.21    1.28
  -2 -11  -3    5.13    1.02
   2  11   3    4.01    1.05
   2  11   3    4.30    1.14
  -2 -11  -4    8.50    1.52
  -2 -11  -4    7.01    1.09
   2  11   4    7.65    1.29
   2  11   4    5.53    1.23
  -2 -11  -5   20.44    2.18
  -2 -11  -5   20.70    1.64
   2  11   5   17.23    1.83
   2  11   5   15.23    1.83
  -2 -11  -6    4.20    1.24
  -2 -11  -6    4.37    0.98
   2  11   6    3.53    1.01
   2  11   6    2.69    0.99
  -2 -11  -7    1.63    0.87
   2  11   7    0.69    0.62
   2  11   7    0.52    0.60
  -2 -11  -8    1.03    0.77
   2  11   8    0.89    0.65
   2  11   8    0.67    0.56
  -2 -11  -9   20.92    2.27
   2  11   9   16.39    1.99
   2  11   9   11.52    1.72
  -2 -11 -10    5.11    1.37
   2  11  10    2.91    1.09
   2  11  10    3.06    1.11
  -2 -11 -11   45.51    3.33
   2  11  11   34.76    2.92
   2  11  11   27.60    2.53
  -2 -11 -12   21.22    2.41
   2  11  12   15.12    2.10
   2  11  12   13.02    1.88
  -2 -11 -13    0.29    0.77
   2  11  13    0.84    0.80
   2  11  13    0.74    0.82
  -2 -12   5   12.99    1.91
  -2 -12   5   15.69    2.12
   2  12  -5   12.47    1.70
   2  12  -5   14.14    2.10
  -2 -12   4    1.73    0.91
  -2 -12   4    3.75    1.30
   2  12  -4    2.42    0.89
   2  12  -4    3.30    0.98
   2  12  -4    1.48    0.92
  -2 -12   3    6.24    1.41
  -2 -12   3    4.00    1.29
   2  12  -3    4.25    1.04
   2  12  -3    5.22    1.13
   2  12  -3    3.47    1.25
  -2 -12   2    4.47    1.29
  -2 -12   2    4.59    1.26
   2  12  -2    3.36    1.00
   2  12  -2    3.82    1.24
  -2 -12   1   12.23    1.82
  -2 -12   1   12.44    1.72
   2  12  -1   10.80    1.46
   2  12  -1    8.08    1.56
  -2 -12   0    4.50    1.29
  -2 -12   0    3.32    1.08
   2  12   0    3.94    1.07
   2  12   0    3.11    1.11
  -2 -12  -1    1.78    0.89
   2  12   1    1.86    0.84
   2  12   1    1.22    0.85
  -2 -12  -2  204.86    6.67
  -2 -12  -2  192.90    5.58
   2  12   2  168.14    5.43
   2  12   2  147.93    5.64
  -2 -12  -3  154.00    5.83
  -2 -12  -3  154.40    4.86
   2  12   3  125.04    4.77
   2  12   3  115.38    4.98
  -2 -12  -4   42.67    3.18
  -2 -12  -4   37.69    2.40
   2  12   4   31.28    2.50
   2  12   4   30.34    2.61
  -2 -12  -5    0.69    0.77
  -2 -12  -5    0.88    0.60
   2  12   5    0.22    0.54
   2  12   5   -0.29    0.37
  -2 -12  -6    0.16    0.66
   2  12   6    0.27    0.53
   2  12   6    0.90    0.68
  -2 -12  -7    1.84    0.97
   2  12   7    1.91    0.89
   2  12   7    1.19    0.79
  -2 -12  -8    2.95    1.15
   2  12   8    1.67    0.84
   2  12   8    1.17    0.75
  -2 -12  -9    0.62    0.82
   2  12   9    0.56    0.75
   2  12   9   -0.01    0.51
  -2 -12 -10    7.28    1.66
   2  12  10    6.44    1.52
   2  12  10    4.76    1.31
  -2 -12 -11    5.03    1.51
   2  12  11    2.77    1.15
   2  12  11    2.58    1.06
  -2 -13   2    1.59    0.93
  -2 -13   2    0.67    0.82
   2  13  -2    2.05    0.88
   2  13  -2    1.44    0.94
  -2 -13   1   23.58    2.49
  -2 -13   1   26.38    2.51
   2  13  -1   23.33    2.21
   2  13  -1   18.27    2.27
  -2 -13   0   15.14    2.11
  -2 -13   0   16.10    1.96
   2  13   0   13.25    1.74
   2  13   0   12.19    1.90
  -2 -13  -1    4.91    1.50
  -2 -13  -1    4.09    1.19
   2  13   1    4.52    1.20
   2  13   1    4.53    1.40
  -2 -13  -2    2.18    1.13
  -2 -13  -2    2.15    0.93
   2  13   2    0.78    0.70
   2  13   2    1.72    0.95
  -2 -13  -3   10.56    1.87
  -2 -13  -3   11.93    1.64
   2  13   3   10.09    1.63
   2  13   3    8.59    1.67
  -2 -13  -4   -0.47    0.54
  -2 -13  -4    0.39    0.57
   2  13   4    0.08    0.56
   2  13   4    0.10    0.58
  -2 -13  -5   87.68    4.69
   2  13   5   65.53    3.78
   2  13   5   60.66    3.81
  -2 -13  -6   89.48    4.77
   2  13   6   65.03    3.84
   2  13   6   57.30    3.69
  -2 -13  -7    0.94    0.91
   2  13   7    1.37    0.87
   2  13   7    1.34    0.85
  -2 -13  -8    1.94    1.10
   2  13   8    1.08    0.87
   2  13   8    1.68    0.90
  -2 -13  -9   50.22    3.72
   2  13   9   39.01    3.17
   2  13   9   31.07    2.80
  -3  10   5    3.89    1.20
   3 -10  -5    5.30    1.28
   3 -10  -5    6.87    1.66
  -3  10   4    1.24    0.79
   3 -10  -4    1.79    0.86
   3 -10  -4    2.53    1.18
  -3  10   3    3.02    1.09
   3 -10  -3    3.63    1.08
   3 -10  -3    5.12    1.48
  -3  10   2    0.22    0.60
   3 -10  -2    1.05    0.69
   3 -10  -2    2.29    1.08
  -3  10   1    2.71    1.10
   3 -10  -1    4.05    1.17
   3 -10  -1    4.52    1.39
  -3  10   0   15.16    2.06
   3 -10   0   15.16    1.87
   3 -10   0   19.41    2.38
  -3   9   9    8.96    1.46
   3  -9  -9    6.15    1.44
   3  -9  -9    4.73    1.50
  -3   9   8    1.41    0.78
   3  -9  -8    1.40    0.86
   3  -9  -8    0.63    0.77
  -3   9   7    1.63    0.80
   3  -9  -7    2.10    0.96
   3  -9  -7    1.94    0.99
  -3   9   6    1.08    0.68
   3  -9  -6    1.93    0.89
   3  -9  -6    1.29    0.89
  -3   9   5    0.38    0.52
   3  -9  -5    0.09    0.38
   3  -9  -5   -0.06    0.44
   3  -9  -5    0.11    0.58
  -3   9   4    7.92    1.43
   3  -9  -4    8.82    1.32
   3  -9  -4    9.39    1.44
   3  -9  -4    9.50    1.70
  -3   9   3   10.53    1.58
   3  -9  -3    9.94    1.40
   3  -9  -3   12.93    1.60
   3  -9  -3   12.94    1.93
  -3   9   2    0.83    0.63
   3  -9  -2    0.05    0.47
   3  -9  -2   -0.15    0.37
   3  -9  -2    0.28    0.64
  -3   9   1    0.14    0.55
   3  -9  -1    0.57    0.57
   3  -9  -1    1.02    0.77
  -3   9   0   12.09    1.74
   3  -9   0   13.14    1.70
   3  -9   0   14.46    2.01
  -3   9  -1    1.30    0.82
   3  -9   1    1.35    0.81
   3  -9   1    2.84    1.17
  -3   9  -2    0.47    0.65
   3  -9   2    0.44    0.60
   3  -9   2    0.19    0.61
  -3   9  -3    8.06    1.63
   3  -9   3   10.40    1.67
   3  -9   3    9.62    1.76
  -3   9  -4   42.14    3.30
   3  -9   4   49.41    3.38
   3  -9   4   58.28    3.77
  -3   8  11   10.94    1.83
   3  -8 -11   11.28    1.89
  -3   8  10   30.31    2.34
  -3   8  10   29.94    2.74
   3  -8 -10   29.68    2.83
  -3   8   9    0.22    0.45
  -3   8   9    0.35    0.63
   3  -8  -9    0.10    0.51
  -3   8   8    0.88    0.59
  -3   8   8    0.75    0.75
   3  -8  -8    0.27    0.42
   3  -8  -8    0.39    0.61
  -3   8   7   62.95    3.32
   3  -8  -7   62.14    3.05
   3  -8  -7   67.84    3.99
  -3   8   6   10.31    1.45
   3  -8  -6    9.59    1.32
   3  -8  -6    9.80    1.66
  -3   8   5    0.08    0.46
   3  -8  -5   -0.02    0.38
   3  -8  -5    0.57    0.68
  -3   8   4    8.75    1.37
   3  -8  -4    9.99    1.34
   3  -8  -4    9.27    1.38
   3  -8  -4   10.77    1.70
  -3   8   3    0.01    0.36
   3  -8  -3    0.01    0.40
   3  -8  -3    0.10    0.41
   3  -8  -3   -0.01    0.43
  -3   8   2   -0.01    0.42
   3  -8  -2    0.26    0.48
   3  -8  -2    0.10    0.40
   3  -8  -2    0.34    0.58
  -3   8   1    0.09    0.48
   3  -8  -1    0.13    0.47
   3  -8  -1    0.09    0.38
   3  -8  -1    0.25    0.49
  -3   8   0   19.88    2.06
   3  -8   0   20.70    2.00
   3  -8   0   22.39    2.27
  -3   8  -1    0.00    0.38
   3  -8   1    0.05    0.47
   3  -8   1   -0.39    0.40
  -3   8  -2    0.19    0.46
   3  -8   2    0.96    0.69
   3  -8   2    0.81    0.69
  -3   8  -3    0.52    0.55
   3  -8   3    0.77    0.68
   3  -8   3    0.85    0.73
  -3   8  -4   10.08    1.67
   3  -8   4   13.06    1.81
   3  -8   4   11.30    1.75
  -3   8  -5   13.92    1.96
   3  -8   5   18.67    2.19
   3  -8   5   18.34    2.15
  -3   8  -6    0.63    0.73
   3  -8   6    1.09    0.77
   3  -8   6    0.18    0.63
  -3   8  -7    1.57    0.95
   3  -8   7    2.62    1.19
   3  -8   7    2.16    1.08
  -3   7  12   26.08    2.65
  -3   7  11    5.20    1.38
   3  -7 -11    5.30    1.33
   3  -7 -11    7.82    1.60
  -3   7  10    2.16    0.79
  -3   7  10    2.30    1.00
   3  -7 -10    1.87    0.75
   3  -7 -10    1.82    0.92
  -3   7   9   15.32    1.62
  -3   7   9   14.02    1.86
   3  -7  -9   13.05    1.50
   3  -7  -9   13.31    1.90
  -3   7   8  137.94    4.54
  -3   7   8  137.47    5.26
   3  -7  -8  123.93    4.28
   3  -7  -8  135.21    5.46
  -3   7   7   22.74    1.93
  -3   7   7   22.69    2.17
   3  -7  -7   22.22    1.88
   3  -7  -7   23.12    2.33
  -3   7   6    0.63    0.52
  -3   7   6    1.04    0.67
   3  -7  -6    1.45    0.64
   3  -7  -6    4.29    1.20
  -3   7   5   13.60    1.53
  -3   7   5   14.96    1.68
   3  -7  -5   13.17    1.50
   3  -7  -5   15.60    1.90
  -3   7   4   63.52    3.18
  -3   7   4   61.77    3.17
   3  -7  -4   62.93    3.11
   3  -7  -4   67.99    3.72
  -3   7   3    5.84    1.12
  -3   7   3    5.38    1.03
   3  -7  -3    5.50    1.07
   3  -7  -3    6.59    1.32
  -3   7   2    6.17    1.16
   3  -7  -2    4.63    1.04
   3  -7  -2    6.05    1.27
  -3   7   1   17.26    1.78
   3  -7  -1   18.42    1.82
   3  -7  -1   19.18    1.64
   3  -7  -1   20.57    2.08
  -3   7   0   13.12    1.64
   3  -7   0   16.55    1.77
   3  -7   0   16.66    1.48
   3  -7   0   15.58    1.84
  -3   7  -1   39.88    2.74
   3  -7   1   41.81    2.75
   3  -7   1   48.57    3.09
  -3   7  -2    4.44    1.09
   3  -7   2    4.61    1.16
   3  -7   2    5.39    1.25
  -3   7  -3   16.58    1.90
   3  -7   3   19.81    2.04
   3  -7   3   21.40    2.12
  -3   7  -4    6.19    1.32
   3  -7   4    6.44    1.34
   3  -7   4    8.02    1.44
  -3   7  -5   19.15    2.12
   3  -7   5   24.10    2.36
   3  -7   5   32.52    2.60
  -3   7  -6    0.07    0.54
  -3   7  -6    0.58    0.51
   3  -7   6    0.82    0.74
   3  -7   6    0.85    0.70
  -3   7  -7   11.16    1.78
  -3   7  -7   10.11    1.44
   3  -7   7   13.60    1.97
   3  -7   7   12.95    1.84
  -3   7  -8    2.08    0.98
  -3   7  -8    2.18    0.87
   3  -7   8    3.35    1.23
   3  -7   8    2.89    1.08
  -3   7  -9   16.34    2.23
  -3   7  -9   17.82    1.99
   3  -7   9   18.03    2.34
   3  -7   9   20.28    2.20
  -3   6  13   15.39    2.12
   3  -6 -13   14.30    1.65
   3  -6 -13   16.87    2.20
  -3   6  12    2.94    1.14
   3  -6 -12    3.40    0.93
   3  -6 -12    3.36    1.20
  -3   6  11    8.90    1.58
   3  -6 -11    9.59    1.32
   3  -6 -11    8.63    1.62
  -3   6  10    2.77    1.02
   3  -6 -10    2.99    0.88
   3  -6 -10    4.63    1.24
  -3   6   9    6.93    1.07
  -3   6   9    9.24    1.53
   3  -6  -9    6.36    1.13
   3  -6  -9    7.71    1.48
  -3   6   8   77.46    3.18
  -3   6   8   77.90    3.90
   3  -6  -8   68.52    3.21
   3  -6  -8   74.56    3.96
  -3   6   7    3.66    0.85
  -3   6   7    3.54    1.03
   3  -6  -7    3.24    0.86
   3  -6  -7    3.64    1.08
  -3   6   6   82.51    3.30
  -3   6   6   89.64    3.94
   3  -6  -6   74.70    3.33
   3  -6  -6   90.19    4.20
  -3   6   5   54.11    2.72
  -3   6   5   55.30    3.02
   3  -6  -5   52.82    2.81
   3  -6  -5   54.52    3.25
  -3   6   4    3.43    0.84
  -3   6   4    3.59    0.90
   3  -6  -4    4.18    0.94
   3  -6  -4    3.89    1.06
  -3   6   3    0.43    0.41
  -3   6   3    0.30    0.40
   3  -6  -3    0.63    0.52
   3  -6  -3   -0.12    0.41
  -3   6   2    2.24    0.78
  -3   6   2    2.23    0.72
   3  -6  -2    1.72    0.74
   3  -6  -2    2.16    0.85
  -3   6   1    0.31    0.42
  -3   6   1    0.44    0.41
   3  -6  -1    0.52    0.49
   3  -6  -1    0.57    0.56
  -3   6   0    6.44    1.15
  -3   6   0    6.06    0.93
   3  -6   0    4.51    1.03
   3  -6   0    6.62    1.24
  -3   6  -1   20.04    1.88
   3  -6   1   18.63    1.87
   3  -6   1   23.90    2.11
  -3   6  -2   56.69    3.13
   3  -6   2   57.12    3.20
   3  -6   2   70.24    3.51
  -3   6  -3   51.48    3.06
   3  -6   3   51.94    3.12
   3  -6   3   64.82    3.37
  -3   6  -4   94.71    4.21
   3  -6   4   97.31    4.31
   3  -6   4  113.52    4.43
  -3   6  -5   87.46    4.16
   3  -6   5  102.07    4.51
   3  -6   5  118.33    4.54
  -3   6  -6  107.58    4.70
   3  -6   6  110.71    4.82
   3  -6   6  134.38    4.85
  -3   6  -7   66.88    3.83
   3  -6   7   71.58    3.99
   3  -6   7   89.37    4.02
  -3   6  -8   -0.09    0.50
   3  -6   8    0.69    0.69
   3  -6   8   -0.06    0.51
   3  -6   8   -0.11    0.41
  -3   6  -9    3.86    1.27
   3  -6   9    6.98    1.57
   3  -6   9    4.41    1.20
  -3   6 -10    0.06    0.55
   3  -6  10   -0.21    0.62
   3  -6  10   -0.16    0.55
  -3   5  14   11.78    1.89
   3  -5 -14   11.81    1.58
   3  -5 -14   13.19    1.98
  -3   5  13    2.22    1.04
   3  -5 -13    1.07    0.67
   3  -5 -13    1.44    0.88
  -3   5  12   14.68    1.98
   3  -5 -12   14.88    1.67
   3  -5 -12   14.29    1.95
  -3   5  11    7.58    1.44
   3  -5 -11    7.95    1.27
   3  -5 -11    7.07    1.41
  -3   5  10    0.41    0.55
   3  -5 -10    1.02    0.62
   3  -5 -10    1.25    0.83
  -3   5   9    0.21    0.49
   3  -5  -9    0.16    0.42
   3  -5  -9    0.06    0.44
  -3   5   8    0.27    0.34
  -3   5   8    0.44    0.56
   3  -5  -8    0.20    0.45
   3  -5  -8   -0.12    0.37
  -3   5   7  256.84    5.31
  -3   5   7  259.07    6.70
   3  -5  -7  233.04    5.84
   3  -5  -7  243.76    6.75
  -3   5   6   11.35    1.22
  -3   5   6   10.82    1.44
   3  -5  -6    9.10    1.27
   3  -5  -6    9.00    1.42
  -3   5   5   43.09    2.25
  -3   5   5   41.59    2.58
   3  -5  -5   36.05    2.33
   3  -5  -5   38.37    2.65
  -3   5   4   23.30    1.71
  -3   5   4   22.50    1.86
   3  -5  -4   20.41    1.78
   3  -5  -4   22.74    2.03
  -3   5   3    2.20    0.72
  -3   5   3    2.15    0.74
   3  -5  -3    1.38    0.62
   3  -5  -3    1.37    0.69
  -3   5   2   -0.07    0.28
  -3   5   2    0.29    0.36
   3  -5  -2    0.20    0.40
   3  -5  -2    0.19    0.40
  -3   5   1   18.52    1.63
  -3   5   1   19.79    1.58
   3  -5  -1   18.26    1.75
   3  -5  -1   17.31    1.73
  -3   5   0   48.63    2.63
  -3   5   0   46.57    2.27
   3  -5   0   49.62    2.81
   3  -5   0   51.93    2.88
  -3   5  -1    6.41    1.08
  -3   5  -1    4.78    0.81
   3  -5   1    4.50    1.07
   3  -5   1    6.19    1.12
   3  -5   1    5.73    0.74
  -3   5  -2    8.34    1.25
  -3   5  -2    6.55    0.86
   3  -5   2    7.38    1.27
   3  -5   2    7.70    1.21
   3  -5   2    6.61    0.86
  -3   5  -3   -0.17    0.33
   3  -5   3    0.05    0.43
   3  -5   3    0.05    0.39
   3  -5   3    0.02    0.27
  -3   5  -4    0.14    0.38
   3  -5   4   -0.16    0.36
   3  -5   4    0.18    0.42
   3  -5   4    0.05    0.36
  -3   5  -5    2.34    0.88
   3  -5   5    1.97    0.84
   3  -5   5    1.36    0.72
   3  -5   5    1.03    0.55
  -3   5  -6    6.61    1.26
   3  -5   6    4.16    1.16
   3  -5   6    7.47    1.23
   3  -5   6    5.09    1.02
  -3   5  -7   13.71    1.80
   3  -5   7   15.31    1.92
   3  -5   7   18.59    1.83
   3  -5   7   13.62    1.56
  -3   5  -8   -0.42    0.39
   3  -5   8    0.06    0.55
   3  -5   8    0.45    0.54
   3  -5   8   -0.29    0.36
  -3   5  -9    0.24    0.54
   3  -5   9    1.35    0.91
   3  -5   9    0.61    0.60
   3  -5   9    1.12    0.71
  -3   5 -10    7.79    1.57
   3  -5  10   10.38    1.78
   3  -5  10   11.38    1.57
   3  -5  10    7.90    1.46
  -3   5 -11   25.66    2.64
   3  -5  11   26.54    2.71
   3  -5  11   24.20    2.38
  -3   4  15    1.42    0.90
   3  -4 -15    0.30    0.58
   3  -4 -15    1.61    0.98
  -3   4  14   27.75    2.73
   3  -4 -14   22.96    2.16
   3  -4 -14   22.93    2.47
  -3   4  13    0.50    0.63
   3  -4 -13    1.13    0.65
   3  -4 -13    1.74    0.92
  -3   4  12    3.50    1.13
   3  -4 -12    4.23    1.05
   3  -4 -12    3.84    1.15
  -3   4  11   30.10    2.60
   3  -4 -11   23.79    2.04
   3  -4 -11   25.69    2.41
  -3   4  10    0.07    0.44
   3  -4 -10    0.09    0.41
   3  -4 -10    0.32    0.56
  -3   4   9    0.70    0.59
   3  -4  -9    0.20    0.42
   3  -4  -9    0.55    0.56
  -3   4   8   25.67    2.39
  -3   4   8   26.99    2.26
   3  -4  -8   23.06    1.93
   3  -4  -8   23.26    2.16
  -3   4   7  103.54    3.08
  -3   4   7   93.95    4.01
   3  -4  -7   90.78    3.68
   3  -4  -7   95.44    4.14
  -3   4   6    8.09    0.97
  -3   4   6    8.73    1.29
   3  -4  -6    6.52    1.11
   3  -4  -6    6.63    1.21
  -3   4   5    3.49    0.69
  -3   4   5    4.19    0.92
   3  -4  -5    3.67    0.88
   3  -4  -5    3.69    0.94
  -3   4   4    3.07    0.68
  -3   4   4    2.82    0.79
   3  -4  -4    3.64    0.88
   3  -4  -4    3.51    0.92
  -3   4   3    4.23    0.78
  -3   4   3    3.97    0.85
   3  -4  -3    3.67    0.88
   3  -4  -3    3.26    0.86
  -3   4   2   41.12    2.15
  -3   4   2   36.10    2.13
   3  -4  -2   35.71    2.31
   3  -4  -2   40.99    2.51
  -3   4   1   11.16    1.21
  -3   4   1   10.73    1.16
   3  -4  -1    9.63    1.27
   3  -4  -1   10.38    1.34
  -3   4   0   32.91    2.04
  -3   4   0   29.74    1.80
   3  -4   0   30.30    2.20
   3  -4   0   33.36    2.23
   3  -4   0   33.76    1.44
  -3   4  -1   59.57    2.79
  -3   4  -1   57.01    2.35
   3  -4   1   55.93    2.97
   3  -4   1   64.85    3.03
   3  -4   1   59.49    2.08
  -3   4  -2  143.51    4.42
  -3   4  -2  132.59    3.36
   3  -4   2  139.92    4.72
   3  -4   2  155.35    4.61
   3  -4   2  142.42    3.46
  -3   4  -3   20.79    1.81
  -3   4  -3   17.46    1.19
   3  -4   3   19.94    1.91
   3  -4   3   20.56    1.75
   3  -4   3   19.43    1.43
  -3   4  -4   66.45    3.22
   3  -4   4   73.47    3.57
   3  -4   4   80.36    3.32
   3  -4   4   69.45    2.77
  -3   4  -5   88.06    3.80
   3  -4   5   87.75    3.98
   3  -4   5  106.68    3.81
   3  -4   5   85.48    3.23
  -3   4  -6    4.30    1.04
   3  -4   6    3.74    1.10
   3  -4   6    4.87    1.00
   3  -4   6    3.66    0.87
  -3   4  -7    1.68    0.81
   3  -4   7    2.10    0.91
   3  -4   7    2.58    0.87
   3  -4   7    2.12    0.75
  -3   4  -8   46.02    3.07
   3  -4   8   44.95    3.09
   3  -4   8   58.90    2.89
   3  -4   8   41.97    2.64
  -3   4  -9    0.88    0.70
   3  -4   9    0.70    0.71
   3  -4   9    0.65    0.54
   3  -4   9    0.49    0.53
  -3   4 -10    9.28    1.59
   3  -4  10   11.08    1.78
   3  -4  10   12.73    1.49
   3  -4  10    9.33    1.48
  -3   4 -11    1.11    0.80
   3  -4  11    3.08    1.20
   3  -4  11    1.90    0.91
  -3   4 -12    0.85    0.82
   3  -4  12    1.79    0.99
   3  -4  12    0.88    0.77
  -3   3  15   19.05    2.30
   3  -3 -15   19.13    2.09
   3  -3 -15   17.75    2.25
  -3   3  14    6.49    1.47
   3  -3 -14    6.03    1.28
   3  -3 -14    5.65    1.37
  -3   3  13    0.21    0.54
   3  -3 -13    0.30    0.46
   3  -3 -13    0.07    0.50
  -3   3  12    2.93    1.05
   3  -3 -12    2.94    0.99
   3  -3 -12    1.78    0.89
  -3   3  11   46.31    3.12
   3  -3 -11   39.00    2.63
   3  -3 -11   42.51    3.00
  -3   3  10   14.43    1.79
   3  -3 -10   12.12    1.50
   3  -3 -10   11.29    1.59
  -3   3   9   21.65    2.08
   3  -3  -9   16.25    1.67
   3  -3  -9   17.94    1.91
  -3   3   8  183.91    5.65
   3  -3  -8  170.74    5.11
   3  -3  -8  169.48    5.48
  -3   3   7  130.06    3.76
  -3   3   7  119.07    4.43
   3  -3  -7  110.60    4.07
   3  -3  -7  110.14    4.33
  -3   3   6   84.98    2.53
  -3   3   6   86.79    3.68
   3  -3  -6   78.15    3.39
   3  -3  -6   70.72    3.40
  -3   3   5   61.27    2.20
  -3   3   5   60.49    2.99
   3  -3  -5   59.01    2.93
   3  -3  -5   55.19    2.95
  -3   3   4   96.08    2.82
  -3   3   4   90.66    3.53
   3  -3  -4   82.91    3.45
   3  -3  -4   82.58    3.52
  -3   3   3    0.13    0.26
  -3   3   3   -0.05    0.29
   3  -3  -3   -0.13    0.28
   3  -3  -3    0.21    0.34
  -3   3   2   21.69    1.46
  -3   3   2   19.26    1.58
   3  -3  -2   18.14    1.67
   3  -3  -2   19.24    1.69
  -3   3   1   22.50    1.53
  -3   3   1   20.04    1.54
   3  -3  -1   19.93    1.75
   3  -3  -1   21.11    1.73
   3  -3  -1   22.57    1.12
  -3   3   0    1.27    0.53
  -3   3   0    0.97    0.46
   3  -3   0    1.96    0.72
   3  -3   0    2.91    0.77
   3  -3   0    1.64    0.45
  -3   3  -1    0.69    0.45
  -3   3  -1    0.54    0.38
   3  -3   1    0.82    0.55
   3  -3   1    0.96    0.52
   3  -3   1    0.84    0.39
  -3   3  -2   37.95    2.19
  -3   3  -2   31.16    1.67
   3  -3   2   31.87    2.26
   3  -3   2   36.41    2.16
   3  -3   2   33.61    1.72
  -3   3  -3   19.27    1.66
  -3   3  -3   15.40    1.13
   3  -3   3   15.42    1.65
   3  -3   3   18.61    1.56
   3  -3   3   18.07    1.37
  -3   3  -4   61.23    2.95
  -3   3  -4   55.22    1.91
   3  -3   4   57.06    3.09
   3  -3   4   66.29    2.83
   3  -3   4   57.15    2.51
  -3   3  -5    0.06    0.39
   3  -3   5    0.38    0.47
   3  -3   5    0.58    0.45
   3  -3   5    0.19    0.34
  -3   3  -6    3.67    0.95
   3  -3   6    4.07    1.05
   3  -3   6    6.94    1.03
   3  -3   6    4.33    0.90
  -3   3  -7    2.59    0.93
   3  -3   7    3.68    1.04
   3  -3   7    5.24    0.95
   3  -3   7    3.14    0.86
  -3   3  -8    2.45    0.91
   3  -3   8    2.79    1.01
   3  -3   8    2.94    0.84
   3  -3   8    1.60    0.75
  -3   3  -9    0.45    0.60
   3  -3   9    0.51    0.60
   3  -3   9    1.45    0.64
   3  -3   9   -0.01    0.45
  -3   3 -10   14.38    1.87
   3  -3  10   13.78    1.89
   3  -3  10   15.14    1.81
  -3   3 -11   11.29    1.73
   3  -3  11   11.30    1.78
   3  -3  11   10.86    1.60
  -3   3 -12   23.10    2.45
   3  -3  12   22.87    2.48
   3  -3  12   23.65    2.37
  -3   3 -13    0.01    0.61
   3  -3  13    0.44    0.77
   3  -3  13    0.71    0.73
  -3   2  15    1.05    0.80
   3  -2 -15    1.77    0.84
   3  -2 -15    2.29    1.03
  -3   2  14    1.41    0.90
   3  -2 -14    1.98    0.86
   3  -2 -14    1.01    0.77
  -3   2  13   26.65    2.53
   3  -2 -13   22.71    2.16
   3  -2 -13   20.11    2.22
  -3   2  12   21.79    2.24
   3  -2 -12   19.07    1.96
   3  -2 -12   17.77    2.03
  -3   2  11    0.72    0.64
   3  -2 -11    0.29    0.47
   3  -2 -11    0.05    0.43
  -3   2  10    6.25    1.27
   3  -2 -10    6.61    1.17
   3  -2 -10    5.58    1.20
  -3   2   9    5.78    1.17
   3  -2  -9    5.17    1.07
   3  -2  -9    3.60    1.02
  -3   2   8   48.59    2.92
   3  -2  -8   43.42    2.64
   3  -2  -8   46.24    2.86
  -3   2   7   13.99    1.59
   3  -2  -7   12.41    1.45
   3  -2  -7   13.12    1.56
  -3   2   6   52.84    2.52
  -3   2   6   47.59    2.73
   3  -2  -6   42.57    2.53
   3  -2  -6   42.73    2.61
  -3   2   5    8.16    0.76
  -3   2   5    6.37    1.07
   3  -2  -5    7.43    1.15
   3  -2  -5    7.58    1.16
  -3   2   4   96.63    2.51
  -3   2   4   84.57    3.39
   3  -2  -4   81.28    3.40
   3  -2  -4   82.07    3.40
  -3   2   3    3.67    0.60
  -3   2   3    3.22    0.78
   3  -2  -3    3.36    0.84
   3  -2  -3    2.68    0.76
  -3   2   2    0.45    0.31
  -3   2   2   -0.11    0.27
   3  -2  -2   -0.09    0.28
   3  -2  -2    0.21    0.32
   3  -2  -2    0.13    0.22
  -3   2   1   71.12    2.46
  -3   2   1   62.04    2.63
   3  -2  -1   64.43    2.82
   3  -2  -1   71.06    2.06
  -3   2   0   51.62    2.20
  -3   2   0   48.23    2.24
   3  -2   0   45.61    2.57
   3  -2   0   49.31    2.43
   3  -2   0   51.49    1.89
  -3   2  -1    5.02    0.80
  -3   2  -1    3.73    0.70
   3  -2   1    3.52    0.87
   3  -2   1    4.46    0.85
   3  -2   1    4.67    0.70
  -3   2  -2   12.85    1.26
  -3   2  -2   10.52    1.02
   3  -2   2   11.34    1.39
   3  -2   2   11.03    1.19
   3  -2   2   11.26    1.06
  -3   2  -3   16.39    1.47
  -3   2  -3   13.52    1.08
   3  -2   3   14.84    1.60
   3  -2   3   16.68    1.41
   3  -2   3   15.01    1.28
  -3   2  -4   79.36    3.21
  -3   2  -4   67.66    2.18
   3  -2   4   69.11    3.31
   3  -2   4   78.62    2.88
   3  -2   4   69.53    2.75
  -3   2  -5   32.96    2.18
  -3   2  -5   29.50    1.35
   3  -2   5   33.75    2.40
   3  -2   5   37.01    1.98
   3  -2   5   30.70    1.95
  -3   2  -6    1.02    0.60
   3  -2   6    0.42    0.48
   3  -2   6    1.01    0.47
   3  -2   6    1.04    0.58
  -3   2  -7    0.13    0.41
   3  -2   7    0.49    0.58
   3  -2   7    0.56    0.39
   3  -2   7    0.43    0.44
  -3   2  -8   22.26    2.04
   3  -2   8   25.12    2.22
   3  -2   8   29.54    1.79
   3  -2   8   21.90    1.91
  -3   2  -9    0.64    0.53
   3  -2   9    0.52    0.60
   3  -2   9    1.68    0.72
   3  -2   9    0.42    0.51
  -3   2 -10    2.16    0.91
   3  -2  10    1.62    0.83
   3  -2  10    2.10    0.84
  -3   2 -11    0.44    0.57
   3  -2  11    0.35    0.60
   3  -2  11    0.73    0.60
  -3   2 -12    2.12    0.93
   3  -2  12    2.68    1.10
   3  -2  12    2.99    1.12
  -3   2 -13    3.70    1.22
   3  -2  13    2.96    1.17
   3  -2  13    2.66    1.05
  -3   2 -14    0.07    0.64
   3  -2  14    0.31    0.71
   3  -2  14    0.45    0.66
  -3   1  15    9.51    1.72
   3  -1 -15    6.24    1.36
   3  -1 -15    5.96    1.44
  -3   1  14    5.25    1.34
   3  -1 -14    4.15    1.17
   3  -1 -14    3.94    1.18
  -3   1  13    1.73    0.89
   3  -1 -13    2.46    0.97
   3  -1 -13    2.13    0.96
  -3   1  12    6.50    1.34
   3  -1 -12    4.81    1.15
   3  -1 -12    4.28    1.13
  -3   1  11   37.06    2.76
   3  -1 -11   38.90    2.69
   3  -1 -11   36.91    2.75
  -3   1  10   81.89    3.94
   3  -1 -10   74.52    3.60
   3  -1 -10   75.94    3.79
  -3   1   9    6.50    1.23
   3  -1  -9    5.41    1.08
   3  -1  -9    6.52    1.23
  -3   1   8   54.59    3.07
   3  -1  -8   52.12    2.91
   3  -1  -8   48.23    2.87
  -3   1   7   28.89    2.21
   3  -1  -7   23.96    1.97
   3  -1  -7   27.25    2.12
   3  -1  -7   27.08    1.25
  -3   1   6   20.14    1.81
   3  -1  -6   18.43    1.73
   3  -1  -6   18.64    1.73
  -3   1   5   -0.10    0.28
   3  -1  -5    0.11    0.36
   3  -1  -5   -0.18    0.29
   3  -1  -5    0.29    0.26
  -3   1   4   43.67    1.44
  -3   1   4   42.33    2.42
   3  -1  -4   40.38    2.42
   3  -1  -4   37.19    2.26
   3  -1  -4   39.39    1.48
  -3   1   3   18.80    1.05
  -3   1   3   18.53    1.59
   3  -1  -3   15.73    1.55
   3  -1  -3   16.91    1.51
   3  -1  -3   20.66    1.12
  -3   1   2    5.35    0.65
  -3   1   2    3.75    0.79
   3  -1  -2    4.69    0.92
   3  -1  -2    4.55    0.85
   3  -1  -2    5.21    0.65
  -3   1   1    0.42    0.30
  -3   1   1    0.15    0.30
   3  -1  -1    0.36    0.38
   3  -1  -1    0.22    0.35
   3  -1  -1    0.16    0.26
  -3   1   0   24.12    1.42
  -3   1   0   22.18    1.56
   3  -1   0   20.89    1.55
   3  -1   0   21.91    1.32
  -3   1  -1    5.84    0.81
  -3   1  -1    4.67    0.77
   3  -1   1    4.66    0.94
   3  -1   1    5.76    0.88
   3  -1   1    5.08    0.75
  -3   1  -2  180.67    4.20
  -3   1  -2  154.26    3.72
   3  -1   2  149.50    4.60
   3  -1   2  165.98    4.02
   3  -1   2  155.49    3.75
  -3   1  -3  168.26    4.25
  -3   1  -3  142.54    3.43
   3  -1   3  149.52    4.66
   3  -1   3  152.16    3.77
   3  -1   3  146.72    3.82
  -3   1  -4    7.07    1.04
  -3   1  -4    6.03    0.76
   3  -1   4    6.67    1.14
   3  -1   4    7.40    0.92
   3  -1   4    7.65    1.03
  -3   1  -5  140.88    4.24
  -3   1  -5  121.46    2.85
   3  -1   5  130.15    4.49
   3  -1   5  157.72    3.70
   3  -1   5  123.20    3.83
  -3   1  -6   64.59    3.01
  -3   1  -6   54.71    1.80
   3  -1   6   62.65    3.20
   3  -1   6   75.35    2.54
   3  -1   6   61.81    2.86
  -3   1  -7    2.29    0.79
   3  -1   7    2.11    0.81
   3  -1   7    3.36    0.67
   3  -1   7    2.05    0.76
  -3   1  -8   29.64    2.25
   3  -1   8   30.92    2.39
   3  -1   8   38.31    1.82
   3  -1   8   27.54    2.12
  -3   1  -9    3.96    1.02
   3  -1   9    5.77    1.21
   3  -1   9    4.42    1.05
  -3   1 -10    3.73    1.05
   3  -1  10    3.51    1.05
   3  -1  10    1.94    0.86
  -3   1 -11    2.31    0.95
   3  -1  11    2.57    0.99
   3  -1  11    1.64    0.80
  -3   1 -12   -0.18    0.45
   3  -1  12   -0.16    0.47
   3  -1  12   -0.28    0.44
  -3   1 -13    2.36    1.04
   3  -1  13    2.85    1.08
   3  -1  13    2.33    1.02
  -3   1 -14   -0.07    0.52
   3  -1  14    0.05    0.62
   3  -1  14    0.54    0.76
  -3   1 -15    4.11    1.36
   3  -1  15    3.01    1.16
   3  -1  15    2.79    1.19
  -3   0  15    3.05    1.20
  -3   0  15    3.62    1.28
   3   0 -15    3.63    1.24
  -3   0  14    0.80    0.72
  -3   0  14    0.30    0.62
   3   0 -14    0.12    0.48
  -3   0  13   13.41    1.86
  -3   0  13   11.69    1.75
   3   0 -13   12.60    1.75
  -3   0  12    1.22    0.76
  -3   0  12    1.07    0.66
   3   0 -12    1.40    0.76
  -3   0  11   38.15    2.79
  -3   0  11   34.78    2.68
   3   0 -11   35.53    2.62
  -3   0  10   32.01    2.53
  -3   0  10   30.72    2.46
   3   0 -10   29.22    2.34
   3   0 -10   34.63    1.78
  -3   0   9    0.55    0.52
   3   0  -9    0.91    0.57
   3   0  -9    0.66    0.39
  -3   0   8   28.83    2.26
   3   0  -8   30.13    2.26
   3   0  -8   31.44    1.57
  -3   0   7    0.76    0.55
   3   0  -7    1.41    0.71
   3   0  -7    0.93    0.59
   3   0  -7    1.57    0.48
  -3   0   6    0.44    0.41
   3   0  -6    0.34    0.42
   3   0  -6    0.46    0.44
   3   0  -6    0.07    0.24
  -3   0   5   39.91    2.43
   3   0  -5   37.54    2.38
   3   0  -5   35.96    2.26
   3   0  -5   42.79    1.74
  -3   0   4   19.99    1.72
   3   0  -4   18.18    1.67
   3   0  -4   19.18    1.64
   3   0  -4   20.50    1.23
  -3   0   3   15.68    0.80
  -3   0   3   13.94    1.42
   3   0  -3   12.05    1.37
   3   0  -3   12.89    1.31
   3   0  -3   14.65    1.06
  -3   0   2    0.91    0.30
  -3   0   2    0.96    0.52
   3   0  -2    0.93    0.56
   3   0  -2    0.44    0.39
   3   0  -2    0.81    0.38
  -3   0   1    1.69    0.42
  -3   0   1    1.25    0.53
   3   0  -1    1.18    0.57
   3   0  -1    0.82    0.46
   3   0  -1    0.96    0.41
  -3   0   0  112.04    2.77
  -3   0   0   96.25    3.22
   3   0   0   93.67    3.57
   3   0   0   92.50    3.04
   3   0   0   97.67    2.84
  -3   0  -1   12.61    1.05
  -3   0  -1   11.61    1.15
   3   0   1    9.23    1.21
   3   0   1   12.11    1.13
   3   0   1   12.12    1.10
  -3   0  -2   11.29    1.07
  -3   0  -2    8.65    0.98
   3   0   2    9.48    1.24
   3   0   2    8.59    0.95
   3   0   2    9.15    1.02
  -3   0  -3    5.06    0.83
  -3   0  -3    4.09    0.72
   3   0   3    4.63    0.96
   3   0   3    5.26    0.77
   3   0   3    4.52    0.81
  -3   0  -4  208.13    4.75
  -3   0  -4  182.72    3.87
   3   0   4  189.43    5.22
   3   0   4  205.09    3.98
   3   0   4  181.53    4.50
  -3   0  -5   88.00    3.26
  -3   0  -5   76.72    2.43
   3   0   5   75.01    3.36
   3   0   5   93.76    2.63
   3   0   5   74.75    3.04
  -3   0  -6   38.76    2.29
  -3   0  -6   35.60    1.60
   3   0   6   39.70    2.51
   3   0   6   48.19    1.84
   3   0   6   32.62    2.13
  -3   0  -7   22.67    1.85
  -3   0  -7   20.15    1.16
   3   0   7   23.68    2.02
   3   0   7   29.53    1.43
   3   0   7   23.06    1.88
  -3   0  -8   38.37    2.46
   3   0   8   36.28    2.52
   3   0   8   36.44    2.41
  -3   0  -9    1.03    0.62
   3   0   9    1.26    0.67
   3   0   9    1.48    0.67
  -3   0 -10   -0.12    0.38
   3   0  10    0.13    0.45
   3   0  10   -0.08    0.40
  -3   0 -11   32.93    2.57
   3   0  11   33.68    2.62
   3   0  11   30.77    2.50
  -3   0 -12   37.46    2.84
   3   0  12   39.87    2.91
   3   0  12   40.74    2.95
  -3   0 -13    7.83    1.51
   3   0  13    6.58    1.39
   3   0  13    7.82    1.51
  -3   0 -14   26.09    2.59
   3   0  14   24.91    2.51
   3   0  14   27.87    2.68
  -3   0 -15   22.99    2.53
   3   0  15   24.74    2.57
   3   0  15   20.28    2.40
  -3  -1  15   28.47    2.70
  -3  -1  15   25.01    2.63
   3   1 -15   25.29    2.57
  -3  -1  14   10.54    1.73
  -3  -1  14    8.06    1.59
   3   1 -14    9.93    1.65
  -3  -1  13    0.25    0.61
  -3  -1  13   -0.21    0.42
   3   1 -13    0.34    0.56
  -3  -1  12    3.35    1.06
  -3  -1  12    2.62    1.01
   3   1 -12    2.57    0.95
   3   1 -12    2.77    0.79
  -3  -1  11    3.52    1.08
  -3  -1  11    2.16    0.90
   3   1 -11    2.56    0.96
   3   1 -11    2.69    0.74
  -3  -1  10   18.82    1.99
  -3  -1  10   17.67    1.90
   3   1 -10   17.83    1.91
   3   1 -10   19.82    1.52
  -3  -1   9   18.81    1.92
  -3  -1   9   19.00    1.90
   3   1  -9   17.85    1.86
   3   1  -9   20.07    1.46
  -3  -1   8   25.09    2.13
  -3  -1   8   23.91    2.05
   3   1  -8   23.71    2.05
   3   1  -8   25.36    1.59
  -3  -1   7    0.04    0.39
  -3  -1   7   -0.01    0.32
   3   1  -7    0.16    0.34
   3   1  -7    0.00    0.25
  -3  -1   6    3.55    0.92
  -3  -1   6    3.91    0.89
   3   1  -6    3.25    0.86
   3   1  -6    3.19    0.63
  -3  -1   5    2.64    0.86
  -3  -1   5    2.15    0.72
   3   1  -5    2.55    0.79
   3   1  -5    2.03    0.56
  -3  -1   4   87.77    3.50
   3   1  -4   82.32    3.45
   3   1  -4   83.07    2.64
  -3  -1   3    7.44    1.11
   3   1  -3    8.87    1.20
   3   1  -3    9.17    1.11
   3   1  -3    8.08    0.89
  -3  -1   2   36.54    2.17
   3   1  -2   32.50    2.15
   3   1  -2   35.07    1.98
   3   1  -2   35.44    1.77
  -3  -1   1   17.24    0.94
  -3  -1   1   14.29    1.36
   3   1  -1   14.36    1.45
   3   1  -1   13.72    1.24
   3   1  -1   14.73    1.19
  -3  -1   0   12.46    0.91
  -3  -1   0    9.70    1.12
   3   1   0    9.61    1.23
   3   1   0    9.93    1.04
   3   1   0   11.37    1.08
  -3  -1  -1   39.52    1.69
  -3  -1  -1   33.60    1.93
   3   1   1   33.30    2.15
   3   1   1   33.03    1.72
   3   1   1   32.52    1.80
  -3  -1  -2    0.03    0.22
  -3  -1  -2   -0.04    0.26
   3   1   2   -0.12    0.31
   3   1   2    0.19    0.28
   3   1   2   -0.19    0.21
  -3  -1  -3    1.21    0.48
  -3  -1  -3    1.30    0.52
   3   1   3    0.96    0.57
   3   1   3    0.67    0.36
   3   1   3    0.80    0.46
  -3  -1  -4  136.31    3.73
  -3  -1  -4  114.44    3.23
   3   1   4  110.92    3.94
   3   1   4  128.59    2.92
   3   1   4  115.94    3.68
  -3  -1  -5   20.58    1.60
  -3  -1  -5   19.52    1.35
   3   1   5   23.02    1.89
   3   1   5   22.74    1.21
   3   1   5   19.77    1.64
  -3  -1  -6   47.80    2.48
  -3  -1  -6   43.79    1.91
   3   1   6   45.66    2.64
   3   1   6   56.33    1.76
   3   1   6   43.24    2.45
  -3  -1  -7    0.51    0.45
  -3  -1  -7    0.20    0.29
   3   1   7    0.60    0.51
   3   1   7    0.62    0.50
  -3  -1  -8   15.70    1.60
  -3  -1  -8   15.62    1.10
   3   1   8   15.31    1.65
   3   1   8   14.70    1.59
  -3  -1  -9    3.29    0.92
   3   1   9    3.88    0.97
   3   1   9    3.97    1.01
  -3  -1 -10    0.25    0.50
   3   1  10    0.34    0.54
   3   1  10   -0.01    0.43
  -3  -1 -11    3.91    1.06
   3   1  11    2.85    0.97
   3   1  11    2.47    0.96
  -3  -1 -12    8.69    1.49
   3   1  12    7.33    1.36
   3   1  12    9.05    1.51
  -3  -1 -13   10.34    1.68
   3   1  13   10.23    1.64
   3   1  13    9.69    1.65
  -3  -1 -14   66.19    3.95
   3   1  14   67.85    3.84
   3   1  14   62.53    3.87
  -3  -1 -15   18.10    2.26
   3   1  15   19.82    2.26
   3   1  15   17.12    2.25
  -3  -2  15    3.86    1.32
  -3  -2  15    1.89    1.02
   3   2 -15    3.65    1.33
  -3  -2  14    4.42    1.30
  -3  -2  14    4.50    1.32
   3   2 -14    4.05    1.26
   3   2 -14    4.73    1.08
  -3  -2  13   16.16    2.01
  -3  -2  13   17.44    2.12
   3   2 -13   17.43    2.10
   3   2 -13   18.74    1.76
  -3  -2  12   15.92    1.93
  -3  -2  12   15.31    1.93
   3   2 -12   15.68    1.94
   3   2 -12   13.48    1.47
  -3  -2  11    0.20    0.48
  -3  -2  11    0.38    0.55
   3   2 -11    0.00    0.39
   3   2 -11   -0.04    0.35
  -3  -2  10   63.24    3.51
  -3  -2  10   62.61    3.48
   3   2 -10   63.96    3.52
   3   2 -10   68.80    2.94
  -3  -2   9   10.52    1.55
  -3  -2   9    8.14    1.34
   3   2  -9    8.83    1.40
   3   2  -9   10.70    1.23
  -3  -2   8    0.31    0.52
  -3  -2   8    0.99    0.65
   3   2  -8    1.24    0.69
   3   2  -8    0.75    0.47
  -3  -2   7   69.35    3.41
  -3  -2   7   64.46    3.20
   3   2  -7   67.35    3.35
   3   2  -7   76.21    2.86
  -3  -2   6    7.03    1.19
  -3  -2   6    7.50    1.16
   3   2  -6    7.78    1.20
   3   2  -6    8.72    1.03
  -3  -2   5    0.22    0.39
  -3  -2   5    0.19    0.35
   3   2  -5    0.62    0.48
   3   2  -5    0.25    0.33
  -3  -2   4   45.11    2.57
  -3  -2   4   42.40    2.34
   3   2  -4   42.68    2.52
   3   2  -4   43.16    2.08
  -3  -2   3   29.39    2.04
  -3  -2   3   26.95    1.83
   3   2  -3   24.00    1.89
   3   2  -3   27.83    1.67
  -3  -2   2    0.48    0.44
  -3  -2   2    0.40    0.38
   3   2  -2    0.39    0.43
   3   2  -2    0.45    0.35
  -3  -2   1   32.58    1.16
  -3  -2   1   29.20    1.95
   3   2  -1   27.33    1.97
   3   2  -1   28.80    1.72
   3   2  -1   27.11    1.67
  -3  -2   0    6.25    0.63
  -3  -2   0    4.91    0.89
   3   2   0    4.99    0.94
   3   2   0    5.19    0.78
   3   2   0    5.01    0.82
  -3  -2  -1   18.36    1.13
  -3  -2  -1   16.66    1.43
   3   2   1   15.96    1.51
   3   2   1   15.11    1.16
   3   2   1   15.05    1.32
  -3  -2  -2   12.31    1.01
  -3  -2  -2    9.98    1.12
   3   2   2   10.03    1.25
   3   2   2   10.23    0.93
   3   2   2   10.44    1.16
  -3  -2  -3    2.72    0.61
  -3  -2  -3    2.41    0.65
   3   2   3    1.53    0.64
   3   2   3    2.18    0.51
   3   2   3    2.41    0.73
  -3  -2  -4   25.85    1.64
  -3  -2  -4   23.75    1.58
   3   2   4   23.68    1.85
   3   2   4   23.33    1.20
   3   2   4   23.33    1.75
  -3  -2  -5   89.64    3.15
  -3  -2  -5   81.26    2.81
   3   2   5   73.55    3.21
   3   2   5   87.03    2.07
   3   2   5   71.86    3.08
  -3  -2  -6   88.13    3.28
  -3  -2  -6   80.41    2.74
   3   2   6   77.99    3.35
   3   2   6   75.65    3.26
  -3  -2  -7  126.89    4.10
  -3  -2  -7  120.15    3.28
   3   2   7  116.68    4.15
   3   2   7  115.00    4.12
  -3  -2  -8   24.77    1.95
  -3  -2  -8   21.42    1.40
   3   2   8   23.92    1.99
   3   2   8   20.93    1.90
  -3  -2  -9    1.14    0.63
  -3  -2  -9    1.12    0.47
   3   2   9    2.32    0.85
   3   2   9    1.67    0.75
  -3  -2 -10   -0.03    0.32
   3   2  10    0.11    0.44
   3   2  10    0.25    0.51
  -3  -2 -11    1.50    0.76
   3   2  11    1.19    0.68
   3   2  11    1.27    0.75
  -3  -2 -12   28.03    2.42
   3   2  12   30.40    2.44
   3   2  12   28.97    2.52
  -3  -2 -13   10.78    1.68
   3   2  13   12.26    1.71
   3   2  13    9.74    1.67
  -3  -2 -14   16.22    2.09
   3   2  14   19.55    2.12
   3   2  14   16.27    2.09
  -3  -2 -15   39.40    3.19
   3   2  15   40.58    3.03
   3   2  15   38.56    3.19
  -3  -2 -16    1.32    0.95
   3   2  16    4.30    1.31
   3   2  16    2.81    1.22
  -3  -3  14   27.63    2.64
  -3  -3  14   26.13    2.67
   3   3 -14   25.06    2.61
   3   3 -14   28.42    2.32
  -3  -3  13    0.86    0.74
  -3  -3  13    1.89    0.98
   3   3 -13    0.89    0.73
   3   3 -13    0.78    0.57
  -3  -3  12   16.64    2.00
  -3  -3  12   14.68    1.93
   3   3 -12   15.97    1.99
   3   3 -12   15.94    1.68
  -3  -3  11   -0.05    0.40
  -3  -3  11   -0.17    0.46
   3   3 -11   -0.11    0.41
   3   3 -11    0.00    0.38
  -3  -3  10    1.19    0.72
  -3  -3  10    1.41    0.80
   3   3 -10    1.62    0.79
   3   3 -10    0.98    0.60
  -3  -3   9   26.91    2.31
  -3  -3   9   23.95    2.18
   3   3  -9   24.68    2.23
   3   3  -9   27.61    2.00
  -3  -3   8  292.88    7.19
  -3  -3   8  278.94    6.88
   3   3  -8  278.41    7.03
   3   3  -8  306.15    6.23
  -3  -3   7  163.72    5.27
  -3  -3   7  154.29    4.97
   3   3  -7  157.15    5.17
   3   3  -7  174.40    4.61
  -3  -3   6    1.59    0.70
  -3  -3   6    1.54    0.67
   3   3  -6    1.01    0.60
   3   3  -6    0.73    0.46
  -3  -3   5   51.49    2.85
  -3  -3   5   50.81    2.68
   3   3  -5   50.22    2.82
   3   3  -5   49.83    2.41
  -3  -3   4   70.18    3.25
  -3  -3   4   64.30    2.90
   3   3  -4   63.17    3.09
   3   3  -4   66.22    2.74
  -3  -3   3   20.35    1.77
  -3  -3   3   18.78    1.54
   3   3  -3   18.05    1.68
   3   3  -3   19.66    1.53
  -3  -3   2   37.33    2.30
  -3  -3   2   35.42    1.99
   3   3  -2   35.49    2.26
   3   3  -2   35.61    2.01
  -3  -3   1   24.44    0.96
  -3  -3   1   21.56    1.74
  -3  -3   1   19.70    1.44
   3   3  -1   19.10    1.69
   3   3  -1   19.15    1.51
  -3  -3   0   99.89    2.24
  -3  -3   0   90.64    3.40
  -3  -3   0   79.36    2.67
   3   3   0   81.26    3.31
   3   3   0   84.11    3.09
  -3  -3  -1   43.51    1.67
  -3  -3  -1   41.04    2.28
   3   3   1   36.63    2.24
   3   3   1   37.06    1.75
   3   3   1   36.28    2.08
  -3  -3  -2   45.68    1.86
  -3  -3  -2   43.40    2.29
   3   3   2   39.36    2.30
   3   3   2   38.18    1.68
   3   3   2   36.74    2.13
  -3  -3  -3   18.45    1.31
  -3  -3  -3   16.38    1.43
   3   3   3   15.32    1.49
   3   3   3   15.78    1.03
   3   3   3   13.95    1.39
  -3  -3  -4   35.77    1.89
  -3  -3  -4   33.98    1.98
   3   3   4   28.31    1.98
   3   3   4   28.59    1.24
   3   3   4   31.69    2.08
  -3  -3  -5    0.23    0.37
  -3  -3  -5   -0.09    0.28
   3   3   5   -0.17    0.30
   3   3   5    0.21    0.38
  -3  -3  -6   28.82    1.90
  -3  -3  -6   24.95    1.68
   3   3   6   22.91    1.84
   3   3   6   22.28    1.87
  -3  -3  -7   12.46    1.39
  -3  -3  -7   13.20    1.25
   3   3   7   12.11    1.44
   3   3   7   12.31    1.49
  -3  -3  -8    1.94    0.71
  -3  -3  -8    1.35    0.55
   3   3   8    1.30    0.63
   3   3   8    1.28    0.65
  -3  -3  -9    1.37    0.66
  -3  -3  -9    1.06    0.48
   3   3   9    1.14    0.64
   3   3   9    1.18    0.69
  -3  -3 -10    8.91    1.35
  -3  -3 -10    8.99    1.02
   3   3  10    9.39    1.35
   3   3  10    7.13    1.28
  -3  -3 -11   18.08    1.91
  -3  -3 -11   20.79    1.73
   3   3  11   20.92    1.94
   3   3  11   17.69    1.97
  -3  -3 -12   11.05    1.63
   3   3  12   10.33    1.49
   3   3  12    7.64    1.45
  -3  -3 -13    2.62    1.02
   3   3  13    3.61    1.08
   3   3  13    2.48    1.02
  -3  -3 -14    9.51    1.69
   3   3  14   11.96    1.67
   3   3  14   10.19    1.77
  -3  -3 -15   59.55    3.85
   3   3  15   57.51    3.46
   3   3  15   54.99    3.73
  -3  -3 -16   25.43    2.71
   3   3  16   23.74    2.40
   3   3  16   22.78    2.59
  -3  -4  14   53.73    3.63
  -3  -4  14   54.65    3.82
   3   4 -14   57.88    3.93
   3   4 -14   54.54    3.33
  -3  -4  13    0.38    0.63
  -3  -4  13    0.54    0.57
   3   4 -13   -0.24    0.55
   3   4 -13    0.44    0.57
  -3  -4  12    0.46    0.63
  -3  -4  12    0.56    0.67
   3   4 -12    0.09    0.57
   3   4 -12    0.35    0.54
  -3  -4  11    7.89    1.49
  -3  -4  11    7.63    1.48
   3   4 -11    8.44    1.53
   3   4 -11    8.76    1.38
  -3  -4  10   16.37    1.93
  -3  -4  10   12.82    1.74
   3   4 -10   16.65    1.97
   3   4 -10   15.47    1.67
  -3  -4   9   13.76    1.76
  -3  -4   9   11.81    1.60
   3   4  -9   12.06    1.67
   3   4  -9   14.31    1.57
  -3  -4   8    3.34    1.02
  -3  -4   8    3.24    1.00
   3   4  -8    2.20    0.89
   3   4  -8    3.47    0.93
  -3  -4   7    1.63    0.79
  -3  -4   7    2.06    0.83
   3   4  -7    2.88    0.95
   3   4  -7    3.81    0.90
  -3  -4   6    2.50    0.91
  -3  -4   6    3.07    0.87
   3   4  -6    1.84    0.79
   3   4  -6    2.36    0.77
  -3  -4   5   -0.18    0.33
  -3  -4   5   -0.11    0.30
   3   4  -5    0.06    0.34
   3   4  -5    0.11    0.37
  -3  -4   4   15.00    1.63
  -3  -4   4   14.23    1.46
   3   4  -4   12.51    1.46
   3   4  -4   16.32    1.50
  -3  -4   3   18.54    1.74
  -3  -4   3   17.13    1.50
   3   4  -3   15.33    1.57
   3   4  -3   17.12    1.52
  -3  -4   2    0.94    0.58
  -3  -4   2    0.89    0.46
   3   4  -2    0.94    0.57
   3   4  -2    1.10    0.53
  -3  -4   1    4.59    0.95
  -3  -4   1    4.79    0.80
   3   4  -1    4.35    0.91
   3   4  -1    4.82    0.90
  -3  -4   0   34.79    1.36
  -3  -4   0   30.61    2.09
  -3  -4   0   28.47    1.65
   3   4   0   28.40    2.02
   3   4   0   29.09    1.96
  -3  -4  -1   69.03    3.05
  -3  -4  -1   63.03    2.29
   3   4   1   62.90    2.91
   3   4   1   63.47    2.87
  -3  -4  -2  128.82    4.07
   3   4   2  112.04    3.84
   3   4   2  129.99    3.11
   3   4   2  116.30    3.89
  -3  -4  -3   36.44    2.19
   3   4   3   32.49    2.12
   3   4   3   32.84    1.71
   3   4   3   29.96    1.38
   3   4   3   29.42    2.06
  -3  -4  -4  387.35    6.86
   3   4   4  329.75    6.51
   3   4   4  371.67    5.98
   3   4   4  319.09    3.91
   3   4   4  326.10    6.70
  -3  -4  -5  243.57    5.40
   3   4   5  211.89    5.26
   3   4   5  239.66    5.08
   3   4   5  214.36    5.55
  -3  -4  -6   53.81    2.56
   3   4   6   50.67    2.65
   3   4   6   52.16    2.53
   3   4   6   44.59    2.64
  -3  -4  -7  163.63    4.36
   3   4   7  151.10    4.54
   3   4   7  153.19    4.48
   3   4   7  132.62    4.59
  -3  -4  -8   79.51    3.05
   3   4   8   75.62    3.28
   3   4   8   70.53    3.21
   3   4   8   63.37    3.29
  -3  -4  -9    0.01    0.34
   3   4   9    0.09    0.42
   3   4   9    0.20    0.47
   3   4   9    0.22    0.45
  -3  -4 -10    7.59    1.05
   3   4  10    6.75    1.16
   3   4  10    5.38    1.15
   3   4  10    6.06    1.26
  -3  -4 -11    0.77    0.50
   3   4  11    0.78    0.62
   3   4  11    0.49    0.57
  -3  -4 -12    1.25    0.60
   3   4  12    1.41    0.72
   3   4  12    1.55    0.84
  -3  -4 -13   13.85    1.86
   3   4  13   15.00    1.74
   3   4  13   11.53    1.78
  -3  -4 -14   82.64    4.34
   3   4  14   85.55    3.94
   3   4  14   74.46    4.20
  -3  -4 -15    1.47    0.93
   3   4  15    0.79    0.66
   3   4  15    0.43    0.67
  -3  -4 -16   36.31    3.18
   3   4  16   31.73    2.62
   3   4  16   29.05    2.90
  -3  -5  13    0.80    0.80
  -3  -5  13    0.18    0.62
   3   5 -13    0.23    0.67
   3   5 -13    0.49    0.58
  -3  -5  12    0.15    0.62
  -3  -5  12   -0.26    0.49
   3   5 -12   -0.05    0.55
   3   5 -12    0.74    0.70
  -3  -5  11    9.53    1.62
  -3  -5  11    8.83    1.59
   3   5 -11    7.29    1.52
   3   5 -11    8.12    1.40
  -3  -5  10    0.73    0.69
  -3  -5  10    0.60    0.62
   3   5 -10    0.48    0.64
   3   5 -10    0.95    0.62
  -3  -5   9    3.48    1.07
  -3  -5   9    3.87    1.11
   3   5  -9    4.17    1.17
   3   5  -9    3.84    1.04
  -3  -5   8   54.53    3.28
  -3  -5   8   56.80    3.29
   3   5  -8   52.32    3.24
   3   5  -8   57.56    3.10
  -3  -5   7  215.31    6.28
  -3  -5   7  207.50    5.97
   3   5  -7  205.54    6.13
   3   5  -7  227.65    5.94
  -3  -5   6    0.94    0.67
  -3  -5   6    0.91    0.58
   3   5  -6    0.83    0.66
   3   5  -6    1.07    0.58
  -3  -5   5   48.95    2.93
  -3  -5   5   44.50    2.62
   3   5  -5   40.09    2.64
   3   5  -5   49.08    2.70
  -3  -5   4    3.10    0.90
  -3  -5   4    2.55    0.77
   3   5  -4    2.46    0.85
   3   5  -4    4.14    0.92
  -3  -5   3   15.25    1.64
  -3  -5   3   13.65    1.39
   3   5  -3   13.16    1.48
   3   5  -3   13.80    1.47
  -3  -5   2   -0.03    0.34
  -3  -5   2   -0.03    0.27
   3   5  -2    0.09    0.31
   3   5  -2    0.28    0.39
  -3  -5   1   36.00    2.37
  -3  -5   1   33.25    1.91
   3   5  -1   32.46    2.19
   3   5  -1   35.20    1.25
   3   5  -1   31.86    2.15
  -3  -5   0   83.63    3.52
  -3  -5   0   79.46    2.77
   3   5   0   77.55    3.27
   3   5   0   92.97    2.28
   3   5   0   83.69    3.41
  -3  -5  -1    4.59    0.99
  -3  -5  -1    4.11    0.72
   3   5   1    4.71    0.95
   3   5   1    5.07    0.68
   3   5   1    5.56    1.02
  -3  -5  -2    7.54    1.14
  -3  -5  -2    7.05    0.80
   3   5   2    6.64    1.07
   3   5   2    8.93    0.91
   3   5   2    6.78    1.14
  -3  -5  -3    0.04    0.40
  -3  -5  -3    0.42    0.28
   3   5   3   -0.05    0.38
   3   5   3    0.28    0.35
   3   5   3   -0.05    0.41
  -3  -5  -4    9.94    1.28
   3   5   4    9.22    1.21
   3   5   4    8.52    1.04
   3   5   4    7.60    0.73
   3   5   4    8.67    1.29
  -3  -5  -5   11.35    1.34
   3   5   5    8.99    1.20
   3   5   5    9.30    1.13
   3   5   5    8.21    1.26
  -3  -5  -6    5.33    0.99
   3   5   6    3.90    0.89
   3   5   6    4.31    0.90
   3   5   6    3.69    0.99
  -3  -5  -7    0.69    0.51
   3   5   7    0.98    0.56
   3   5   7    0.36    0.48
   3   5   7    0.69    0.53
  -3  -5  -8   36.40    2.24
   3   5   8   30.80    2.09
   3   5   8   33.48    2.28
   3   5   8   29.91    2.34
  -3  -5  -9    0.59    0.50
   3   5   9    0.87    0.58
   3   5   9    0.53    0.52
   3   5   9    0.27    0.45
  -3  -5 -10    7.04    1.10
   3   5  10    7.49    1.20
   3   5  10    6.71    1.26
   3   5  10    7.93    1.39
  -3  -5 -11   51.28    2.63
   3   5  11   48.26    2.72
   3   5  11   42.89    2.88
   3   5  11   41.53    2.94
  -3  -5 -12   34.49    2.19
   3   5  12   34.52    2.38
   3   5  12   28.51    2.48
   3   5  12   28.02    2.54
  -3  -5 -13    5.37    1.04
   3   5  13    4.76    1.12
   3   5  13    6.44    1.46
   3   5  13    4.69    1.30
   3   5  14    1.48    0.78
   3   5  14    0.70    0.78
   3   5  14    0.54    0.72
   3   5  15   31.57    2.48
   3   5  15   24.39    2.61
  -3  -6  12    1.52    0.92
  -3  -6  12    2.16    1.07
   3   6 -12    3.10    1.20
   3   6 -12    2.24    0.98
  -3  -6  11   18.55    2.18
  -3  -6  11   18.20    2.20
   3   6 -11   19.30    2.29
   3   6 -11   18.62    2.10
  -3  -6  10   -0.30    0.39
  -3  -6  10    0.15    0.56
   3   6 -10   -0.37    0.42
   3   6 -10   -0.25    0.39
  -3  -6   9   12.81    1.79
  -3  -6   9   12.77    1.76
   3   6  -9   11.09    1.72
   3   6  -9   12.00    1.68
  -3  -6   8   52.47    3.28
  -3  -6   8   47.06    3.08
   3   6  -8   44.57    3.07
   3   6  -8   49.70    3.05
  -3  -6   7    0.07    0.53
  -3  -6   7   -0.12    0.41
   3   6  -7    0.44    0.52
   3   6  -7    0.53    0.52
  -3  -6   6   14.89    1.81
  -3  -6   6   15.14    1.72
   3   6  -6   15.17    1.78
   3   6  -6   15.91    1.75
  -3  -6   5   76.85    3.76
  -3  -6   5   71.51    3.38
   3   6  -5   69.02    3.49
   3   6  -5   74.72    3.51
  -3  -6   4   30.56    2.39
  -3  -6   4   30.46    2.17
   3   6  -4   27.39    2.19
   3   6  -4   30.12    2.24
  -3  -6   3    6.78    1.21
  -3  -6   3    4.38    0.93
   3   6  -3    5.00    1.02
   3   6  -3    6.36    1.14
  -3  -6   2    6.52    1.18
  -3  -6   2    6.07    0.98
   3   6  -2    6.20    1.11
   3   6  -2    5.81    1.09
  -3  -6   1   50.79    2.90
  -3  -6   1   43.52    2.26
   3   6  -1   41.32    2.48
   3   6  -1   50.85    1.77
   3   6  -1   44.22    2.63
  -3  -6   0   20.22    1.86
  -3  -6   0   21.37    1.53
   3   6   0   19.72    1.73
   3   6   0   22.94    1.26
   3   6   0   22.54    1.92
  -3  -6  -1    9.99    1.38
  -3  -6  -1    7.60    0.92
   3   6   1    8.86    1.21
   3   6   1    9.33    0.91
   3   6   1    6.62    1.14
  -3  -6  -2   12.95    1.51
  -3  -6  -2   11.33    1.02
   3   6   2   11.87    1.35
   3   6   2   11.10    1.05
   3   6   2   10.48    1.38
  -3  -6  -3   21.81    1.89
  -3  -6  -3   19.28    1.20
   3   6   3   20.20    1.68
   3   6   3   22.13    1.51
   3   6   3   19.97    1.85
  -3  -6  -4  129.20    4.39
  -3  -6  -4  104.48    2.41
   3   6   4  113.93    3.80
   3   6   4  121.98    3.60
   3   6   4  103.50    4.08
  -3  -6  -5   21.96    1.89
   3   6   5   18.27    1.58
   3   6   5   20.04    1.61
   3   6   5   18.83    1.84
  -3  -6  -6    3.16    0.88
   3   6   6    2.24    0.73
   3   6   6    2.07    0.72
   3   6   6    1.66    0.71
  -3  -6  -7   16.98    1.66
   3   6   7   13.39    1.40
   3   6   7   16.41    1.59
   3   6   7   12.61    1.60
  -3  -6  -8    1.60    0.72
   3   6   8    1.08    0.58
   3   6   8    0.78    0.55
   3   6   8    1.24    0.74
  -3  -6  -9    6.40    1.14
   3   6   9    5.03    0.99
   3   6   9    6.03    1.16
   3   6   9    5.66    1.23
  -3  -6 -10    5.02    1.04
   3   6  10    4.81    0.99
   3   6  10    5.02    1.14
   3   6  10    3.24    1.13
  -3  -6 -11   10.25    1.37
   3   6  11    9.47    1.30
   3   6  11    8.56    1.45
   3   6  11    7.75    1.46
  -3  -6 -12    0.31    0.48
   3   6  12   -0.24    0.36
   3   6  12    0.40    0.63
   3   6  12    0.47    0.59
  -3  -6 -13    1.61    0.72
   3   6  13    1.88    0.80
   3   6  13    0.54    0.70
   3   6  13    1.72    0.91
  -3  -6 -14   39.47    2.63
   3   6  14   36.50    3.21
   3   6  14   33.92    2.91
   3   6  14   34.29    3.00
   3   6  15   98.79    4.98
   3   6  15   91.52    4.86
  -3  -7  11   31.11    2.80
  -3  -7  11   33.99    3.00
   3   7 -11   30.86    2.93
   3   7 -11   37.31    2.99
  -3  -7  10    6.36    1.43
  -3  -7  10    7.42    1.53
   3   7 -10    4.91    1.37
   3   7 -10    7.71    1.52
  -3  -7   9   13.43    1.86
  -3  -7   9   13.62    1.88
   3   7  -9   13.74    1.97
   3   7  -9   13.94    1.88
  -3  -7   8  134.78    5.34
  -3  -7   8  139.07    5.36
   3   7  -8  129.06    5.23
   3   7  -8  136.27    5.22
  -3  -7   7   13.48    1.83
  -3  -7   7   13.35    1.76
   3   7  -7   11.38    1.66
   3   7  -7   10.98    1.62
  -3  -7   6   69.53    3.74
  -3  -7   6   65.75    3.48
   3   7  -6   56.29    3.30
   3   7  -6   69.35    3.63
  -3  -7   5    6.15    1.31
  -3  -7   5    5.90    1.17
   3   7  -5    4.52    1.11
   3   7  -5    4.51    1.11
  -3  -7   4   33.43    2.57
  -3  -7   4   31.36    2.28
   3   7  -4   28.72    2.28
   3   7  -4   30.51    2.39
  -3  -7   3   10.57    1.53
  -3  -7   3    9.14    1.25
   3   7  -3   10.96    1.45
   3   7  -3   10.84    1.49
  -3  -7   2    1.06    0.69
  -3  -7   2    1.55    0.64
   3   7  -2    1.40    0.66
   3   7  -2    0.71    0.60
  -3  -7   1    5.67    1.17
  -3  -7   1    4.11    0.88
   3   7  -1    3.03    0.88
   3   7  -1    3.87    0.99
  -3  -7   0    0.77    0.60
  -3  -7   0    0.19    0.35
   3   7   0    0.76    0.51
   3   7   0    0.66    0.37
   3   7   0    0.82    0.63
  -3  -7  -1    0.71    0.56
  -3  -7  -1    0.65    0.44
   3   7   1    0.38    0.46
   3   7   1    0.89    0.43
   3   7   1    0.35    0.47
  -3  -7  -2  112.32    4.33
  -3  -7  -2   98.16    2.96
   3   7   2   94.70    3.55
   3   7   2  108.72    3.20
   3   7   2   95.71    4.02
  -3  -7  -3    2.69    0.93
  -3  -7  -3    1.98    0.54
   3   7   3    1.10    0.61
   3   7   3    1.53    0.58
   3   7   3    0.91    0.62
  -3  -7  -4   69.17    3.40
   3   7   4   54.81    2.66
   3   7   4   65.11    2.75
   3   7   4   54.57    3.10
  -3  -7  -5    8.48    1.33
   3   7   5    6.68    1.05
   3   7   5    7.43    1.09
   3   7   5    6.35    1.22
  -3  -7  -6    0.60    0.55
   3   7   6    0.38    0.44
   3   7   6    0.27    0.41
   3   7   6    0.42    0.54
  -3  -7  -7   10.28    1.44
   3   7   7    9.04    1.17
   3   7   7    8.36    1.23
   3   7   7    8.92    1.45
  -3  -7  -8    4.86    1.08
   3   7   8    4.70    0.93
   3   7   8    4.51    1.05
   3   7   8    3.84    1.10
  -3  -7  -9    3.67    1.03
   3   7   9    3.49    0.85
   3   7   9    2.58    0.91
   3   7   9    3.66    1.10
  -3  -7 -10    7.26    1.26
   3   7  10    5.60    1.02
   3   7  10    6.14    1.25
   3   7  10    5.27    1.25
  -3  -7 -11    9.47    1.41
   3   7  11    7.19    1.16
   3   7  11    6.90    1.37
   3   7  11    6.72    1.41
  -3  -7 -12   22.06    2.03
   3   7  12   18.08    2.08
   3   7  12   15.19    2.01
  -3  -7 -13    1.03    0.70
   3   7  13    0.82    0.74
   3   7  13    1.19    0.83
  -3  -7 -14    7.72    1.35
   3   7  14    4.38    1.42
   3   7  14    4.78    1.44
  -3  -7 -15    0.11    0.81
   3   7  15    0.37    0.82
   3   7  15    0.71    0.80
  -3  -8  10    6.07    1.48
  -3  -8  10    4.82    1.49
   3   8 -10    4.84    1.40
   3   8 -10    5.58    1.44
  -3  -8   9    6.03    1.44
  -3  -8   9    5.02    1.41
   3   8  -9    5.35    1.47
   3   8  -9    5.16    1.39
  -3  -8   8   12.58    1.86
  -3  -8   8   11.00    1.76
   3   8  -8   12.25    1.84
   3   8  -8   12.77    1.87
  -3  -8   7   11.94    1.82
  -3  -8   7    8.72    1.54
   3   8  -7   12.35    1.80
   3   8  -7   13.39    1.83
  -3  -8   6   52.27    3.38
  -3  -8   6   53.17    3.25
   3   8  -6   48.37    3.15
   3   8  -6   52.81    3.36
  -3  -8   5    7.46    1.46
  -3  -8   5    7.33    1.33
   3   8  -5    7.64    1.36
   3   8  -5    7.93    1.43
  -3  -8   4   31.09    2.58
  -3  -8   4   29.81    2.30
   3   8  -4   26.31    2.25
   3   8  -4   30.45    2.51
  -3  -8   3   11.14    1.64
  -3  -8   3    9.24    1.33
   3   8  -3   10.88    1.48
   3   8  -3    9.69    1.49
  -3  -8   2    0.17    0.45
  -3  -8   2    0.20    0.43
   3   8  -2    0.43    0.50
   3   8  -2    0.31    0.51
  -3  -8   1   25.97    2.29
  -3  -8   1   22.59    1.80
   3   8  -1   21.89    1.92
   3   8  -1   21.94    2.09
  -3  -8   0    2.99    0.98
  -3  -8   0    2.79    0.75
   3   8   0    2.08    0.78
   3   8   0    2.13    0.60
   3   8   0    1.54    0.75
  -3  -8  -1   21.24    2.07
  -3  -8  -1   18.94    1.53
   3   8   1   17.23    1.62
   3   8   1   17.43    1.36
   3   8   1   17.91    1.93
  -3  -8  -2   71.35    3.64
  -3  -8  -2   60.77    2.49
   3   8   2   53.70    2.71
   3   8   2   66.15    2.65
   3   8   2   54.59    3.20
  -3  -8  -3   99.97    4.27
  -3  -8  -3   83.12    2.71
   3   8   3   77.88    3.20
   3   8   3   89.67    3.21
   3   8   3   78.45    3.83
  -3  -8  -4  102.55    4.31
   3   8   4   79.96    3.19
   3   8   4   91.98    3.39
   3   8   4   79.40    3.87
  -3  -8  -5    1.68    0.81
   3   8   5    1.77    0.68
   3   8   5    2.90    0.80
   3   8   5    2.04    0.81
  -3  -8  -6    2.65    1.00
   3   8   6    2.43    0.75
   3   8   6    2.73    0.82
   3   8   6    1.75    0.85
  -3  -8  -7    4.60    1.14
   3   8   7    3.58    0.86
   3   8   7    2.86    0.91
   3   8   7    2.80    1.01
  -3  -8  -8   45.13    2.92
   3   8   8   34.98    2.08
   3   8   8   36.20    2.51
   3   8   8   32.03    2.64
  -3  -8  -9    3.17    1.04
   3   8   9    2.90    1.00
   3   8   9    1.92    0.89
  -3  -8 -10    0.66    0.66
   3   8  10    0.76    0.63
   3   8  10    0.09    0.51
  -3  -8 -11    6.43    1.32
   3   8  11    4.12    1.23
   3   8  11    3.50    1.22
  -3  -8 -12    3.53    1.12
   3   8  12    2.38    1.00
   3   8  12    2.57    1.10
  -3  -8 -13    7.80    1.45
   3   8  13    6.06    1.49
   3   8  13    4.46    1.39
  -3  -8 -14    1.21    0.75
   3   8  14    0.59    0.71
   3   8  14    0.47    0.76
  -3  -9   9    0.18    0.65
   3   9  -9   -0.11    0.62
  -3  -9   8   18.10    2.23
  -3  -9   8   20.73    2.34
   3   9  -8   16.58    2.12
   3   9  -8   17.59    2.21
  -3  -9   7    4.07    1.28
  -3  -9   7    3.20    1.14
   3   9  -7    3.68    1.22
   3   9  -7    3.06    1.17
  -3  -9   6    3.15    1.16
  -3  -9   6    3.21    1.16
   3   9  -6    2.90    1.07
   3   9  -6    5.24    1.36
  -3  -9   5    5.54    1.41
  -3  -9   5    4.93    1.22
   3   9  -5    4.03    1.12
   3   9  -5    3.39    1.18
  -3  -9   4    0.70    0.66
  -3  -9   4    0.14    0.46
   3   9  -4   -0.20    0.40
   3   9  -4    0.24    0.56
  -3  -9   3    2.09    0.99
  -3  -9   3    1.76    0.76
   3   9  -3    2.31    0.90
   3   9  -3    2.98    1.06
  -3  -9   2   12.38    1.75
  -3  -9   2   14.68    1.63
   3   9  -2   11.25    1.51
   3   9  -2   11.16    1.67
  -3  -9   1    1.66    0.85
  -3  -9   1    2.28    0.84
   3   9  -1    1.55    0.72
   3   9  -1    0.99    0.68
  -3  -9   0   14.48    1.83
  -3  -9   0   16.19    1.57
   3   9   0   12.79    1.52
   3   9   0   11.81    1.68
  -3  -9  -1    2.04    0.91
  -3  -9  -1    1.48    0.63
   3   9   1    1.00    0.66
   3   9   1    1.10    0.52
   3   9   1    1.26    0.75
  -3  -9  -2   59.81    3.48
  -3  -9  -2   56.23    2.54
   3   9   2   50.32    2.66
   3   9   2   55.01    2.58
   3   9   2   48.32    3.15
  -3  -9  -3   75.80    3.90
  -3  -9  -3   71.43    3.16
   3   9   3   67.48    2.99
   3   9   3   71.74    3.05
   3   9   3   65.97    3.67
  -3  -9  -4    5.04    1.26
   3   9   4    3.10    0.85
   3   9   4    6.36    1.08
   3   9   4    3.95    1.16
  -3  -9  -5   24.41    2.29
   3   9   5   19.07    1.59
   3   9   5   20.84    1.82
   3   9   5   20.05    2.13
  -3  -9  -6   21.24    2.16
   3   9   6   15.92    1.67
   3   9   6   18.62    1.78
   3   9   6   14.33    1.84
  -3  -9  -7    2.83    1.04
   3   9   7    3.86    1.05
   3   9   7    3.07    1.08
  -3  -9  -8   45.96    3.08
   3   9   8   38.66    2.67
   3   9   8   34.14    2.79
  -3  -9  -9    4.32    1.22
   3   9   9    4.27    1.17
   3   9   9    2.90    1.10
  -3  -9 -10    1.91    0.92
   3   9  10    1.97    0.92
   3   9  10    1.37    0.87
  -3  -9 -11   18.55    2.10
   3   9  11   18.18    2.12
   3   9  11   15.19    2.05
  -3  -9 -12   13.83    1.90
   3   9  12   11.46    1.81
   3   9  12    9.77    1.78
  -3  -9 -13    2.01    0.93
   3   9  13    1.14    0.92
   3   9  13    0.99    0.88
  -3 -10   7   -0.26    0.56
  -3 -10   7    0.20    0.68
   3  10  -7   -0.52    0.48
   3  10  -7    0.38    0.73
  -3 -10   6   10.35    1.79
  -3 -10   6   11.29    1.82
   3  10  -6    7.42    1.51
   3  10  -6   10.02    1.79
  -3 -10   5    1.02    0.80
  -3 -10   5    2.05    0.95
   3  10  -5    2.65    1.05
   3  10  -5    1.15    0.82
  -3 -10   4   15.45    2.06
  -3 -10   4   21.14    2.18
   3  10  -4   17.26    1.95
   3  10  -4   18.42    2.19
  -3 -10   3    4.80    1.31
  -3 -10   3    3.56    1.10
   3  10  -3    4.30    1.15
   3  10  -3    4.34    1.25
  -3 -10   2    2.85    1.10
  -3 -10   2    1.98    0.87
   3  10  -2    3.97    1.04
   3  10  -2    2.00    0.94
  -3 -10   1    5.24    1.33
  -3 -10   1    3.47    1.00
   3  10  -1    3.03    0.96
   3  10  -1    2.70    1.06
  -3 -10   0   25.71    2.47
  -3 -10   0   21.12    1.87
   3  10   0   18.62    1.80
   3  10   0   21.93    2.32
  -3 -10  -1   -0.01    0.51
  -3 -10  -1    1.58    0.69
   3  10   1    0.16    0.42
   3  10   1    0.17    0.43
   3  10   1    0.08    0.57
  -3 -10  -2    2.26    1.00
  -3 -10  -2    2.81    0.84
   3  10   2    2.91    0.87
   3  10   2    2.83    0.82
   3  10   2    1.94    0.93
  -3 -10  -3    1.24    0.79
   3  10   3    1.04    0.61
   3  10   3    1.65    0.72
   3  10   3    0.33    0.61
  -3 -10  -4   82.45    4.25
   3  10   4   72.70    3.31
   3  10   4   64.82    3.80
  -3 -10  -5   39.11    2.99
   3  10   5   39.34    2.54
   3  10   5   33.18    2.79
  -3 -10  -6    2.90    1.12
   3  10   6    3.60    1.03
   3  10   6    3.54    1.18
  -3 -10  -7   27.10    2.55
   3  10   7   23.49    2.15
   3  10   7   20.52    2.28
  -3 -10  -8   10.76    1.74
   3  10   8    8.68    1.47
   3  10   8    7.05    1.48
  -3 -10  -9    5.78    1.42
   3  10   9    4.29    1.26
   3  10   9    5.12    1.39
  -3 -10 -10    1.11    0.83
   3  10  10    1.40    0.85
   3  10  10    1.34    0.86
  -3 -10 -11   13.82    1.99
   3  10  11   11.44    1.83
   3  10  11   10.51    1.87
  -3 -10 -12   41.60    3.19
   3  10  12   36.32    3.07
   3  10  12   32.96    3.03
  -3 -11   4    3.99    1.40
  -3 -11   4    5.31    1.35
   3  11  -4    4.65    1.25
   3  11  -4    4.56    1.46
  -3 -11   3    1.40    0.87
  -3 -11   3    0.67    0.73
   3  11  -3    0.82    0.70
   3  11  -3    1.24    0.88
  -3 -11   2   28.14    2.72
  -3 -11   2   31.45    2.53
   3  11  -2   23.95    2.17
   3  11  -2   28.66    2.75
  -3 -11   1   -0.17    0.54
  -3 -11   1    0.86    0.61
   3  11  -1   -0.37    0.38
   3  11  -1   -0.12    0.52
  -3 -11   0    0.37    0.67
  -3 -11   0    0.09    0.49
   3  11   0    0.56    0.54
   3  11   0    0.12    0.55
  -3 -11  -1    8.87    1.65
  -3 -11  -1   10.42    1.40
   3  11   1    7.54    1.58
  -3 -11  -2    2.72    1.10
   3  11   2    2.33    0.83
   3  11   2    1.62    0.92
  -3 -11  -3    4.11    1.32
   3  11   3    2.71    0.93
   3  11   3    1.57    0.87
  -3 -11  -4    0.47    0.67
   3  11   4   -0.13    0.42
   3  11   4    0.43    0.62
  -3 -11  -5   -0.48    0.46
   3  11   5   -0.28    0.45
   3  11   5   -0.04    0.53
  -3 -11  -6    0.65    0.74
   3  11   6    0.64    0.59
   3  11   6    0.49    0.69
  -3 -11  -7   24.19    2.56
   3  11   7   22.04    2.20
   3  11   7   18.50    2.26
  -3 -11  -8    2.94    1.20
   3  11   8    5.11    1.33
   3  11   8    1.72    0.98
  -3 -11  -9    0.23    0.75
   3  11   9    0.69    0.75
   3  11   9    0.91    0.82
  -3 -11 -10    3.94    1.34
   3  11  10    3.48    1.24
   3  11  10    2.87    1.19
  -3 -12   0   19.15    2.40
  -3 -12   0   16.62    1.86
   3  12   0   15.76    2.19
  -3 -12  -1    7.04    1.62
  -3 -12  -1    5.15    1.24
   3  12   1    4.77    1.44
  -3 -12  -2    0.07    0.63
   3  12   2    0.66    0.74
  -3 -12  -3    1.57    0.94
   3  12   3    1.35    0.77
   3  12   3    0.05    0.75
  -3 -12  -4   71.08    4.31
   3  12   4   62.30    3.40
   3  12   4   55.36    3.82
  -3 -12  -5   42.19    3.39
   3  12   5   34.55    2.67
   3  12   5   28.34    2.82
  -3 -12  -6   20.10    2.49
   3  12   6   15.44    1.95
   3  12   6   16.13    2.22
  -4   6   6  104.89    4.75
   4  -6  -6  100.28    4.62
   4  -6  -6  100.70    5.02
  -4   6   5   11.18    1.67
   4  -6  -5    9.67    1.61
   4  -6  -5   11.80    1.87
  -4   6   4   18.11    1.97
   4  -6  -4   15.43    1.96
   4  -6  -4   14.98    2.05
  -4   6   3    5.80    1.21
   4  -6  -3    5.54    1.36
   4  -6  -3    4.56    1.29
  -4   6   2    2.18    0.85
  -4   6   2    2.78    0.92
   4  -6  -2    1.14    0.78
   4  -6  -2    2.60    1.12
  -4   6   1    0.29    0.49
   4  -6  -1    0.17    0.59
   4  -6  -1    0.35    0.63
  -4   6   0    0.69    0.61
   4  -6   0    0.55    0.71
   4  -6   0    0.61    0.73
  -4   6  -1   -0.03    0.45
   4  -6   1    0.04    0.55
   4  -6   1    0.52    0.63
  -4   6  -2    1.83    0.89
   4  -6   2    0.83    0.79
   4  -6   2    1.28    0.81
  -4   6  -3    1.75    0.87
   4  -6   3    1.23    0.94
   4  -6   3    2.47    1.05
  -4   5   8    0.89    0.75
   4  -5  -8    1.47    0.83
   4  -5  -8    0.51    0.76
  -4   5   7   15.94    1.99
   4  -5  -7   14.54    1.88
   4  -5  -7   19.06    2.29
  -4   5   6    0.30    0.56
   4  -5  -6    0.21    0.53
   4  -5  -6    0.24    0.60
  -4   5   5   10.67    1.60
   4  -5  -5    9.52    1.61
   4  -5  -5    8.64    1.64
  -4   5   4    2.51    0.99
   4  -5  -4    1.78    0.93
   4  -5  -4    1.58    0.91
  -4   5   3   32.37    2.45
   4  -5  -3   38.69    2.93
   4  -5  -3   36.64    2.88
  -4   5   2   27.47    2.17
  -4   5   2   26.81    2.16
   4  -5  -2   27.90    2.52
   4  -5  -2   28.57    2.53
  -4   5   1    2.49    0.84
  -4   5   1    2.47    0.85
   4  -5  -1    2.66    1.06
   4  -5  -1    1.81    0.94
  -4   5   0    1.50    0.75
  -4   5   0    2.21    1.02
   4  -5   0    1.65    0.88
   4  -5   0    2.72    1.05
  -4   5  -1    0.42    0.55
   4  -5   1    1.27    0.91
   4  -5   1    0.63    0.66
  -4   5  -2   57.07    3.29
   4  -5   2   54.09    3.59
   4  -5   2   61.06    3.51
  -4   5  -3   13.30    1.75
   4  -5   3   15.98    2.13
   4  -5   3   16.16    1.90
  -4   5  -4    1.33    0.79
   4  -5   4    1.13    0.88
   4  -5   4    1.40    0.78
  -4   5  -5    2.79    1.09
   4  -5   5    2.79    1.15
   4  -5   5    4.91    1.23
   4  -5   6    0.87    0.72
  -4   4  10   13.09    1.97
   4  -4 -10   13.43    2.04
  -4   4   9    6.43    1.46
   4  -4  -9    4.22    1.21
   4  -4  -9    5.23    1.40
  -4   4   8    1.92    0.92
   4  -4  -8    1.40    0.83
   4  -4  -8    1.73    0.91
  -4   4   7    8.76    1.54
   4  -4  -7   10.25    1.65
   4  -4  -7    7.47    1.54
  -4   4   6    9.58    1.55
   4  -4  -6    7.26    1.41
   4  -4  -6    9.41    1.63
  -4   4   5   20.04    2.07
   4  -4  -5   18.28    2.06
   4  -4  -5   18.16    2.09
  -4   4   4    1.63    0.76
   4  -4  -4    0.66    0.64
   4  -4  -4    1.75    0.87
  -4   4   3    3.45    0.97
   4  -4  -3    3.35    1.11
   4  -4  -3    2.30    0.99
  -4   4   2    4.88    1.06
   4  -4  -2    5.89    1.32
   4  -4  -2    3.89    1.10
  -4   4   1    1.50    0.68
  -4   4   1    1.37    0.66
   4  -4  -1    0.97    0.73
   4  -4  -1    1.60    0.85
  -4   4   0    2.47    0.81
  -4   4   0    2.30    0.78
   4  -4   0    3.12    1.13
   4  -4   0    2.88    1.00
  -4   4  -1    0.22    0.44
  -4   4  -1   -0.03    0.38
   4  -4   1   -0.22    0.47
   4  -4   1   -0.29    0.41
  -4   4  -2    7.83    1.30
   4  -4   2    8.96    1.63
   4  -4   2    7.88    1.35
  -4   4  -3    2.25    0.90
   4  -4   3    1.87    0.98
   4  -4   3    2.57    0.96
  -4   4  -4   66.78    3.58
   4  -4   4   70.17    4.10
   4  -4   4   75.26    3.63
  -4   4  -5   69.11    3.74
   4  -4   5   73.31    4.25
   4  -4   5   78.98    3.69
  -4   4  -6   65.72    3.76
   4  -4   6   62.13    4.00
   4  -4   6   77.23    5.29
  -4   4  -7   55.13    3.56
   4  -4   7   57.82    3.93
   4  -4   7   54.47    3.10
  -4   3  10    0.25    0.66
   4  -3 -10    0.75    0.69
   4  -3 -10    2.08    1.02
  -4   3   9    8.84    1.65
   4  -3  -9    8.25    1.49
   4  -3  -9    8.60    1.66
  -4   3   8   13.06    1.85
   4  -3  -8   10.93    1.67
   4  -3  -8   12.28    1.83
  -4   3   7   16.19    1.99
   4  -3  -7   12.77    1.79
   4  -3  -7   12.34    1.83
  -4   3   6   57.28    3.44
   4  -3  -6   56.27    3.47
   4  -3  -6   56.17    3.51
  -4   3   5   71.25    3.74
   4  -3  -5   64.77    3.68
   4  -3  -5   70.28    3.82
  -4   3   4    3.91    1.08
   4  -3  -4    3.47    1.18
   4  -3  -4    3.56    1.11
  -4   3   3   97.66    4.12
   4  -3  -3   98.93    4.51
   4  -3  -3   94.93    4.26
  -4   3   2   15.96    1.70
   4  -3  -2   15.65    1.91
   4  -3  -2   15.83    1.80
  -4   3   1    1.19    0.65
   4  -3  -1    0.92    0.75
   4  -3  -1    0.79    0.61
  -4   3   0    4.99    0.95
  -4   3   0    5.04    0.99
   4  -3   0    3.75    1.16
   4  -3   0    5.64    1.17
  -4   3  -1    0.58    0.52
  -4   3  -1    0.86    0.53
   4  -3   1    0.97    0.75
   4  -3   1    0.56    0.57
  -4   3  -2    0.89    0.58
  -4   3  -2    0.46    0.51
   4  -3   2    1.60    0.89
   4  -3   2    1.78    0.76
  -4   3  -3    0.33    0.44
   4  -3   3    0.04    0.56
   4  -3   3   -0.09    0.44
  -4   3  -4   18.29    1.88
   4  -3   4   19.49    2.24
   4  -3   4   21.35    1.90
   4  -3   4   18.08    1.89
  -4   3  -5    0.35    0.55
   4  -3   5    0.01    0.55
   4  -3   5    0.19    0.52
   4  -3   5    0.08    0.40
  -4   3  -6   12.25    1.71
   4  -3   6   11.59    1.86
   4  -3   6   13.49    1.58
  -4   3  -7    3.04    1.08
   4  -3   7    2.95    1.17
   4  -3   7    2.67    0.95
  -4   3  -8   15.15    1.98
   4  -3   8   12.54    2.00
   4  -3   8   12.12    1.67
  -4   2  11    2.40    1.11
   4  -2 -11    3.17    1.15
   4  -2 -11    3.79    1.35
  -4   2  10   52.44    3.64
   4  -2 -10   51.62    3.47
   4  -2 -10   48.79    3.51
  -4   2   9    3.78    1.22
   4  -2  -9    3.41    1.12
   4  -2  -9    3.35    1.18
  -4   2   8    5.16    1.28
   4  -2  -8    6.73    1.42
   4  -2  -8    5.90    1.37
  -4   2   7    8.51    1.49
   4  -2  -7    9.61    1.60
   4  -2  -7    9.71    1.60
  -4   2   6   53.06    3.31
   4  -2  -6   49.72    3.28
   4  -2  -6   49.77    3.24
  -4   2   5    0.19    0.52
   4  -2  -5   -0.02    0.44
   4  -2  -5    0.30    0.54
  -4   2   4   20.02    2.00
   4  -2  -4   20.39    2.15
   4  -2  -4   23.76    2.19
  -4   2   3    1.76    0.78
   4  -2  -3    2.16    0.96
   4  -2  -3    1.33    0.75
  -4   2   2    4.46    1.02
   4  -2  -2    2.39    0.91
   4  -2  -2    3.32    0.97
  -4   2   1    4.67    1.00
   4  -2  -1    3.66    1.12
   4  -2  -1    4.46    1.04
  -4   2   0    0.39    0.41
  -4   2   0    0.59    0.51
   4  -2   0    0.64    0.60
   4  -2   0    0.62    0.58
  -4   2  -1   37.82    2.23
  -4   2  -1   33.30    2.17
   4  -2   1   33.94    2.71
   4  -2   1   35.17    2.39
  -4   2  -2    7.30    1.12
  -4   2  -2    7.14    1.07
   4  -2   2    8.02    1.48
   4  -2   2    9.39    1.31
   4  -2   2    7.17    1.09
  -4   2  -3    1.81    0.68
  -4   2  -3    1.58    0.74
   4  -2   3    1.53    0.80
   4  -2   3    1.24    0.65
   4  -2   3    1.18    0.59
  -4   2  -4   44.43    2.72
   4  -2   4   38.43    2.98
   4  -2   4   43.47    2.51
   4  -2   4   39.47    2.37
  -4   2  -5   43.22    2.78
   4  -2   5   44.17    3.24
   4  -2   5   39.59    2.47
  -4   2  -6    2.83    0.99
   4  -2   6    3.93    1.30
   4  -2   6    3.84    1.05
  -4   2  -7   48.93    3.15
   4  -2   7   48.62    3.47
   4  -2   7   49.55    2.97
  -4   2  -8   -0.21    0.42
   4  -2   8    0.02    0.56
   4  -2   8    0.09    0.48
  -4   2  -9    3.60    1.23
   4  -2   9    2.81    1.15
   4  -2   9    3.64    1.16
  -4   1  11    1.22    0.91
   4  -1 -11    0.93    0.81
   4  -1 -11    0.78    0.72
  -4   1  10   24.81    2.59
   4  -1 -10   21.45    2.35
   4  -1 -10   20.33    2.34
  -4   1   9   -0.56    0.39
   4  -1  -9    0.21    0.63
   4  -1  -9    0.28    0.59
  -4   1   8   46.48    3.26
   4  -1  -8   43.45    3.15
   4  -1  -8   47.40    3.26
  -4   1   7   22.83    2.30
   4  -1  -7   23.29    2.34
   4  -1  -7   20.89    2.20
  -4   1   6   87.47    4.23
   4  -1  -6   81.62    4.16
   4  -1  -6   85.46    4.13
  -4   1   5   58.23    3.39
   4  -1  -5   52.31    3.32
   4  -1  -5   52.60    3.19
  -4   1   4    1.31    0.72
   4  -1  -4    0.52    0.57
   4  -1  -4    0.28    0.50
  -4   1   3    8.42    1.35
   4  -1  -3    8.23    1.45
   4  -1  -3    8.47    1.33
  -4   1   2   20.67    1.91
   4  -1  -2   19.52    2.07
   4  -1  -2   22.89    2.00
  -4   1   1   17.48    1.74
   4  -1  -1   17.51    1.97
   4  -1  -1   19.01    1.79
  -4   1   0    7.32    1.15
   4  -1   0    7.03    1.35
   4  -1   0    7.06    1.17
   4  -1   0    7.49    1.04
  -4   1  -1    0.12    0.31
  -4   1  -1    0.26    0.38
   4  -1   1    0.76    0.60
   4  -1   1    0.18    0.43
   4  -1   1   -0.07    0.32
  -4   1  -2    2.40    0.73
  -4   1  -2    1.10    0.55
   4  -1   2    2.17    0.91
   4  -1   2    1.45    0.65
   4  -1   2    1.13    0.60
  -4   1  -3    7.86    1.16
  -4   1  -3    7.97    1.09
   4  -1   3    8.53    1.51
   4  -1   3    6.99    1.11
  -4   1  -4   79.36    3.45
  -4   1  -4   72.62    3.58
   4  -1   4   79.76    4.15
   4  -1   4   85.90    3.29
   4  -1   4   75.57    3.30
  -4   1  -5  146.05    4.84
   4  -1   5  137.47    5.46
   4  -1   5  127.71    4.40
  -4   1  -6    7.39    1.35
   4  -1   6    7.00    1.48
   4  -1   6    6.46    1.23
  -4   1  -7    7.00    1.33
   4  -1   7    7.57    1.56
   4  -1   7    7.31    1.33
  -4   1  -8    3.96    1.14
   4  -1   8    4.87    1.38
   4  -1   8    4.44    1.17
  -4   1  -9    1.38    0.82
   4  -1   9    0.93    0.80
   4  -1   9    0.55    0.67
  -4   1 -10    0.48    0.63
   4  -1  10    0.61    0.72
   4  -1  10    0.49    0.71
  -4   0  11    2.73    1.13
   4   0 -11    2.02    1.01
   4   0 -11    1.97    1.03
  -4   0  10    2.94    1.15
   4   0 -10    3.96    1.27
   4   0 -10    3.71    1.19
  -4   0   9    3.24    1.19
   4   0  -9    3.73    1.27
   4   0  -9    2.38    1.02
  -4   0   8    6.90    1.45
   4   0  -8    5.71    1.37
   4   0  -8    6.23    1.38
  -4   0   7    9.91    1.61
   4   0  -7   10.54    1.72
   4   0  -7   10.14    1.59
  -4   0   6   45.45    3.09
   4   0  -6   46.69    3.19
   4   0  -6   41.23    2.86
  -4   0   5    6.31    1.31
   4   0  -5    6.61    1.35
   4   0  -5    5.73    1.20
  -4   0   4    0.71    0.67
   4   0  -4    0.27    0.57
   4   0  -4    0.52    0.54
  -4   0   3    7.44    1.27
   4   0  -3    6.06    1.27
   4   0  -3    7.06    1.23
  -4   0   2    0.67    0.54
   4   0  -2    1.05    0.66
   4   0  -2    1.44    0.68
   4   0  -2    1.45    0.57
  -4   0   1    7.36    1.20
   4   0  -1    6.58    1.30
   4   0  -1    4.67    1.00
   4   0  -1    6.81    0.98
  -4   0   0    2.78    0.83
   4   0   0    3.59    1.07
   4   0   0    1.74    0.69
   4   0   0    3.03    0.77
  -4   0  -1   17.88    1.68
   4   0   1   18.41    2.01
   4   0   1   17.53    1.60
   4   0   1   17.11    1.51
  -4   0  -2   17.89    1.50
  -4   0  -2   17.70    1.62
   4   0   2   17.05    1.96
   4   0   2   15.28    1.48
   4   0   2   17.66    1.59
  -4   0  -3   11.85    1.31
  -4   0  -3   10.29    1.25
   4   0   3   11.26    1.68
   4   0   3   13.04    1.33
   4   0   3    9.38    1.27
  -4   0  -4    2.61    0.83
  -4   0  -4    2.08    0.70
   4   0   4    2.68    1.04
   4   0   4    2.41    0.86
  -4   0  -5   23.56    1.98
  -4   0  -5   19.70    1.84
   4   0   5   21.39    2.23
   4   0   5   24.68    2.06
  -4   0  -6    5.65    1.18
   4   0   6    4.02    1.25
   4   0   6    5.20    1.15
  -4   0  -7   16.71    1.82
   4   0   7   15.14    1.98
   4   0   7   16.95    1.85
  -4   0  -8   19.55    2.03
   4   0   8   20.05    2.25
   4   0   8   23.38    2.20
  -4   0  -9    2.98    1.04
   4   0   9    2.67    1.09
   4   0   9    3.27    1.14
  -4   0 -10    7.71    1.47
   4   0  10    6.26    1.49
   4   0  10    6.07    1.41
  -4   0 -11    1.58    0.83
   4   0  11    0.69    0.77
   4   0  11    1.71    0.91
  -4  -1  11    5.78    1.47
   4   1 -11    4.00    1.31
   4   1 -11    3.84    1.32
  -4  -1  10    1.92    0.98
   4   1 -10    0.20    0.65
   4   1 -10    1.00    0.77
  -4  -1   9    2.29    0.97
   4   1  -9    1.31    0.83
   4   1  -9    0.55    0.66
  -4  -1   8   -0.23    0.45
   4   1  -8    0.44    0.63
   4   1  -8   -0.42    0.38
  -4  -1   7   32.83    2.74
   4   1  -7   29.28    2.65
   4   1  -7   30.46    2.57
  -4  -1   6    1.65    0.83
   4   1  -6    2.05    0.95
   4   1  -6    1.56    0.78
  -4  -1   5   11.94    1.68
   4   1  -5    9.53    1.57
   4   1  -5    9.74    1.43
  -4  -1   4    0.48    0.56
   4   1  -4    0.04    0.50
   4   1  -4    0.30    0.46
   4   1  -4    0.49    0.46
  -4  -1   3    5.41    1.17
   4   1  -3    3.15    1.07
   4   1  -3    3.08    0.88
   4   1  -3    2.77    0.73
  -4  -1   2   26.47    2.20
   4   1  -2   22.90    2.21
   4   1  -2   22.98    1.93
   4   1  -2   26.72    1.80
  -4  -1   1    4.09    0.99
   4   1  -1    3.07    1.04
   4   1  -1    2.54    0.79
   4   1  -1    4.58    0.89
  -4  -1   0    1.05    0.62
   4   1   0    1.93    0.87
   4   1   0    1.57    0.69
   4   1   0    2.38    0.79
  -4  -1  -1    7.89    1.21
   4   1   1    7.20    1.36
   4   1   1    7.98    1.12
   4   1   1    7.63    1.14
  -4  -1  -2   22.02    1.77
  -4  -1  -2   18.27    1.69
   4   1   2   18.87    2.04
   4   1   2   18.57    1.54
   4   1   2   18.59    1.68
  -4  -1  -3    0.09    0.32
  -4  -1  -3    0.54    0.47
   4   1   3    0.09    0.48
   4   1   3    0.32    0.42
   4   1   3    0.30    0.42
  -4  -1  -4    1.34    0.61
  -4  -1  -4    1.25    0.60
   4   1   4    0.59    0.64
   4   1   4    0.55    0.53
  -4  -1  -5    4.10    0.94
  -4  -1  -5    4.70    0.91
   4   1   5    4.40    1.18
   4   1   5    3.63    1.00
  -4  -1  -6   39.06    2.52
  -4  -1  -6   31.90    2.19
   4   1   6   35.89    2.83
   4   1   6   33.40    2.46
  -4  -1  -7    9.85    1.45
   4   1   7    9.38    1.65
   4   1   7   10.51    1.56
  -4  -1  -8   22.08    2.09
   4   1   8   21.16    2.28
   4   1   8   21.31    2.14
  -4  -1  -9    2.35    0.94
   4   1   9    2.47    1.04
   4   1   9    3.24    1.16
  -4  -1 -10    6.74    1.38
   4   1  10    8.19    1.66
   4   1  10    7.22    1.47
  -4  -1 -11    1.55    0.86
   4   1  11    0.56    0.71
   4   1  11    1.32    0.87
  -4  -2  11   11.33    1.93
   4   2 -11    6.97    1.63
  -4  -2  10   10.12    1.80
   4   2 -10    9.47    1.74
  -4  -2   9    7.44    1.53
   4   2  -9    5.39    1.39
  -4  -2   8   74.59    4.16
   4   2  -8   70.28    4.07
   4   2  -8   72.91    3.96
  -4  -2   7  101.08    4.73
   4   2  -7   94.84    4.61
   4   2  -7   88.74    4.23
  -4  -2   6   19.64    2.17
   4   2  -6   17.62    2.08
   4   2  -6   16.89    1.89
   4   2  -6   17.26    1.56
  -4  -2   5    3.37    1.12
   4   2  -5    3.81    1.17
   4   2  -5    2.85    0.95
   4   2  -5    3.78    0.86
  -4  -2   4   -0.14    0.40
   4   2  -4    0.58    0.61
   4   2  -4    0.15    0.39
   4   2  -4    0.17    0.40
  -4  -2   3    1.48    0.75
   4   2  -3    0.85    0.68
   4   2  -3    0.97    0.63
   4   2  -3    0.99    0.55
  -4  -2   2    6.89    1.27
   4   2  -2    4.10    1.16
   4   2  -2    5.36    1.04
   4   2  -2    6.36    1.05
  -4  -2   1    0.90    0.61
   4   2  -1    0.59    0.62
   4   2  -1    0.21    0.42
   4   2  -1    0.43    0.46
  -4  -2   0   -0.17    0.34
   4   2   0   -0.24    0.36
   4   2   0   -0.07    0.36
   4   2   0   -0.20    0.30
  -4  -2  -1   22.06    1.94
   4   2   1   19.57    2.03
   4   2   1   23.90    1.75
   4   2   1   22.36    1.85
  -4  -2  -2    0.64    0.55
   4   2   2    0.67    0.61
   4   2   2    1.03    0.51
   4   2   2    1.29    0.63
  -4  -2  -3    4.31    0.82
  -4  -2  -3    3.63    0.90
   4   2   3    4.90    1.20
   4   2   3    3.69    0.93
  -4  -2  -4   -0.09    0.32
  -4  -2  -4    0.00    0.34
   4   2   4    0.09    0.49
   4   2   4   -0.08    0.38
  -4  -2  -5    0.18    0.41
  -4  -2  -5    0.46    0.45
   4   2   5    0.94    0.68
   4   2   5    0.22    0.47
  -4  -2  -6    0.01    0.43
  -4  -2  -6    0.15    0.38
   4   2   6    0.32    0.57
   4   2   6    0.28    0.49
  -4  -2  -7    0.70    0.57
  -4  -2  -7    0.30    0.46
   4   2   7    0.05    0.54
   4   2   7   -0.08    0.48
  -4  -2  -8    2.93    0.99
   4   2   8    3.59    1.19
   4   2   8    2.51    0.96
  -4  -2  -9   64.70    3.53
   4   2   9   58.48    3.62
   4   2   9   56.26    3.48
  -4  -2 -10    6.45    1.35
   4   2  10    6.60    1.43
   4   2  10    5.77    1.38
  -4  -2 -11    0.45    0.60
   4   2  11    0.39    0.69
   4   2  11    0.49    0.72
  -4  -3  10    5.96    1.48
  -4  -3  10    3.53    1.27
   4   3 -10    4.23    1.34
  -4  -3   9   13.75    2.00
  -4  -3   9   11.43    1.79
   4   3  -9   14.21    2.04
  -4  -3   8   18.36    2.22
  -4  -3   8   17.49    2.07
   4   3  -8   16.83    2.15
   4   3  -8   19.89    1.81
  -4  -3   7    3.51    1.18
  -4  -3   7    2.19    0.93
   4   3  -7    3.00    1.12
   4   3  -7    2.10    0.78
  -4  -3   6   73.71    4.04
  -4  -3   6   66.12    3.58
   4   3  -6   66.09    3.85
   4   3  -6   70.42    3.17
  -4  -3   5   29.59    2.56
   4   3  -5   34.63    2.80
   4   3  -5   30.22    2.12
  -4  -3   4   14.82    1.84
   4   3  -4   16.56    1.98
   4   3  -4   15.54    1.71
   4   3  -4   15.33    1.57
  -4  -3   3   28.90    2.44
   4   3  -3   26.01    2.42
   4   3  -3   23.69    1.99
   4   3  -3   26.38    1.99
  -4  -3   2   23.15    2.15
   4   3  -2   17.46    1.96
   4   3  -2   17.47    1.68
   4   3  -2   18.52    1.70
  -4  -3   1    0.05    0.40
   4   3  -1    0.14    0.46
   4   3  -1   -0.05    0.36
   4   3  -1    0.54    0.53
  -4  -3   0   15.26    1.72
   4   3   0   11.86    1.63
   4   3   0   12.09    1.32
   4   3   0   12.99    1.51
  -4  -3  -1   25.25    2.12
   4   3   1   22.86    2.19
   4   3   1   20.70    1.61
   4   3   1   22.55    1.94
  -4  -3  -2   66.78    3.31
   4   3   2   60.90    3.45
   4   3   2   66.51    3.26
  -4  -3  -3    0.18    0.48
   4   3   3    0.01    0.47
   4   3   3    0.28    0.47
  -4  -3  -4    9.40    1.14
  -4  -3  -4    8.74    1.28
   4   3   4    8.68    1.47
   4   3   4    9.96    1.44
  -4  -3  -5   20.29    1.71
  -4  -3  -5   18.65    1.72
   4   3   5   17.58    1.94
   4   3   5   16.43    1.83
  -4  -3  -6   11.81    1.42
  -4  -3  -6   10.30    1.31
   4   3   6   10.47    1.60
   4   3   6   12.85    1.70
  -4  -3  -7    0.19    0.47
  -4  -3  -7    0.08    0.36
   4   3   7   -0.01    0.52
   4   3   7    0.50    0.58
  -4  -3  -8    8.78    1.39
  -4  -3  -8    7.66    1.24
   4   3   8    8.07    1.53
   4   3   8    8.93    1.57
  -4  -3  -9    0.09    0.52
   4   3   9   -0.15    0.46
   4   3   9    0.07    0.52
  -4  -3 -10    4.78    1.23
   4   3  10    3.98    1.22
   4   3  10    5.36    1.38
  -4  -3 -11    1.08    0.69
   4   3  11   -0.13    0.53
   4   3  11   -0.06    0.57
  -4  -3 -12    0.06    0.55
   4   3  12   -0.06    0.55
   4   3  12   -0.02    0.65
  -4  -4  10    2.99    1.19
  -4  -4  10    4.03    1.27
   4   4 -10    2.47    1.10
   4   4 -10    5.04    1.18
  -4  -4   9   -0.09    0.60
  -4  -4   9    0.41    0.65
   4   4  -9    0.06    0.56
   4   4  -9    0.01    0.47
  -4  -4   8    7.96    1.63
  -4  -4   8    4.97    1.30
   4   4  -8    5.27    1.42
   4   4  -8    5.32    1.13
  -4  -4   7    0.10    0.60
  -4  -4   7    1.43    0.80
   4   4  -7    0.15    0.58
   4   4  -7    1.09    0.66
  -4  -4   6   31.88    2.75
  -4  -4   6   30.26    2.50
   4   4  -6   32.60    2.80
   4   4  -6   34.04    2.40
  -4  -4   5    8.21    1.56
  -4  -4   5    8.92    1.44
   4   4  -5    9.23    1.61
   4   4  -5    9.20    1.35
  -4  -4   4    0.09    0.47
  -4  -4   4    0.23    0.47
   4   4  -4    0.28    0.53
   4   4  -4   -0.18    0.35
  -4  -4   3    0.17    0.52
   4   4  -3    0.36    0.60
   4   4  -3    0.80    0.56
  -4  -4   2    4.31    1.12
   4   4  -2    3.25    1.07
   4   4  -2    4.73    1.00
   4   4  -2    3.72    0.97
  -4  -4   1   14.09    1.74
   4   4  -1   11.93    1.67
   4   4  -1   12.76    1.40
   4   4  -1   14.32    1.62
  -4  -4   0   16.78    1.84
   4   4   0   17.89    1.99
   4   4   0   16.08    1.48
   4   4   0   17.22    1.77
  -4  -4  -1    1.35    0.75
   4   4   1    0.58    0.59
   4   4   1    1.21    0.56
   4   4   1    1.86    0.82
  -4  -4  -2    2.20    0.87
   4   4   2    1.02    0.71
   4   4   2    2.24    0.87
  -4  -4  -3    0.43    0.49
   4   4   3   -0.12    0.44
   4   4   3   -0.19    0.38
  -4  -4  -4   45.37    2.62
  -4  -4  -4   41.62    2.66
   4   4   4   39.60    2.82
   4   4   4   39.43    2.71
  -4  -4  -5   16.05    1.53
  -4  -4  -5   15.82    1.68
   4   4   5   11.46    1.67
   4   4   5   15.38    1.83
  -4  -4  -6   46.45    2.62
  -4  -4  -6   45.85    2.70
   4   4   6   41.73    2.91
   4   4   6   39.29    2.84
  -4  -4  -7   97.31    3.92
  -4  -4  -7   94.98    3.80
   4   4   7   87.07    4.15
   4   4   7   87.30    4.23
  -4  -4  -8    0.93    0.65
  -4  -4  -8    2.12    0.76
   4   4   8    1.84    0.90
   4   4   8    0.95    0.80
  -4  -4  -9   88.09    4.04
  -4  -4  -9   81.07    3.99
   4   4   9   86.12    4.22
   4   4   9   78.63    4.21
  -4  -4 -10   12.45    1.77
   4   4  10   10.37    1.65
   4   4  10   11.59    1.83
  -4  -4 -11   -0.18    0.48
   4   4  11    0.10    0.58
   4   4  11    0.47    0.65
  -4  -5   9    0.98    0.82
  -4  -5   9    1.67    0.95
   4   5  -9    2.18    1.05
   4   5  -9    1.67    0.80
  -4  -5   8   -0.22    0.51
  -4  -5   8    0.30    0.56
   4   5  -8   -0.54    0.45
   4   5  -8   -0.07    0.46
  -4  -5   7   12.20    1.88
  -4  -5   7   11.45    1.72
   4   5  -7   13.91    2.04
   4   5  -7   12.24    1.63
  -4  -5   6    8.80    1.63
  -4  -5   6   11.45    1.66
   4   5  -6   10.22    1.72
   4   5  -6   10.21    1.53
  -4  -5   5   29.49    2.67
  -4  -5   5   28.27    2.37
   4   5  -5   23.45    2.40
   4   5  -5   29.41    2.35
  -4  -5   4    3.59    1.19
  -4  -5   4    4.01    1.05
   4   5  -4    4.23    1.21
   4   5  -4    4.03    1.08
  -4  -5   3   74.34    3.99
  -4  -5   3   71.00    3.40
   4   5  -3   70.09    3.85
   4   5  -3   74.17    3.60
  -4  -5   2    1.82    0.86
  -4  -5   2    1.18    0.65
   4   5  -2    2.40    0.97
   4   5  -2    1.47    0.74
  -4  -5   1   12.57    1.72
  -4  -5   1   13.13    1.44
   4   5  -1   11.95    1.68
   4   5  -1   11.43    1.56
  -4  -5   0    0.75    0.62
   4   5   0    1.01    0.74
   4   5   0    1.61    0.67
   4   5   0    1.26    0.71
  -4  -5  -1   -0.07    0.44
   4   5   1    0.10    0.49
   4   5   1   -0.06    0.42
  -4  -5  -2   45.44    2.95
   4   5   2   42.08    2.90
   4   5   2   43.59    2.87
  -4  -5  -3   11.34    1.56
   4   5   3   10.59    1.57
   4   5   3   10.27    1.55
  -4  -5  -4    1.25    0.72
   4   5   4    0.56    0.62
   4   5   4    0.79    0.63
  -4  -5  -5    1.85    0.70
  -4  -5  -5    0.96    0.63
   4   5   5    0.33    0.61
   4   5   5    1.79    0.86
  -4  -5  -6    7.16    1.21
  -4  -5  -6    6.48    1.24
   4   5   6    5.99    1.32
   4   5   6    6.17    1.39
  -4  -5  -7    6.04    1.16
  -4  -5  -7    7.65    1.30
   4   5   7    6.43    1.34
   4   5   7    6.79    1.43
  -4  -5  -8    0.36    0.58
  -4  -5  -8    0.55    0.58
   4   5   8    0.25    0.59
   4   5   8   -0.11    0.53
  -4  -5  -9    0.62    0.67
  -4  -5  -9    0.29    0.46
   4   5   9    0.23    0.58
   4   5   9   -0.07    0.55
  -4  -5 -10    0.16    0.55
  -4  -5 -10    0.79    0.76
   4   5  10    0.42    0.65
   4   5  10    0.47    0.73
  -4  -5 -11    0.66    0.71
   4   5  11    0.89    0.73
   4   5  11    0.64    0.80
  -4  -6   8    1.23    0.91
  -4  -6   8    1.62    0.96
   4   6  -8    1.44    0.98
   4   6  -8    2.37    1.00
  -4  -6   7    0.64    0.72
  -4  -6   7    0.37    0.63
   4   6  -7    0.48    0.70
   4   6  -7    1.06    0.73
  -4  -6   6   36.81    3.10
  -4  -6   6   37.66    2.85
   4   6  -6   40.44    3.17
   4   6  -6   34.53    2.69
  -4  -6   5   17.98    2.22
  -4  -6   5   16.81    1.91
   4   6  -5   14.86    2.01
   4   6  -5   17.22    1.98
  -4  -6   4   13.49    1.96
  -4  -6   4   13.04    1.67
   4   6  -4   12.56    1.84
   4   6  -4   13.44    1.75
  -4  -6   3    9.44    1.66
  -4  -6   3    8.13    1.32
   4   6  -3    7.41    1.45
   4   6  -3    7.43    1.37
  -4  -6   2    2.00    0.94
  -4  -6   2    1.77    0.76
   4   6  -2    1.62    0.84
   4   6  -2    2.24    0.94
  -4  -6   1    6.28    1.35
  -4  -6   1    6.82    1.10
   4   6  -1    5.74    1.27
   4   6  -1    7.54    1.38
  -4  -6   0    1.29    0.78
  -4  -6   0    1.08    0.57
   4   6   0    1.45    0.80
   4   6   0    0.96    0.70
  -4  -6  -1    2.37    1.01
   4   6   1    2.32    0.96
   4   6   1    2.17    0.91
  -4  -6  -2    2.34    0.94
   4   6   2    1.28    0.73
   4   6   2    1.54    0.78
  -4  -6  -3    2.90    1.05
   4   6   3    2.87    1.00
   4   6   3    3.51    1.11
  -4  -6  -4   20.28    2.09
   4   6   4   18.54    2.00
   4   6   4   20.39    2.17
  -4  -6  -5  106.58    4.47
   4   6   5   95.79    4.25
   4   6   5   96.01    4.51
  -4  -6  -6  104.76    3.91
  -4  -6  -6   98.64    4.28
   4   6   6   91.05    4.14
   4   6   6   89.57    4.42
  -4  -6  -7   21.43    1.96
  -4  -6  -7   21.02    2.07
   4   6   7   21.02    2.10
   4   6   7   21.75    2.33
  -4  -6  -8   10.00    1.48
  -4  -6  -8   10.49    1.52
   4   6   8    7.99    1.45
   4   6   8    8.98    1.65
  -4  -6  -9    8.79    1.44
  -4  -6  -9    9.11    1.43
   4   6   9    8.88    1.50
   4   6   9    7.39    1.55
  -4  -6 -10    3.49    1.12
  -4  -6 -10    1.58    0.72
   4   6  10    2.32    0.96
   4   6  10    1.51    0.90
  -4  -6 -11    2.93    1.07
   4   6  11    3.11    1.06
   4   6  11    2.84    1.22
  -4  -7   7   20.20    2.45
  -4  -7   7   20.99    2.34
   4   7  -7   25.48    2.69
  -4  -7   6   74.28    4.39
  -4  -7   6   68.09    3.85
   4   7  -6   71.16    4.20
   4   7  -6   70.20    3.95
  -4  -7   5   23.87    2.59
  -4  -7   5   23.66    2.28
   4   7  -5   26.56    2.64
   4   7  -5   26.12    2.49
  -4  -7   4    0.59    0.73
  -4  -7   4   -0.31    0.39
   4   7  -4   -0.32    0.51
   4   7  -4    0.36    0.68
  -4  -7   3   14.06    2.00
  -4  -7   3   11.90    1.58
   4   7  -3   12.27    1.77
   4   7  -3   12.24    1.78
  -4  -7   2   13.84    1.95
  -4  -7   2   13.51    1.59
   4   7  -2   12.60    1.78
   4   7  -2   12.04    1.74
  -4  -7   1   16.74    2.08
  -4  -7   1   11.43    1.41
   4   7  -1   10.96    1.66
   4   7  -1   12.86    1.78
  -4  -7   0   -0.10    0.51
  -4  -7   0   -0.32    0.34
   4   7   0   -0.25    0.42
   4   7   0    0.19    0.51
  -4  -7  -1    0.33    0.62
   4   7   1    0.82    0.72
   4   7   1    0.70    0.66
  -4  -7  -2    2.20    0.96
   4   7   2    2.59    0.99
   4   7   2    1.52    0.91
  -4  -7  -3    3.76    1.16
   4   7   3    2.46    1.00
   4   7   3    3.12    1.16
  -4  -7  -4   77.55    4.02
   4   7   4   68.98    3.64
   4   7   4   72.86    4.05
  -4  -7  -5   23.57    2.31
   4   7   5   21.82    2.14
   4   7   5   24.11    2.46
  -4  -7  -6    6.73    1.41
   4   7   6    7.16    1.39
   4   7   6    6.06    1.18
   4   7   6    6.60    1.51
  -4  -7  -7    4.85    1.26
   4   7   7    4.78    1.18
   4   7   7    4.85    1.13
   4   7   7    4.17    1.34
  -4  -7  -8    0.34    0.59
   4   7   8   -0.23    0.50
   4   7   8    0.00    0.52
   4   7   8    0.69    0.74
  -4  -7  -9    1.26    0.82
   4   7   9    0.17    0.60
   4   7   9    0.63    0.65
   4   7   9    1.00    0.81
  -4  -7 -10    2.74    1.03
   4   7  10    3.17    1.04
   4   7  10    3.46    1.15
   4   7  10    3.16    1.23
  -4  -8   5    1.49    1.01
  -4  -8   5    1.79    0.89
   4   8  -5    2.97    1.17
   4   8  -5    0.81    0.78
  -4  -8   4   56.29    3.87
  -4  -8   4   52.84    3.27
   4   8  -4   51.17    3.51
   4   8  -4   60.31    3.77
  -4  -8   3   10.40    1.86
  -4  -8   3    9.44    1.48
   4   8  -3    7.75    1.59
   4   8  -3    9.22    1.66
  -4  -8   2   13.66    2.01
  -4  -8   2   12.20    1.56
   4   8  -2   14.79    1.92
   4   8  -2   11.65    1.80
  -4  -8   1    1.85    0.98
  -4  -8   1    1.41    0.68
   4   8  -1    1.50    0.83
   4   8  -1    1.15    0.79
  -4  -8   0    4.63    1.34
   4   8   0    4.07    1.16
   4   8   0    3.55    1.22
  -4  -8  -1   22.35    2.41
   4   8   1   21.11    2.15
   4   8   1   21.81    2.33
  -4  -8  -2    0.45    0.71
   4   8   2   -0.08    0.47
   4   8   2   -0.22    0.50
  -4  -8  -3   20.91    2.28
   4   8   3   16.21    1.89
   4   8   3   16.06    2.09
  -4  -8  -4    9.15    1.64
   4   8   4    6.81    1.38
   4   8   4    6.53    1.56
  -4  -8  -5   45.95    3.25
   4   8   5   41.55    3.22
  -4  -8  -6    6.74    1.46
   4   8   6    7.30    1.40
   4   8   6    8.84    2.16
   4   8   6    6.96    1.59
  -4  -8  -7    9.54    1.65
   4   8   7    8.13    1.42
   4   8   7   10.52    1.52
   4   8   7    9.70    1.79
  -4  -8  -8    0.00    0.56
   4   8   8   -0.20    0.42
   4   8   8   -0.05    0.48
   4   8   8    0.06    0.60
  -4  -8  -9    0.73    0.72
   4   8   9    0.56    0.66
   4   8   9    0.87    0.80
  -4  -9   2   -0.13    0.61
  -4  -9   2    0.93    0.65
   4   9  -2    0.49    0.67
   4   9  -2    0.42    0.66
  -4  -9   1   -0.17    0.58
   4   9  -1    0.22    0.59
   4   9  -1    0.15    0.67
  -4  -9   0    3.03    1.23
   4   9   0    3.11    1.10
   4   9   0    3.28    1.21
  -4  -9  -1   -0.20    0.51
   4   9   1    0.02    0.50
   4   9   1   -0.05    0.59
  -4  -9  -2    3.08    1.23
   4   9   2    2.69    0.97
   4   9   2    2.76    1.15
  -4  -9  -3   13.27    2.00
   4   9   3   11.32    1.67
   4   9   3   11.05    1.91
  -4  -9  -4   24.82    2.58
   4   9   4   19.68    2.07
   4   9   4   18.06    2.31
  -4  -9  -5  104.91    5.02
   4   9   5   82.89    3.90
   4   9   5   86.50    4.71
  -4  -9  -6   22.21    2.46
   4   9   6   17.66    2.32
  -4  -9  -7    0.32    0.66
   4   9   7    0.11    0.64
   4   9   7   -0.12    0.58
   0   0   0    0.00    0.00
;
_shelx_hkl_checksum     59044
_shelx_res_file
;
TITL 021VMJ24.res in P-1
    021VMJ24.res
    created by SHELXL-2019/3 at 12:01:41 on 28-Feb-2024
CELL 0.71073 3.8047 11.0101 15.4968 79.5350 89.2230 82.8800
ZERR 2.00 0.0001 0.0004 0.0006 0.0010 0.0010 0.0010
LATT 1
SFAC C H N  O F
UNIT 28 24 4 4 4
LIST 4
TEMP -173.000
SIZE 0.210 0.281 0.349
ACTA
DFIX 0.85 0.01 O1 H1
L.S. 10
FMAP 2
PLAN 10
HTAB
EQIV $1 x+1, y, z
HTAB O1 N1_$1
EQIV $2 x-1, y, z
HTAB C2 O2_$2
EQIV $3 -x+1, -y+1, -z+1
HTAB C3 O2_$3
EQIV $4 -x+2, -y+1, -z+1
HTAB C9 O2_$4
EQIV $5 -x+2, -y, -z+1
HTAB C13 O1_$5
EQIV $6 x-1, y, z+1
HTAB C15 F2_$6
BOND $H
CONF
WGHT    0.058600    0.091200
FVAR       0.64428
F1    5    1.287246    0.354016    0.051854    11.00000    0.04362    0.01917 =
         0.01753   -0.00076    0.00471   -0.00913
F2    5    1.316209    0.140575   -0.009331    11.00000    0.04175    0.02656 =
         0.01447   -0.00799    0.00637   -0.00541
O1    4    1.036676    0.265349    0.770185    11.00000    0.03616    0.01463 =
         0.01652   -0.00314    0.00396    0.00009
H1    2    1.149108    0.262464    0.722058    11.00000   -1.50000
O2    4    0.913893    0.469920    0.719959    11.00000    0.03861    0.01611 =
         0.01782   -0.00082    0.00135    0.00055
N1    3    0.344317    0.250722    0.615060    11.00000    0.01975    0.01698 =
         0.01547   -0.00499   -0.00114   -0.00033
N2    3    0.863307    0.150585    0.330598    11.00000    0.01944    0.01462 =
         0.01435   -0.00408   -0.00025   -0.00153
C2    1    0.290782    0.352582    0.552490    11.00000    0.02122    0.01392 =
         0.02003   -0.00627   -0.00027    0.00259
AFIX  43
H2    2    0.170570    0.426595    0.567636    11.00000   -1.20000
AFIX   0
C3    1    0.402374    0.355314    0.466563    11.00000    0.02194    0.01297 =
         0.01763   -0.00183   -0.00143    0.00157
AFIX  43
H3    2    0.356878    0.429362    0.423999    11.00000   -1.20000
AFIX   0
C4    1    0.581958    0.247820    0.443797    11.00000    0.01459    0.01461 =
         0.01503   -0.00428   -0.00223   -0.00102
C5    1    0.639191    0.141677    0.508780    11.00000    0.01845    0.01175 =
         0.01911   -0.00448   -0.00074    0.00187
AFIX  43
H5    2    0.760800    0.066575    0.495690    11.00000   -1.20000
AFIX   0
C6    1    0.516374    0.147173    0.592697    11.00000    0.02212    0.01519 =
         0.01714   -0.00122   -0.00176    0.00095
AFIX  43
H6    2    0.555773    0.074234    0.636467    11.00000   -1.20000
AFIX   0
C7    1    0.701682    0.248450    0.352831    11.00000    0.01824    0.01475 =
         0.01521   -0.00245   -0.00210   -0.00038
AFIX  43
H7    2    0.657799    0.322648    0.310346    11.00000   -1.20000
AFIX   0
C8    1    0.976326    0.154140    0.242650    11.00000    0.01557    0.01496 =
         0.01412   -0.00391   -0.00203    0.00120
C9    1    1.073472    0.261353    0.188809    11.00000    0.02014    0.01392 =
         0.01573   -0.00491   -0.00194    0.00010
AFIX  43
H9    2    1.062252    0.337691    0.209691    11.00000   -1.20000
AFIX   0
C10   1    1.185539    0.253221    0.104911    11.00000    0.02177    0.01591 =
         0.01574   -0.00029   -0.00138   -0.00335
C11   1    1.202263    0.142964    0.073504    11.00000    0.02250    0.02235 =
         0.01200   -0.00582    0.00019   -0.00082
C12   1    1.108877    0.036753    0.125707    11.00000    0.02431    0.01583 =
         0.01966   -0.00790   -0.00071   -0.00111
AFIX  43
H12   2    1.118976   -0.038866    0.103919    11.00000   -1.20000
AFIX   0
C13   1    0.999716    0.042749    0.210849    11.00000    0.02076    0.01383 =
         0.01798   -0.00340   -0.00034   -0.00198
AFIX  43
H13   2    0.939981   -0.030190    0.248056    11.00000   -1.20000
AFIX   0
C14   1    0.893493    0.379146    0.776879    11.00000    0.02039    0.01626 =
         0.01615   -0.00503   -0.00320   -0.00185
C15   1    0.713540    0.384548    0.863060    11.00000    0.02618    0.02199 =
         0.01787   -0.00586    0.00256   -0.00279
AFIX 137
H15A  2    0.891114    0.385338    0.908111    11.00000   -1.20000
H15B  2    0.587614    0.311498    0.879896    11.00000   -1.20000
H15C  2    0.544320    0.460336    0.857478    11.00000   -1.20000
AFIX   0
HKLF 4 1 1 0 0 0 1 0 0 0 1
REM  021VMJ24.res in P-1
REM wR2 = 0.1096, GooF = S = 1.060, Restrained GooF = 1.060 for all data
REM R1 = 0.0375 for 2531 Fo > 4sig(Fo) and 0.0417 for all 2896 data
REM 185 parameters refined using 1 restraints
END
WGHT      0.0586      0.0904
REM Instructions for potential hydrogen bonds
HTAB O1 N1_$1
HTAB C2 O2_$2
HTAB C3 O2_$3
HTAB C9 O2_$4
HTAB C13 O1_$5
HTAB C15 F2_$6
REM Highest difference peak  0.385,  deepest hole -0.277,  1-sigma level  0.051
Q1    1   0.8026  0.3793  0.8184  11.00000  0.05    0.39
Q2    1   0.6232  0.2469  0.3996  11.00000  0.05    0.36
Q3    1   0.5722  0.1427  0.5510  11.00000  0.05    0.33
Q4    1   1.0625  0.2574  0.1409  11.00000  0.05    0.32
Q5    1   0.9897  0.0990  0.2245  11.00000  0.05    0.30
Q6    1   0.4153  0.3547  0.5123  11.00000  0.05    0.28
Q7    1   0.2206  0.2418  0.6596  11.00000  0.05    0.28
Q8    1   0.9307  0.1555  0.2853  11.00000  0.05    0.27
Q9    1   0.5470  0.3071  0.4579  11.00000  0.05    0.27
Q10   1   1.1157  0.2022  0.0850  11.00000  0.05    0.26
;
_shelx_res_checksum     48207
data_global
_journal_date_recd_electronic     2024-04-03
_journal_date_accepted     2024-05-31
_journal_name_full     'Acta Crystallographica, Section C'
_journal_year     2024
_journal_volume     80
_journal_issue      8
_journal_page_first               343
_journal_page_last                348
_journal_paper_category     FA
_journal_paper_doi     10.1107/S2053229624005187
_journal_coeditor_code     DG3053
_publ_contact_author_name     'Jes\'us Vald\'es-Mar\'inez'
_publ_contact_author_address
;
Instituto de Qu\'imica
Universidad Nacional Aut\'onoma de M\'exico
Circuito Exterior
Ciudad Universitaria
04510 Coyoac\'an
Cd. Mx.
Mexico
;
_publ_contact_author_email     jvaldes@iquimica.unam.mx
_publ_contact_author_fax     ?
_publ_contact_author_phone     '+52-5554127360'
_publ_section_title
;
Using cocrystals as a tool to study non-crystallizing molecules: crystal
structure, Hirshfeld surface analysis and computational study of the 1:1
cocrystal of
(<i>E</i>)-<i>N</i>-(3,4-difluorophenyl)-1-(pyridin-4-yl)methanimine and
acetic acid
;
_publ_section_title_footnote     .
loop_
    _publ_author_name
    _publ_author_footnote
    _publ_author_address
    "S\'anchez-Pacheco, Addi Dana" .
;
Instituto de Qu\'imica
Universidad Nacional Aut\'onoma de M\'exico
Circuito Exterior
Ciudad Universitaria
04510 Coyoac\'an
Cd. Mx.
Mexico
;
    'H. Huerta, Eduardo' .
;
Instituto de Qu\'imica
Universidad Nacional Aut\'onoma de M\'exico
Circuito Exterior
Ciudad Universitaria
04510 Coyoac\'an
Cd. Mx.
Mexico
;
    "Espinosa-Camargo, Josu\'e Benjam\'in" .
;
Instituto de Qu\'imica
Universidad Nacional Aut\'onoma de M\'exico
Circuito Exterior
Ciudad Universitaria
04510 Coyoac\'an
Cd. Mx.
Mexico
;
    'Rodr\'iguez-N\'ajera, Evelyn Valeria' .
;
Instituto de Qu\'imica
Universidad Nacional Aut\'onoma de M\'exico
Circuito Exterior
Ciudad Universitaria
04510 Coyoac\'an
Cd. Mx.
Mexico
;
    'Mart\'inez-Otero, Diego' .
;
CCIQS UAEM-UNAM
Universidad Nacional Aut\'onoma de M\'exico
Carretera
Toluca-Atlacomulco Km. 14.5
Unidad San Cayetano
Toluca, 50200
Estado de M\'exico
Mexico
;
    'Hern\'andez-Ortega, Sim\'on' .
;
Instituto de Qu\'imica
Universidad Nacional Aut\'onoma de M\'exico
Circuito Exterior
Ciudad Universitaria
04510 Coyoac\'an
Cd. Mx.
Mexico
;
    'Vald\'es-Mart\'inez, Jes\'us' .
;
Instituto de Qu\'imica
Universidad Nacional Aut\'onoma de M\'exico
Circuito Exterior
Ciudad Universitaria
04510 Coyoac\'an
Cd. Mx.
Mexico
;
_publ_section_synopsis
;
Using a cocrystal of a molecule that does not crystallize, we reveal that
\p--\p interactions between aromatic rings are present with only two F atoms
in the aromatic ring.
;
