# Supplementary material for: Using cocrystals as a tool to study non-crystallizing mol­ecules: crystal structure, Hirshfeld surface analysis and com­putational study of the 1:1 cocrystal of (E)-N-(3,4-di­fluoro­phen­yl)-1-(pyridin-4-yl)methanimine and acetic acid
Source: Acta Crystallogr C Struct Chem. 2024 Jul 5;80(Pt 8):343–8. doi: 10.1107/S2053229624005187 (PMC11299205; doi:10.1107/S2053229624005187)
Supplement: Supplementary file 2 [file c-80-00343-Isup2.hkl]

data_I                                                                          
_shelx_title ' 021VMJ24.res in P-1'                                             
_shelx_refln_list_code          4                                               
_shelx_F_calc_maximum       68.55                                               
_exptl_crystal_F_000       288.00                                               
_reflns_d_resolution_high  0.7692                                               
                                                                                
loop_                                                                           
 _space_group_symop_operation_xyz                                               
 'x, y, z'                                                                      
 '-x, -y, -z'                                                                   
                                                                                
_cell_length_a     3.8047                                                       
_cell_length_b    11.0101                                                       
_cell_length_c    15.4968                                                       
_cell_angle_alpha  79.535                                                       
_cell_angle_beta   89.223                                                       
_cell_angle_gamma  82.880                                                       
                                                                                
_shelx_F_squared_multiplier     1.000                                           
                                                                                
loop_                                                                           
 _refln_index_h                                                                 
 _refln_index_k                                                                 
 _refln_index_l                                                                 
 _refln_F_squared_calc                                                          
 _refln_F_squared_meas                                                          
 _refln_F_squared_sigma                                                         
 _refln_observed_status                                                         
   1   0   0        634.98        601.13        24.27 o                         
   2   0   0          9.87          8.64         0.63 o                         
   3   0   0        247.36        240.51         7.58 o                         
   4   0   0          7.46          6.60         0.97 o                         
  -4   1   0         19.56         17.49         1.40 o                         
  -3   1   0         55.15         53.92         1.75 o                         
  -2   1   0         46.50         49.83         1.83 o                         
  -1   1   0       1028.46        971.86        30.05 o                         
   0   1   0         59.39         42.00        10.00 o                         
   1   1   0        378.20        355.09        14.53 o                         
   2   1   0        102.78        102.59         4.20 o                         
   3   1   0         24.86         26.34         1.33 o                         
   4   1   0          2.97          4.05         0.87 o                         
  -4   2   0          0.95          1.31         0.61 o                         
  -3   2   0        115.35        119.76         2.40 o                         
  -2   2   0        301.48        304.57         6.63 o                         
  -1   2   0        109.14        112.12         2.87 o                         
   0   2   0       3360.46       3134.04        57.84 o                         
   1   2   0        599.84        613.92        26.71 o                         
   2   2   0          3.42          4.72         0.45 o                         
   3   2   0         13.33         13.19         0.85 o                         
   4   2   0          0.01         -0.41         0.41 o                         
  -4   3   0         13.07         11.95         1.27 o                         
  -3   3   0          3.53          4.04         0.64 o                         
  -2   3   0        511.42        527.63        11.35 o                         
  -1   3   0         23.90         31.51         1.18 o                         
   0   3   0          0.95          3.83         0.31 o                         
   1   3   0         97.51         90.31         5.08 o                         
   2   3   0        202.75        194.63         8.72 o                         
   3   3   0        225.67        215.36         8.48 o                         
   4   3   0         29.09         31.34         1.83 o                         
  -4   4   0          7.07          6.37         1.08 o                         
  -3   4   0         71.52         77.80         2.01 o                         
  -2   4   0        565.41        552.57         5.48 o                         
  -1   4   0       1528.95       1641.69        22.80 o                         
   0   4   0        309.47        325.79        20.38 o                         
   1   4   0         38.54         35.25         2.79 o                         
   2   4   0        117.67        113.98         3.65 o                         
   3   4   0         79.18         75.13         2.84 o                         
   4   4   0         42.15         40.67         2.09 o                         
  -4   5   0          4.93          4.72         1.08 o                         
  -3   5   0        120.32        117.85         3.15 o                         
  -2   5   0        248.20        250.78         4.93 o                         
  -1   5   0         93.40         89.12         2.14 o                         
   0   5   0          4.77          6.78         0.61 o                         
   1   5   0         79.14         74.31         6.05 o                         
   2   5   0        742.82        767.82        30.00 o                         
   3   5   0        193.76        205.38         5.88 o                         
   4   5   0          2.56          2.77         0.82 o                         
  -4   6   0          1.68          1.49         0.94 o                         
  -3   6   0         14.04         14.32         1.29 o                         
  -2   6   0         12.34         12.41         0.85 o                         
  -1   6   0          0.14          2.13         0.41 o                         
   0   6   0         43.02         42.96         2.92 o                         
   1   6   0         42.18         52.22         3.49 o                         
   2   6   0          2.36          2.53         0.47 o                         
   3   6   0         49.00         52.18         1.72 o                         
   4   6   0          2.98          2.84         0.83 o                         
  -3   7   0         35.62         37.68         2.01 o                         
  -2   7   0          1.18          1.20         0.42 o                         
  -1   7   0         25.13         26.71         1.77 o                         
   0   7   0        132.36        138.59         9.35 o                         
   1   7   0         47.64         45.11         3.29 o                         
   2   7   0        229.41        237.20        12.04 o                         
   3   7   0          0.87          1.43         0.49 o                         
   4   7   0          0.00         -0.35         0.51 o                         
  -3   8   0         50.94         50.46         2.92 o                         
  -2   8   0         11.31         11.33         0.96 o                         
  -1   8   0         49.02         47.47         3.27 o                         
   0   8   0       1796.63       1921.32       128.53 o                         
   1   8   0          0.04         -0.08         0.29 o                         
   2   8   0        348.80        349.14        16.84 o                         
   3   8   0          6.28          5.51         0.80 o                         
   4   8   0         11.89          9.85         1.72 o                         
  -3   9   0         29.88         31.76         2.51 o                         
  -2   9   0         70.43         70.58         3.22 o                         
  -1   9   0          7.62          7.58         0.84 o                         
   0   9   0        284.53        290.30        21.92 o                         
   1   9   0        662.89        644.99        48.34 o                         
   2   9   0         19.99         19.55         1.25 o                         
   3   9   0         35.06         33.80         2.11 o                         
   4   9   0          6.46          7.56         1.64 o                         
  -3  10   0         36.80         39.62         3.14 o                         
  -2  10   0         24.39         27.05         2.52 o                         
  -1  10   0          8.86          8.73         0.95 o                         
   0  10   0       2095.64       2157.45       155.18 o                         
   1  10   0         27.88         24.01         1.78 o                         
   2  10   0         19.52         19.55         1.72 o                         
   3  10   0         54.91         51.87         2.75 o                         
  -2  11   0          6.16          8.39         1.50 o                         
  -1  11   0         39.50         38.11         3.15 o                         
   0  11   0          2.70          2.39         0.65 o                         
   1  11   0        136.15        128.94         8.87 o                         
   2  11   0          1.02          0.61         0.51 o                         
   3  11   0          0.77          0.67         0.66 o                         
  -2  12   0          0.95          0.39         1.19 o                         
  -1  12   0         51.35         53.18         5.00 o                         
   0  12   0          5.98          5.94         1.10 o                         
   1  12   0        294.01        291.23        26.79 o                         
   2  12   0          7.38          8.98         1.36 o                         
   3  12   0         36.27         41.22         2.94 o                         
  -1  13   0         23.04         26.64         2.62 o                         
   0  13   0          0.76          0.61         0.71 o                         
   1  13   0          0.65          1.18         0.78 o                         
   2  13   0         32.33         34.24         2.31 o                         
   1  14   0          0.42         -0.12         0.69 o                         
  -2 -13   1         51.33         55.58         3.09 o                         
  -1 -13   1          4.05          4.01         1.07 o                         
   0 -13   1          5.63          4.53         1.05 o                         
   1 -13   1         24.14         24.27         4.67 o                         
  -2 -12   1         26.84         26.48         2.01 o                         
  -1 -12   1          5.18          3.95         0.97 o                         
   0 -12   1         42.29         41.53         3.80 o                         
   1 -12   1          0.02         -0.31         0.52 o                         
  -3 -11   1          0.27         -0.03         0.59 o                         
  -2 -11   1         19.02         21.74         1.46 o                         
  -1 -11   1          0.96          1.18         0.55 o                         
   0 -11   1        167.08        164.85        10.97 o                         
   1 -11   1        245.29        253.09        15.87 o                         
   2 -11   1          0.29          0.51         0.79 o                         
  -3 -10   1          9.48          8.67         1.28 o                         
  -2 -10   1         52.19         51.76         2.95 o                         
  -1 -10   1         27.87         26.29         1.58 o                         
   0 -10   1        239.17        242.65        17.65 o                         
   1 -10   1          4.19          3.12         0.71 o                         
   2 -10   1         23.72         23.68         3.23 o                         
  -4  -9   1          0.72          0.15         0.85 o                         
  -3  -9   1          4.65          3.81         0.92 o                         
  -2  -9   1          9.48          8.34         0.92 o                         
  -1  -9   1        297.80        289.96        20.71 o                         
   0  -9   1          0.11         -0.06         0.36 o                         
   1  -9   1        247.89        265.26        18.89 o                         
   2  -9   1          0.71          0.59         0.52 o                         
   3  -9   1          3.30          4.14         1.25 o                         
  -4  -8   1          3.40          3.51         0.96 o                         
  -3  -8   1         59.33         55.40         2.41 o                         
  -2  -8   1         18.75         21.42         1.22 o                         
  -1  -8   1        245.36        238.46        14.18 o                         
   0  -8   1         91.90         88.77         4.38 o                         
   1  -8   1        838.03        869.43        51.50 o                         
   2  -8   1         89.18         87.76         3.49 o                         
   3  -8   1          0.26         -0.29         0.57 o                         
  -4  -7   1         28.60         30.88         2.51 o                         
  -3  -7   1         10.75         10.08         1.16 o                         
  -2  -7   1         38.68         43.48         2.10 o                         
  -1  -7   1          0.16          0.11         0.27 o                         
   0  -7   1         89.58         88.12         5.29 o                         
   1  -7   1        159.21        166.16         7.94 o                         
   2  -7   1         53.97         56.60         2.10 o                         
   3  -7   1        105.40        104.37         5.79 o                         
  -4  -6   1         18.49         16.02         1.52 o                         
  -3  -6   1        110.40        113.21         4.72 o                         
  -2  -6   1        164.05        182.21         6.89 o                         
  -1  -6   1        183.30        188.04        13.40 o                         
   0  -6   1        148.15        170.44        10.93 o                         
   1  -6   1        350.76        346.32        16.35 o                         
   2  -6   1        233.97        240.43         4.33 o                         
   3  -6   1         45.28         50.22         3.45 o                         
   4  -6   1          0.51          0.36         0.73 o                         
  -4  -5   1         32.59         29.73         1.91 o                         
  -3  -5   1         81.57         82.27         1.96 o                         
  -2  -5   1        142.77        133.54         3.52 o                         
  -1  -5   1         42.93         39.73         1.93 o                         
   0  -5   1         29.95         33.52         2.15 o                         
   1  -5   1        442.72        460.19        14.61 o                         
   2  -5   1         10.13         10.59         1.05 o                         
   3  -5   1         13.86         13.37         0.99 o                         
   4  -5   1          1.88          1.69         0.92 o                         
  -4  -4   1         32.05         32.02         1.92 o                         
  -3  -4   1         11.92         11.22         1.07 o                         
  -2  -4   1        904.88        926.80        29.47 o                         
  -1  -4   1         29.45         41.81         2.13 o                         
   0  -4   1          6.43          5.61         0.46 o                         
   1  -4   1        190.19        197.63         4.81 o                         
   2  -4   1         43.91         51.83         1.45 o                         
   3  -4   1        135.97        142.80         2.82 o                         
   4  -4   1          0.03         -0.19         0.51 o                         
  -4  -3   1          0.21          0.34         0.51 o                         
  -3  -3   1         51.77         52.85         2.59 o                         
  -2  -3   1        470.01        483.66        16.94 o                         
  -1  -3   1        560.29        564.89        33.49 o                         
   0  -3   1         15.77         20.98         1.46 o                         
   1  -3   1         32.05         34.60         0.92 o                         
   2  -3   1         46.26         46.78         1.32 o                         
   3  -3   1          1.77          1.82         0.48 o                         
   4  -3   1          1.65          1.75         0.69 o                         
  -4  -2   1          2.05          1.19         0.61 o                         
  -3  -2   1         64.81         72.18         2.41 o                         
  -2  -2   1        303.19        295.01        10.55 o                         
  -1  -2   1          1.16          0.84         0.18 o                         
   0  -2   1       3680.04       3651.25        85.09 o                         
   1  -2   1       1151.09       1149.73        21.13 o                         
   2  -2   1         12.32         11.48         0.68 o                         
   3  -2   1          9.30         10.51         0.83 o                         
   4  -2   1         82.64         84.84         2.83 o                         
  -4  -1   1          8.19          8.94         1.10 o                         
  -3  -1   1         36.06         37.02         1.50 o                         
  -2  -1   1        246.06        241.84         9.93 o                         
  -1  -1   1        757.78        677.46        15.78 o                         
   0  -1   1        437.91        534.28        17.54 o                         
   1  -1   1       4183.20       3987.87        92.09 o                         
   2  -1   1         14.15         17.22         0.79 o                         
   3  -1   1         12.70         12.64         0.88 o                         
   4  -1   1          0.09          0.47         0.41 o                         
  -4   0   1         15.69         15.47         1.32 o                         
  -3   0   1          4.35          2.94         0.50 o                         
  -2   0   1          0.78          0.41         0.21 o                         
  -1   0   1       2582.68       2469.37        99.78 o                         
   0   0   1          2.21          0.62         0.39 o                         
   1   0   1        750.64        705.20        24.56 o                         
   2   0   1        898.34        911.60        27.73 o                         
   3   0   1         31.60         28.30         1.21 o                         
   4   0   1         44.13         42.52         2.01 o                         
  -4   1   1         46.97         43.48         2.54 o                         
  -3   1   1          1.05          0.62         0.33 o                         
  -2   1   1          4.19          5.68         0.48 o                         
  -1   1   1        245.59        210.53         6.37 o                         
   0   1   1         14.88         11.80         0.41 o                         
   1   1   1        252.55        234.75        11.30 o                         
   2   1   1        119.56        106.54         4.39 o                         
   3   1   1         89.41         83.88         2.78 o                         
   4   1   1         20.26         18.60         1.44 o                         
  -4   2   1         10.60         10.47         1.46 o                         
  -3   2   1        161.68        164.11         5.46 o                         
  -2   2   1         60.01         63.40         1.80 o                         
  -1   2   1         35.80         26.31         0.86 o                         
   0   2   1        648.77        702.00        27.72 o                         
   2   2   1        107.71        107.42         3.22 o                         
   3   2   1         39.36         39.56         1.38 o                         
   4   2   1         55.66         53.58         2.27 o                         
  -4   3   1          1.61          2.32         0.92 o                         
  -3   3   1         52.06         51.97         1.59 o                         
  -2   3   1          0.59          1.65         0.33 o                         
  -1   3   1        119.72        109.81         2.02 o                         
   0   3   1        470.92        496.60        26.12 o                         
   1   3   1        125.44        127.90         9.44 o                         
   2   3   1          8.02         12.00         1.00 o                         
   3   3   1         93.67         95.03         3.38 o                         
   4   3   1         59.92         54.51         2.32 o                         
  -4   4   1          3.22          3.26         0.87 o                         
  -3   4   1         25.49         25.38         1.49 o                         
  -2   4   1        939.93        968.12        10.86 o                         
  -1   4   1         58.21         64.92         1.41 o                         
   0   4   1        517.10        569.87        37.27 o                         
   1   4   1        418.91        447.50        34.72 o                         
   2   4   1         47.97         56.40         2.53 o                         
   3   4   1        164.03        155.11         3.29 o                         
   4   4   1          3.13          2.88         0.79 o                         
  -4   5   1          4.77          5.68         1.10 o                         
  -3   5   1         47.49         44.75         2.01 o                         
  -2   5   1         82.33         84.73         2.32 o                         
  -1   5   1         36.18         38.79         1.11 o                         
   0   5   1        119.75        137.43         8.27 o                         
   1   5   1        425.17        428.23        41.40 o                         
   2   5   1         24.26         25.39         1.07 o                         
   3   5   1          9.92         11.57         0.90 o                         
   4   5   1          0.04         -0.04         0.62 o                         
  -4   6   1          1.73          0.65         0.78 o                         
  -3   6   1          0.90          1.08         0.55 o                         
  -2   6   1        283.53        296.53         3.51 o                         
  -1   6   1        376.25        387.46        13.74 o                         
   0   6   1          0.21          2.11         0.37 o                         
   1   6   1          0.01         -0.01         0.20 o                         
   2   6   1        195.09        192.49         8.31 o                         
   3   6   1         20.98         20.59         1.30 o                         
   4   6   1          5.98          5.50         1.33 o                         
  -3   7   1         48.53         45.36         2.18 o                         
  -2   7   1        101.31        105.01         2.46 o                         
  -1   7   1        147.51        151.84         6.64 o                         
   0   7   1         34.72         38.03         2.45 o                         
   1   7   1          0.32          0.41         0.26 o                         
   2   7   1         12.10         11.18         0.85 o                         
   3   7   1          0.66          1.44         0.50 o                         
   4   7   1          2.59          1.46         0.92 o                         
  -3   8   1          0.06          0.33         0.54 o                         
  -2   8   1         23.10         24.44         1.53 o                         
  -1   8   1         23.36         24.47         1.59 o                         
   0   8   1        123.18        122.20         8.91 o                         
   1   8   1        226.25        212.09        17.54 o                         
   2   8   1        303.85        293.03        15.38 o                         
   3   8   1         44.32         44.27         1.77 o                         
   4   8   1         51.59         52.32         3.18 o                         
  -3   9   1          0.64          1.28         0.85 o                         
  -2   9   1         25.32         26.95         1.70 o                         
  -1   9   1         29.59         31.07         1.60 o                         
   0   9   1         84.36         86.97         6.45 o                         
   1   9   1        353.17        346.03        28.59 o                         
   2   9   1          3.81          4.13         0.71 o                         
   3   9   1          2.94          3.20         0.71 o                         
   4   9   1          0.37         -0.19         0.74 o                         
  -3  10   1          7.30          8.99         1.67 o                         
  -2  10   1         25.67         25.97         2.17 o                         
  -1  10   1        101.67        106.68         5.41 o                         
   0  10   1         41.36         43.44         3.50 o                         
   1  10   1        725.03        718.90        58.12 o                         
   2  10   1         81.51         82.80         5.81 o                         
   3  10   1          0.70          0.78         0.54 o                         
  -2  11   1          5.29          6.04         1.32 o                         
  -1  11   1          2.22          1.66         0.71 o                         
   0  11   1        117.93        121.91        13.23 o                         
   1  11   1        107.13        104.87        11.67 o                         
   2  11   1          1.54          2.24         0.76 o                         
   3  11   1         19.51         22.25         2.13 o                         
  -2  12   1         31.25         32.91         7.31 o                         
  -1  12   1         42.08         49.96         4.38 o                         
   0  12   1         61.90         62.59         7.38 o                         
   1  12   1        358.18        370.50        28.33 o                         
   2  12   1          5.24          3.90         1.20 o                         
   3  12   1         15.35         13.62         1.96 o                         
  -1  13   1          2.03          1.26         0.98 o                         
   0  13   1         12.00         13.18         1.55 o                         
   1  13   1          0.47          0.97         0.74 o                         
   2  13   1         10.76         10.80         1.57 o                         
   0  14   1          8.65          6.06         1.31 o                         
   1  14   1          0.08          0.24         0.70 o                         
  -2 -13   2          3.37          3.42         1.07 o                         
  -1 -13   2         40.39         46.03         3.30 o                         
   0 -13   2          7.33          6.83         1.27 o                         
   1 -13   2          0.01         -0.03         1.07 o                         
  -2 -12   2          8.26          9.71         1.42 o                         
  -1 -12   2         57.89         62.61         4.52 o                         
   0 -12   2         29.62         29.48         2.42 o                         
   1 -12   2          0.49          0.37         0.71 o                         
  -3 -11   2         67.39         67.37         3.02 o                         
  -2 -11   2         18.05         15.09         1.30 o                         
  -1 -11   2         10.56          9.90         1.08 o                         
   0 -11   2         75.84         72.78         4.47 o                         
   1 -11   2          1.18          0.89         0.58 o                         
   2 -11   2         62.53         64.27         5.60 o                         
  -3 -10   2          7.32          6.57         1.17 o                         
  -2 -10   2         96.33         97.95         3.51 o                         
  -1 -10   2         43.81         43.17         4.10 o                         
   0 -10   2         23.71         25.72         1.98 o                         
   1 -10   2        747.95        779.87        51.57 o                         
   2 -10   2        105.99        104.70         7.08 o                         
  -4  -9   2          0.79          1.01         0.78 o                         
  -3  -9   2         30.24         30.12         1.97 o                         
  -2  -9   2          6.92          7.06         0.88 o                         
  -1  -9   2         30.49         27.16         1.78 o                         
   0  -9   2        621.69        647.04        36.16 o                         
   1  -9   2        745.03        800.61        50.46 o                         
   2  -9   2         97.43         94.46         6.59 o                         
   3  -9   2          1.81          0.88         0.86 o                         
  -4  -8   2         31.74         31.40         2.16 o                         
  -3  -8   2          0.75          0.65         0.56 o                         
  -2  -8   2         13.72         12.05         0.97 o                         
  -1  -8   2         48.18         51.05         3.00 o                         
   0  -8   2         43.58         48.92         2.66 o                         
   1  -8   2       1229.98       1316.56        78.68 o                         
   2  -8   2         42.67         44.27         2.66 o                         
   3  -8   2          1.91          1.41         0.81 o                         
  -4  -7   2         28.86         31.37         2.11 o                         
  -3  -7   2          2.98          2.82         0.78 o                         
  -2  -7   2         17.79         18.19         1.08 o                         
  -1  -7   2         92.61        107.53         6.21 o                         
   0  -7   2         13.75         14.50         1.02 o                         
   1  -7   2          1.66          1.56         0.44 o                         
   2  -7   2         26.20         29.35         1.35 o                         
   3  -7   2         10.96         11.57         1.62 o                         
  -4  -6   2          4.19          4.56         1.04 o                         
  -3  -6   2         16.70         14.79         1.30 o                         
  -2  -6   2         26.27         26.66         1.18 o                         
  -1  -6   2         95.87        112.05         5.42 o                         
   0  -6   2        220.72        267.09        16.03 o                         
   1  -6   2         66.67         81.16         3.06 o                         
   2  -6   2        278.90        264.62         7.92 o                         
   3  -6   2        141.00        147.81        10.10 o                         
   4  -6   2          3.09          3.12         1.15 o                         
  -4  -5   2          5.49          3.98         0.94 o                         
  -3  -5   2          0.06          0.16         0.38 o                         
  -2  -5   2         39.50         45.26         1.78 o                         
  -1  -5   2       3089.16       3380.52       192.46 o                         
   0  -5   2         91.39        115.02         6.68 o                         
   1  -5   2         57.77         63.20         2.88 o                         
   2  -5   2         33.72         34.74         1.49 o                         
   3  -5   2         15.73         17.24         1.12 o                         
   4  -5   2        133.29        138.70         4.81 o                         
  -4  -4   2         10.23          9.84         1.25 o                         
  -3  -4   2          2.35          2.33         0.64 o                         
  -2  -4   2         36.47         38.15         1.13 o                         
  -1  -4   2        184.24        211.00         9.72 o                         
   0  -4   2       1094.93       1287.68        75.00 o                         
   1  -4   2          8.03          6.52         0.51 o                         
   2  -4   2          3.05          4.41         0.54 o                         
   3  -4   2        342.76        341.55         6.50 o                         
   4  -4   2         19.72         19.65         1.96 o                         
  -4  -3   2         50.27         45.91         2.72 o                         
  -3  -3   2         92.84         86.51         2.56 o                         
  -2  -3   2         23.69         18.94         1.05 o                         
  -1  -3   2         21.29         18.73         0.69 o                         
   0  -3   2          0.64          1.75         0.26 o                         
   1  -3   2        138.08        158.51         3.18 o                         
   2  -3   2        210.10        212.67         4.44 o                         
   3  -3   2         75.58         81.94         2.83 o                         
   4  -3   2          2.22          2.59         0.77 o                         
  -4  -2   2         14.25         14.04         1.35 o                         
  -3  -2   2          1.07          1.04         0.48 o                         
  -2  -2   2        107.33        101.97         2.47 o                         
  -1  -2   2         92.99         97.12         2.92 o                         
   0  -2   2          0.28          0.51         0.17 o                         
   1  -2   2        376.63        387.50         6.60 o                         
   2  -2   2        159.97        161.52         3.30 o                         
   3  -2   2         24.28         27.36         1.25 o                         
   4  -2   2         17.50         18.67         1.28 o                         
  -4  -1   2         58.43         60.22         2.54 o                         
  -3  -1   2         90.60         84.32         2.41 o                         
  -2  -1   2        148.85        126.25         2.37 o                         
  -1  -1   2       1022.18        899.53        19.21 o                         
   0  -1   2        715.76        777.96        21.65 o                         
   1  -1   2       1076.78       1022.63        28.97 o                         
   2  -1   2        510.61        478.58        10.79 o                         
   3  -1   2        394.43        389.57        11.83 o                         
   4  -1   2          3.20          3.82         0.71 o                         
  -4   0   2          1.94          2.74         0.73 o                         
  -3   0   2          1.87          1.93         0.43 o                         
  -2   0   2        938.49        912.80        29.69 o                         
  -1   0   2        244.13        242.10         9.00 o                         
   0   0   2          9.45          7.68         0.40 o                         
   2   0   2       1611.10       1528.98        46.75 o                         
   3   0   2         20.41         22.78         1.12 o                         
   4   0   2         43.21         41.29         1.73 o                         
  -4   1   2         50.11         50.92         2.77 o                         
  -3   1   2         12.93         11.76         0.81 o                         
  -2   1   2        107.11        108.64         3.44 o                         
  -1   1   2        625.70        577.21        20.79 o                         
   0   1   2         88.18         85.72         4.26 o                         
   1   1   2       1092.68       1037.63        53.66 o                         
   2   1   2        100.62        111.84         3.89 o                         
   3   1   2          0.01         -0.08         0.27 o                         
   4   1   2         47.77         46.51         1.86 o                         
  -4   2   2          8.89          8.39         1.34 o                         
  -3   2   2          0.13          0.26         0.29 o                         
  -2   2   2        109.16        119.47         3.05 o                         
  -1   2   2        319.66        288.78         8.36 o                         
   0   2   2        975.53        918.99        29.46 o                         
   1   2   2       4698.80       4535.83       261.30 o                         
   2   2   2        472.32        442.02        18.15 o                         
   3   2   2         25.79         25.87         1.16 o                         
   4   2   2          2.39          2.18         0.69 o                         
  -4   3   2         39.98         38.13         2.50 o                         
  -3   3   2         47.40         47.74         1.92 o                         
  -2   3   2         14.03         16.89         0.99 o                         
  -1   3   2       1775.80       1717.92        26.88 o                         
   0   3   2          1.81          4.16         0.38 o                         
   1   3   2        849.05        853.19        65.39 o                         
   2   3   2         91.40         91.88         4.70 o                         
   3   3   2        105.85         98.62         3.79 o                         
   4   3   2        155.67        156.49         4.64 o                         
  -4   4   2         11.42         11.81         1.59 o                         
  -3   4   2         96.15         92.89         3.58 o                         
  -2   4   2        160.46        178.13         5.63 o                         
  -1   4   2         61.37         56.45         1.66 o                         
   0   4   2       3825.92       3866.20       193.21 o                         
   1   4   2          4.01          6.28         0.53 o                         
   2   4   2       1131.43       1132.33        51.58 o                         
   3   4   2        303.06        296.61        10.59 o                         
   4   4   2          4.67          4.25         1.12 o                         
  -4   5   2         68.65         66.53         2.80 o                         
  -3   5   2          0.26          0.32         0.42 o                         
  -2   5   2         14.86         14.24         1.04 o                         
  -1   5   2       1004.29       1053.89        25.19 o                         
   0   5   2         49.95         67.29         4.66 o                         
   1   5   2         25.11         22.37         2.11 o                         
   2   5   2         10.48         10.09         0.71 o                         
   3   5   2         17.21         18.19         1.06 o                         
   4   5   2        102.30        105.34         4.04 o                         
  -4   6   2          5.18          5.09         1.08 o                         
  -3   6   2          4.65          5.02         0.92 o                         
  -2   6   2         15.57         15.95         1.15 o                         
  -1   6   2        197.21        223.89         6.90 o                         
   0   6   2        316.89        372.66        23.21 o                         
   1   6   2         21.17         23.03         1.69 o                         
   2   6   2         68.88         73.92         4.13 o                         
   3   6   2         27.96         27.65         1.31 o                         
   4   6   2          3.93          4.03         1.12 o                         
  -3   7   2         16.00         13.52         1.59 o                         
  -2   7   2         20.08         19.41         1.48 o                         
  -1   7   2         57.88         65.60         3.87 o                         
   0   7   2        171.23        177.16        12.51 o                         
   1   7   2        138.24        120.79        11.84 o                         
   2   7   2        265.52        254.30        14.90 o                         
   3   7   2        254.65        245.61         8.29 o                         
   4   7   2          5.19          5.03         1.32 o                         
  -3   8   2          0.05          0.38         0.55 o                         
  -2   8   2        107.32        100.27         2.92 o                         
  -1   8   2          2.70          1.96         0.45 o                         
   0   8   2         68.05         67.56         4.09 o                         
   1   8   2        641.46        633.54        57.37 o                         
   2   8   2        200.17        198.70        11.06 o                         
   3   8   2        155.92        147.89         7.19 o                         
   4   8   2          0.08          0.01         0.74 o                         
  -3   9   2          0.14          0.44         0.59 o                         
  -2   9   2          9.57          8.68         1.10 o                         
  -1   9   2        217.73        220.56        14.53 o                         
   0   9   2          5.13          5.83         0.67 o                         
   1   9   2          9.38          9.14         0.83 o                         
   2   9   2        120.61        115.38         6.29 o                         
   3   9   2        131.31        130.28         4.42 o                         
   4   9   2          6.89          6.82         1.53 o                         
  -3  10   2          2.08          2.39         1.21 o                         
  -2  10   2         51.40         57.33         3.08 o                         
  -1  10   2          0.18          0.57         0.40 o                         
   0  10   2        122.92        125.04        11.06 o                         
   1  10   2       1174.14       1158.90        94.27 o                         
   2  10   2        231.43        220.33        15.19 o                         
   3  10   2          6.73          6.24         0.95 o                         
  -2  11   2         17.74         19.83         2.48 o                         
  -1  11   2         34.80         30.84         3.50 o                         
   0  11   2          0.00          0.48         0.51 o                         
   1  11   2          1.14          1.58         0.67 o                         
   2  11   2         23.23         25.47         2.01 o                         
   3  11   2          5.75          5.30         1.30 o                         
  -2  12   2         46.36         59.47         4.10 o                         
  -1  12   2          6.82          6.34         1.37 o                         
   0  12   2          4.72          4.45         0.99 o                         
   1  12   2         47.24         46.94         3.63 o                         
   2  12   2        420.30        431.08        28.40 o                         
   3  12   2          0.84          0.82         1.16 o                         
  -1  13   2         52.62         74.33         7.19 o                         
   0  13   2          4.23          4.41         1.07 o                         
   1  13   2          0.85          1.12         0.76 o                         
   2  13   2          4.97          3.89         1.07 o                         
   0  14   2        306.49        312.97        31.31 o                         
   1  14   2         28.02         27.80         3.05 o                         
  -1 -13   3         68.89         69.52         4.87 o                         
   0 -13   3         93.05         92.77         8.29 o                         
  -2 -12   3          9.34         11.41         1.30 o                         
  -1 -12   3          1.14          1.41         0.65 o                         
   0 -12   3         95.95         92.31         5.36 o                         
   1 -12   3         21.08         21.56         1.83 o                         
  -3 -11   3          2.52          2.42         0.94 o                         
  -2 -11   3          0.95          0.92         0.59 o                         
  -1 -11   3          0.30          0.09         0.53 o                         
   0 -11   3          1.69          1.48         0.60 o                         
   1 -11   3         88.23         85.28         4.53 o                         
   2 -11   3        141.01        146.78        14.33 o                         
  -3 -10   3          9.04         10.22         1.44 o                         
  -2 -10   3          0.00          0.03         0.43 o                         
  -1 -10   3         44.87         44.81         1.94 o                         
   0 -10   3         51.22         56.69         4.40 o                         
   1 -10   3          1.44          1.77         0.62 o                         
   2 -10   3         71.46         73.43         3.62 o                         
  -3  -9   3          4.95          5.39         1.09 o                         
  -2  -9   3         52.77         53.90         2.48 o                         
  -1  -9   3         57.37         60.44         3.72 o                         
   0  -9   3        266.53        275.00        18.73 o                         
   1  -9   3        145.63        153.08        10.22 o                         
   2  -9   3        104.03        106.71         6.74 o                         
   3  -9   3         22.72         22.73         2.34 o                         
  -4  -8   3         22.94         22.21         1.96 o                         
  -3  -8   3         27.84         24.58         1.77 o                         
  -2  -8   3         11.13         11.71         1.02 o                         
  -1  -8   3          4.57          6.70         0.79 o                         
   0  -8   3        101.12        106.72         5.90 o                         
   1  -8   3          9.57         11.00         1.02 o                         
   2  -8   3        523.82        516.79        27.15 o                         
   3  -8   3          1.92          1.68         0.89 o                         
  -4  -7   3         29.78         30.22         2.12 o                         
  -3  -7   3         24.34         24.87         1.71 o                         
  -2  -7   3          2.52          1.57         0.47 o                         
  -1  -7   3          3.07          4.03         0.62 o                         
   0  -7   3          4.10          3.88         0.57 o                         
   1  -7   3        123.26        141.10         7.71 o                         
   2  -7   3        170.90        186.08         9.00 o                         
   3  -7   3         45.22         46.48         3.03 o                         
  -4  -6   3         18.39         19.46         1.73 o                         
  -3  -6   3         13.42         13.51         1.31 o                         
  -2  -6   3        366.53        360.90         9.35 o                         
  -1  -6   3         76.35        100.48         4.16 o                         
   0  -6   3        145.65        155.84         7.52 o                         
   1  -6   3         40.42         44.53         3.19 o                         
   2  -6   3        465.86        486.11        18.56 o                         
   3  -6   3        138.51        135.46        10.01 o                         
   4  -6   3          4.70          4.32         1.31 o                         
  -4  -5   3        168.49        174.38         4.44 o                         
  -3  -5   3         32.13         33.56         1.79 o                         
  -2  -5   3        184.39        195.49         4.46 o                         
  -1  -5   3        673.18        688.70        21.65 o                         
   0  -5   3         49.09         64.97         3.18 o                         
   1  -5   3        119.52        134.42         7.39 o                         
   2  -5   3        109.34        106.85         2.27 o                         
   3  -5   3          0.07         -0.04         0.41 o                         
   4  -5   3         33.20         36.38         2.65 o                         
  -4  -4   3          1.54          1.06         0.77 o                         
  -3  -4   3         40.32         41.04         1.90 o                         
  -2  -4   3         37.87         43.55         2.15 o                         
  -1  -4   3        684.21        741.13        19.04 o                         
   0  -4   3          6.43          5.26         0.47 o                         
   1  -4   3         36.51         50.64         2.26 o                         
   2  -4   3         94.91        103.70         3.02 o                         
   3  -4   3         48.00         46.49         1.66 o                         
   4  -4   3          6.88          5.38         1.31 o                         
  -4  -3   3         62.32         62.95         2.62 o                         
  -3  -3   3         53.12         46.31         1.95 o                         
  -2  -3   3         79.83         80.50         2.13 o                         
  -1  -3   3        484.23        506.90         9.44 o                         
   0  -3   3       2397.69       2717.07       102.32 o                         
   1  -3   3         57.87         58.85         1.74 o                         
   2  -3   3         23.49         21.67         0.93 o                         
   3  -3   3         41.63         41.54         1.90 o                         
   4  -3   3          0.24          0.23         0.66 o                         
  -4  -2   3          2.76          2.55         0.77 o                         
  -3  -2   3         69.45         65.39         2.22 o                         
  -2  -2   3          3.63          4.06         0.58 o                         
  -1  -2   3          0.02          0.81         0.19 o                         
   0  -2   3       1162.81       1199.59        50.77 o                         
   1  -2   3        101.25        100.10         6.08 o                         
   2  -2   3         27.34         35.30         1.40 o                         
   3  -2   3         41.22         36.51         1.43 o                         
   4  -2   3          4.00          3.50         0.73 o                         
  -4  -1   3          8.63          8.60         1.23 o                         
  -3  -1   3         20.29         20.20         1.27 o                         
  -2  -1   3        617.24        579.92        12.96 o                         
  -1  -1   3          0.16          0.13         0.16 o                         
   0  -1   3        600.15        572.95        27.13 o                         
   1  -1   3         26.04         35.20         1.75 o                         
   2  -1   3       2246.41       2237.13        63.53 o                         
   3  -1   3        375.54        364.63         7.95 o                         
   4  -1   3         20.97         18.75         1.43 o                         
  -4   0   3         15.94         16.64         1.75 o                         
  -3   0   3         29.90         34.90         1.43 o                         
  -2   0   3        156.38        145.52         3.79 o                         
  -1   0   3          0.24          0.12         0.11 o                         
   0   0   3        200.31        181.28         6.04 o                         
   1   0   3        590.95        587.76        23.68 o                         
   2   0   3        593.17        601.17        16.41 o                         
   3   0   3         11.05         11.40         0.87 o                         
   4   0   3         29.64         27.12         1.45 o                         
  -4   1   3         18.99         20.19         1.91 o                         
  -3   1   3         48.08         45.05         1.68 o                         
  -2   1   3         17.21         17.72         0.79 o                         
  -1   1   3        147.86        135.22         3.30 o                         
   0   1   3        126.01        127.38         5.41 o                         
   1   1   3       1822.51       1792.87       117.66 o                         
   2   1   3          0.49          0.84         0.28 o                         
   3   1   3          2.26          2.32         0.50 o                         
   4   1   3          0.76          0.62         0.44 o                         
  -4   2   3          5.21          4.14         1.13 o                         
  -3   2   3          7.54          8.02         0.88 o                         
  -2   2   3         36.97         37.42         1.98 o                         
  -1   2   3        206.30        197.55         7.67 o                         
   0   2   3        570.77        619.45        25.03 o                         
   1   2   3         14.37         14.96         1.46 o                         
   2   2   3       3529.20       3398.82       112.04 o                         
   3   2   3          4.68          5.51         0.66 o                         
   4   2   3         10.40          9.90         1.13 o                         
  -4   3   3        237.22        234.04         5.96 o                         
  -3   3   3          0.01          0.08         0.35 o                         
  -2   3   3          9.89         14.98         0.95 o                         
  -1   3   3         82.24         61.15         1.80 o                         
   0   3   3        971.24        956.78        34.15 o                         
   1   3   3       1414.54       1548.68       121.44 o                         
   2   3   3         59.81         58.41         2.89 o                         
   3   3   3         36.48         38.88         1.43 o                         
   4   3   3          0.47          0.38         0.66 o                         
  -4   4   3          7.31          7.35         1.42 o                         
  -3   4   3          8.79          9.26         1.01 o                         
  -2   4   3        191.05        182.33         4.65 o                         
  -1   4   3        798.10        854.02        12.05 o                         
   0   4   3        202.99        204.84        11.56 o                         
   1   4   3        105.58        112.76        11.28 o                         
   2   4   3        829.96        835.51        41.02 o                         
   3   4   3         84.09         76.93         2.52 o                         
   4   4   3          0.08          0.04         0.60 o                         
  -4   5   3         87.30         85.95         4.14 o                         
  -3   5   3          3.57          4.23         0.83 o                         
  -2   5   3        106.05        112.61         2.68 o                         
  -1   5   3        544.18        519.86         9.58 o                         
   0   5   3        891.63        995.26        76.76 o                         
   1   5   3         56.90         66.21         6.48 o                         
   2   5   3         64.16         57.35         3.06 o                         
   3   5   3          0.64          0.37         0.38 o                         
   4   5   3         26.11         25.90         2.17 o                         
  -4   6   3         12.81         12.93         1.78 o                         
  -3   6   3          1.26          0.70         0.52 o                         
  -2   6   3          6.30          6.25         0.81 o                         
  -1   6   3        739.10        795.30        22.35 o                         
   0   6   3        137.06        143.28        12.80 o                         
   1   6   3        248.19        265.25        25.64 o                         
   2   6   3          2.94          1.99         0.44 o                         
   3   6   3         43.09         49.51         1.68 o                         
   4   6   3          8.75          7.44         1.46 o                         
  -3   7   3         16.32         13.92         1.35 o                         
  -2   7   3         73.38         63.51         2.51 o                         
  -1   7   3          3.54          2.09         0.41 o                         
   0   7   3        254.32        301.84        25.67 o                         
   1   7   3         32.31         33.66         3.26 o                         
   2   7   3         28.54         28.64         1.68 o                         
   3   7   3          3.99          3.85         0.67 o                         
   4   7   3          6.42          7.46         1.53 o                         
  -3   8   3          0.97          0.07         0.48 o                         
  -2   8   3         17.16         17.35         1.32 o                         
  -1   8   3          0.04         -0.19         0.24 o                         
   0   8   3        116.01        117.56        11.49 o                         
   1   8   3         71.96         73.83         6.66 o                         
   2   8   3         37.53         40.12         1.96 o                         
   3   8   3        202.50        205.54         8.55 o                         
   4   8   3         45.34         42.66         3.61 o                         
  -3   9   3         32.71         27.73         1.92 o                         
  -2   9   3         55.96         54.08         2.53 o                         
  -1   9   3          6.93          6.90         0.74 o                         
   0   9   3         15.89         14.30         1.37 o                         
   1   9   3          0.12          0.19         0.31 o                         
   2   9   3        379.20        368.51        23.09 o                         
   3   9   3        174.16        169.66         3.64 o                         
   4   9   3         33.55         28.58         2.56 o                         
  -3  10   3         11.48          9.27         1.64 o                         
  -2  10   3         15.68         16.03         1.45 o                         
  -1  10   3         38.08         33.17         2.53 o                         
   0  10   3         25.01         28.16         1.71 o                         
   1  10   3         79.93         83.11         7.48 o                         
   2  10   3        513.39        542.86        36.45 o                         
   3  10   3          2.87          2.48         0.81 o                         
  -2  11   3         18.46         17.97         1.98 o                         
  -1  11   3          4.56          4.31         1.13 o                         
   0  11   3         36.91         40.76         4.27 o                         
   1  11   3         32.55         34.46         3.86 o                         
   2  11   3         10.12         11.31         1.34 o                         
   3  11   3          7.06          6.36         1.48 o                         
  -2  12   3         17.19         20.60         2.23 o                         
  -1  12   3         29.33         34.25         2.55 o                         
   0  12   3          2.58          2.36         0.79 o                         
   1  12   3         75.48         81.43         8.29 o                         
   2  12   3        320.58        332.82        23.64 o                         
   3  12   3          2.58          2.27         1.12 o                         
  -1  13   3          0.68          0.21         0.86 o                         
   0  13   3         20.24         22.03         2.31 o                         
   1  13   3        153.55        165.07        17.18 o                         
   2  13   3         24.70         25.14         2.04 o                         
   0  14   3         34.22         40.00         4.77 o                         
   1  14   3          2.32          3.48         1.08 o                         
  -1 -13   4          4.14          5.07         1.18 o                         
   0 -13   4         24.49         25.11         2.65 o                         
  -2 -12   4          8.41          5.95         1.05 o                         
  -1 -12   4          5.30          4.26         1.03 o                         
   0 -12   4         40.96         45.77         2.59 o                         
   1 -12   4          7.70          7.61         1.36 o                         
  -3 -11   4         11.07         11.28         1.64 o                         
  -2 -11   4         99.89         88.57         4.64 o                         
  -1 -11   4         32.51         29.41         2.23 o                         
   0 -11   4          7.74          7.62         1.05 o                         
   1 -11   4          3.91          5.49         1.10 o                         
   2 -11   4         19.08         19.68         2.34 o                         
  -3 -10   4         44.30         43.79         2.51 o                         
  -2 -10   4          6.17          4.48         0.83 o                         
  -1 -10   4         42.93         42.90         1.89 o                         
   0 -10   4         15.35         15.99         1.24 o                         
   1 -10   4          5.99          4.79         1.08 o                         
   2 -10   4          7.23          5.39         1.12 o                         
  -3  -9   4          0.03          0.39         0.59 o                         
  -2  -9   4         89.60         79.39         2.99 o                         
  -1  -9   4          8.73          8.65         0.93 o                         
   0  -9   4         33.52         34.54         2.46 o                         
   1  -9   4        183.14        193.85        12.28 o                         
   2  -9   4        470.56        481.66        30.86 o                         
   3  -9   4        116.97        120.65         9.55 o                         
  -4  -8   4        128.83        132.61         4.38 o                         
  -3  -8   4         73.91         70.73         2.89 o                         
  -2  -8   4         28.65         28.35         1.44 o                         
  -1  -8   4         39.00         35.77         1.54 o                         
   0  -8   4         18.11         18.37         1.14 o                         
   1  -8   4          0.51          0.83         0.44 o                         
   2  -8   4        206.09        202.96        15.02 o                         
   3  -8   4         25.06         27.78         2.42 o                         
  -4  -7   4          0.00         -0.03         0.63 o                         
  -3  -7   4         73.40         74.60         2.86 o                         
  -2  -7   4         27.50         24.77         1.27 o                         
  -1  -7   4        204.92        207.42         7.90 o                         
   0  -7   4          9.45          9.05         0.80 o                         
   1  -7   4          0.23          0.69         0.38 o                         
   2  -7   4         26.61         26.76         1.67 o                         
   3  -7   4         15.80         16.66         1.90 o                         
  -4  -6   4         29.03         31.64         2.16 o                         
  -3  -6   4         71.92         71.43         2.70 o                         
  -2  -6   4        112.09        114.81         2.87 o                         
  -1  -6   4          9.29          9.31         0.76 o                         
   0  -6   4        394.95        470.93        22.08 o                         
   1  -6   4         45.30         50.13         2.50 o                         
   2  -6   4        501.22        526.92        25.19 o                         
   3  -6   4        243.08        246.18        13.45 o                         
  -4  -5   4          8.43          9.59         1.36 o                         
  -3  -5   4          8.37          7.54         1.03 o                         
  -2  -5   4          8.12          9.28         0.70 o                         
  -1  -5   4         62.32         65.12         1.97 o                         
   0  -5   4       1709.13       2032.95        84.40 o                         
   1  -5   4        445.44        512.33        28.40 o                         
   2  -5   4         54.92         54.40         2.05 o                         
   3  -5   4          0.07          0.11         0.46 o                         
   4  -5   4          2.95          3.11         1.13 o                         
  -4  -4   4          0.19          0.19         0.53 o                         
  -3  -4   4         34.84         35.17         1.82 o                         
  -2  -4   4         82.85         75.54         2.23 o                         
  -1  -4   4         94.84         87.05         1.73 o                         
   0  -4   4        560.84        714.31        28.42 o                         
   1  -4   4        103.11        112.56         6.27 o                         
   2  -4   4         28.61         30.87         1.49 o                         
   3  -4   4        163.47        174.36         6.23 o                         
   4  -4   4        153.95        170.86         5.24 o                         
  -4  -3   4         35.59         37.42         2.11 o                         
  -3  -3   4        167.60        158.83         3.59 o                         
  -2  -3   4         59.30         49.99         1.75 o                         
  -1  -3   4         57.38         72.90         1.44 o                         
   0  -3   4         20.79         17.79         0.71 o                         
   1  -3   4        153.97        174.95         7.64 o                         
   2  -3   4         21.36         19.74         1.24 o                         
   3  -3   4        143.95        141.63         4.07 o                         
   4  -3   4         45.24         46.67         2.36 o                         
  -4  -2   4          0.71          0.37         0.52 o                         
  -3  -2   4        108.62        104.30         2.83 o                         
  -2  -2   4         22.37         16.66         1.02 o                         
  -1  -2   4          9.35          7.10         0.48 o                         
   0  -2   4         12.19         17.92         0.99 o                         
   1  -2   4        105.28        128.59         6.71 o                         
   2  -2   4          5.62          6.77         0.55 o                         
   3  -2   4        174.40        174.31         5.79 o                         
   4  -2   4         96.31        100.34         3.48 o                         
  -4  -1   4          1.73          0.79         0.59 o                         
  -3  -1   4        208.99        202.76         4.33 o                         
  -2  -1   4        383.95        359.55         8.54 o                         
  -1  -1   4        757.33        708.25        15.60 o                         
   0  -1   4        606.21        579.41        25.04 o                         
   1  -1   4         79.73         84.15         4.77 o                         
   2  -1   4        716.32        730.67        24.03 o                         
   3  -1   4         17.61         16.66         1.02 o                         
   4  -1   4        188.79        190.37         4.29 o                         
  -4   0   4          1.25          1.18         0.82 o                         
  -3   0   4         50.27         47.40         1.83 o                         
  -2   0   4        155.33        154.63         5.31 o                         
  -1   0   4       1236.23       1183.22        40.60 o                         
   0   0   4        407.24        381.52         9.89 o                         
   1   0   4         83.90         83.57         5.29 o                         
   2   0   4        348.75        391.45        12.97 o                         
   3   0   4        471.83        467.01        12.86 o                         
   4   0   4          6.86          5.83         1.00 o                         
  -4   1   4          2.62          1.54         0.80 o                         
  -3   1   4         97.79         98.97         2.44 o                         
  -2   1   4         20.39         20.63         0.78 o                         
  -1   1   4        285.65        296.86         9.80 o                         
   0   1   4       1382.68       1300.16        39.57 o                         
   1   1   4         99.94        101.79         8.84 o                         
   2   1   4        411.55        421.40        10.63 o                         
   3   1   4        283.04        295.10        11.10 o                         
   4   1   4          3.82          2.23         0.71 o                         
  -4   2   4         54.24         51.61         2.93 o                         
  -3   2   4        214.26        213.16         8.93 o                         
  -2   2   4          6.79          5.44         0.61 o                         
  -1   2   4        126.14        120.43         3.96 o                         
   0   2   4        147.43        143.25         7.43 o                         
   1   2   4          0.83          2.45         0.35 o                         
   2   2   4       1341.59       1309.32        43.08 o                         
   3   2   4         56.95         57.68         1.67 o                         
   4   2   4          0.15         -0.07         0.44 o                         
  -4   3   4          9.14          8.84         1.56 o                         
  -3   3   4        209.69        215.31         7.39 o                         
  -2   3   4        163.31        155.52         3.87 o                         
  -1   3   4        429.89        414.21        12.57 o                         
   0   3   4        387.96        386.06        13.45 o                         
   1   3   4        231.98        233.84        20.55 o                         
   2   3   4        799.44        775.46        39.63 o                         
   3   3   4         78.55         75.35         3.19 o                         
   4   3   4         25.21         22.23         1.58 o                         
  -4   4   4          3.00          3.10         1.03 o                         
  -3   4   4          7.73          7.80         0.96 o                         
  -2   4   4        368.13        340.22         7.04 o                         
  -1   4   4        270.43        289.15         7.89 o                         
   0   4   4        542.18        523.22        20.23 o                         
   1   4   4        343.53        353.46        33.45 o                         
   2   4   4        433.96        414.76        23.12 o                         
   3   4   4        897.49        823.57        30.34 o                         
   4   4   4        106.59        100.58         3.25 o                         
  -4   5   4          5.35          4.68         1.31 o                         
  -3   5   4         55.45         53.68         2.21 o                         
  -2   5   4          2.68          2.19         0.54 o                         
  -1   5   4        330.17        345.28         5.21 o                         
   0   5   4        665.92        768.40        48.76 o                         
   1   5   4        685.23        796.54        75.12 o                         
   2   5   4          1.76          2.88         0.45 o                         
   3   5   4         21.38         20.57         1.11 o                         
   4   5   4          2.20          2.04         0.91 o                         
  -4   6   4         38.82         39.32         2.77 o                         
  -3   6   4          9.88          9.07         1.11 o                         
  -2   6   4         34.75         31.52         1.55 o                         
  -1   6   4         10.27         11.86         0.83 o                         
   0   6   4        356.74        437.82        31.36 o                         
   1   6   4        200.78        206.57        20.58 o                         
   2   6   4          0.39          0.26         0.25 o                         
   3   6   4        287.57        271.63        10.69 o                         
   4   6   4         55.76         47.51         2.90 o                         
  -3   7   4        172.37        153.77         3.94 o                         
  -2   7   4          5.87          3.68         0.74 o                         
  -1   7   4          0.06          0.48         0.27 o                         
   0   7   4        121.82        132.18        11.22 o                         
   1   7   4        631.29        638.21        63.51 o                         
   2   7   4          2.39          1.54         0.41 o                         
   3   7   4        145.60        146.94         8.66 o                         
   4   7   4        177.44        175.91         5.41 o                         
  -3   8   4         22.03         23.25         1.72 o                         
  -2   8   4          0.95          0.84         0.48 o                         
  -1   8   4         15.10         10.91         0.76 o                         
   0   8   4          1.46          3.32         0.63 o                         
   1   8   4          1.85          0.47         0.40 o                         
   2   8   4         11.15          9.89         0.84 o                         
   3   8   4        218.96        212.30        12.23 o                         
   4   8   4         19.50         18.20         2.11 o                         
  -3   9   4         27.93         21.44         1.75 o                         
  -2   9   4          1.92          1.37         0.61 o                         
  -1   9   4          0.02          1.03         0.40 o                         
   0   9   4         79.38         82.64         7.36 o                         
   1   9   4        113.18        126.41        11.26 o                         
   2   9   4        109.68        109.62         7.91 o                         
   3   9   4         10.31         11.48         1.51 o                         
   4   9   4         51.87         50.23         4.50 o                         
  -3  10   4          5.44          4.26         1.26 o                         
  -2  10   4          0.14         -0.24         0.52 o                         
  -1  10   4         57.68         48.68         4.41 o                         
   0  10   4         15.76         13.85         1.52 o                         
   1  10   4         23.91         25.76         2.57 o                         
   2  10   4         99.61        107.73         6.09 o                         
   3  10   4        171.74        176.54        10.34 o                         
  -2  11   4         57.11         45.80         3.37 o                         
  -1  11   4         72.30         73.52         5.61 o                         
   0  11   4        104.26        104.69        12.76 o                         
   1  11   4         11.44         13.49         1.34 o                         
   2  11   4         14.20         17.29         1.51 o                         
   3  11   4          0.05          0.48         0.74 o                         
  -2  12   4          4.43          4.62         1.36 o                         
  -1  12   4          8.44         10.39         1.67 o                         
   0  12   4         29.62         29.91         2.21 o                         
   1  12   4          0.51         -0.07         0.57 o                         
   2  12   4         87.29         85.58         6.52 o                         
   3  12   4        141.55        151.43         9.24 o                         
  -1  13   4          9.33         12.11         1.93 o                         
   0  13   4         28.56         38.53         3.35 o                         
   1  13   4        132.40        139.05        12.63 o                         
   2  13   4          0.17          0.04         0.68 o                         
   0  14   4         34.85         34.19         3.05 o                         
   1  14   4         84.98         88.62         6.10 o                         
  -2 -12   5         35.01         33.09         2.33 o                         
  -1 -12   5          0.29          1.07         0.65 o                         
   0 -12   5          8.25          7.33         1.44 o                         
   1 -12   5        116.21        123.86         9.76 o                         
  -2 -11   5         67.36         61.12         2.51 o                         
  -1 -11   5         26.35         25.02         1.64 o                         
   0 -11   5          6.07          6.00         0.97 o                         
   1 -11   5          3.10          3.95         0.97 o                         
  -3 -10   5          5.38          3.96         1.07 o                         
  -2 -10   5         37.71         35.11         1.98 o                         
  -1 -10   5          0.77          0.81         0.52 o                         
   0 -10   5          2.11          1.98         0.60 o                         
   1 -10   5        149.92        157.06         9.30 o                         
   2 -10   5         86.56         82.51         5.21 o                         
  -3  -9   5         12.95         10.84         1.47 o                         
  -2  -9   5         20.44         20.13         1.39 o                         
  -1  -9   5        165.45        152.54         5.83 o                         
   0  -9   5         56.31         62.41         3.28 o                         
   1  -9   5         80.26         81.93         5.14 o                         
   2  -9   5         51.24         50.62         2.59 o                         
  -4  -8   5          4.24          4.00         1.12 o                         
  -3  -8   5         17.94         18.28         1.68 o                         
  -2  -8   5        111.37         98.91         2.59 o                         
  -1  -8   5         12.95          9.29         0.93 o                         
   0  -8   5          1.70          1.37         0.49 o                         
   1  -8   5          1.57          1.39         0.49 o                         
   2  -8   5         10.31          9.94         1.27 o                         
   3  -8   5         39.42         41.09         3.43 o                         
  -4  -7   5         63.34         60.31         3.00 o                         
  -3  -7   5         14.89         12.75         1.41 o                         
  -2  -7   5          7.59          4.65         0.72 o                         
  -1  -7   5          1.20          3.62         0.63 o                         
   0  -7   5         29.24         28.70         1.31 o                         
   1  -7   5         11.18         12.16         0.92 o                         
   2  -7   5         80.22         80.47         4.42 o                         
   3  -7   5         53.95         61.55         8.41 o                         
  -4  -6   5         32.98         40.33         2.43 o                         
  -3  -6   5        177.58        175.81         4.25 o                         
  -2  -6   5          0.02         -0.14         0.29 o                         
  -1  -6   5        104.39        112.71         3.54 o                         
   0  -6   5          2.35          0.94         0.35 o                         
   1  -6   5        531.35        584.13        27.79 o                         
   2  -6   5         54.09         55.95         3.84 o                         
   3  -6   5        228.62        248.86        18.23 o                         
  -4  -5   5         67.24         67.00         2.94 o                         
  -3  -5   5        104.48        110.21         4.67 o                         
  -2  -5   5          5.00          4.99         0.59 o                         
  -1  -5   5         71.49         92.28         2.57 o                         
   0  -5   5        231.48        246.64         8.28 o                         
   1  -5   5        144.75        163.97        10.16 o                         
   2  -5   5         17.95         20.21         1.38 o                         
   3  -5   5          3.21          3.82         0.85 o                         
   4  -5   5          6.91          8.65         1.66 o                         
  -4  -4   5         21.23         21.51         1.78 o                         
  -3  -4   5          0.22         -0.09         0.40 o                         
  -2  -4   5         55.82         53.70         1.96 o                         
  -1  -4   5         17.64         26.99         1.04 o                         
   0  -4   5         43.99         49.63         1.59 o                         
   1  -4   5         29.16         48.65         2.21 o                         
   2  -4   5         32.47         35.48         2.24 o                         
   3  -4   5        213.78        222.24        10.40 o                         
   4  -4   5        166.46        178.58         6.07 o                         
  -4  -3   5         68.71         75.36         3.47 o                         
  -3  -3   5        120.69        121.74         3.22 o                         
  -2  -3   5         80.17         84.37         2.33 o                         
  -1  -3   5        302.89        318.63         6.49 o                         
   0  -3   5        120.88        126.87         5.72 o                         
   1  -3   5       1049.56       1250.32        62.87 o                         
   2  -3   5         56.77         54.75         2.45 o                         
   3  -3   5          0.29          0.69         0.48 o                         
   4  -3   5          0.01          0.36         0.59 o                         
  -4  -2   5          7.61          8.41         1.21 o                         
  -3  -2   5          1.02          0.72         0.45 o                         
  -2  -2   5        274.20        270.28         7.91 o                         
  -1  -2   5         23.65         23.93         0.82 o                         
   0  -2   5       1111.83       1212.87        48.25 o                         
   1  -2   5        739.07        865.15        42.05 o                         
   2  -2   5         91.76        101.22         5.91 o                         
   3  -2   5         78.25         77.78         2.71 o                         
   4  -2   5         99.70        101.23         3.86 o                         
  -4  -1   5         27.40         25.06         2.16 o                         
  -3  -1   5          4.38          5.52         0.85 o                         
  -2  -1   5        106.81        108.10         3.59 o                         
  -1  -1   5       1814.44       1851.84        60.31 o                         
   0  -1   5        110.91        118.03         4.51 o                         
   1  -1   5         26.34         31.65         2.31 o                         
   2  -1   5          0.14          0.73         0.27 o                         
   3  -1   5        330.45        323.99        14.04 o                         
   4  -1   5        338.45        329.67        10.77 o                         
  -4   0   5         17.82         14.94         1.78 o                         
  -3   0   5         98.32         95.95         3.20 o                         
  -2   0   5        171.44        183.58         5.66 o                         
  -1   0   5         90.09        103.95         3.53 o                         
   0   0   5         88.80         81.62         1.97 o                         
   1   0   5        302.58        354.98        23.09 o                         
   2   0   5        196.61        207.16        10.47 o                         
   3   0   5        202.49        199.26         9.15 o                         
   4   0   5         60.14         53.98         2.49 o                         
  -4   1   5        135.35        131.08         4.59 o                         
  -3   1   5          0.17          0.08         0.35 o                         
  -2   1   5          9.42          8.00         0.54 o                         
  -1   1   5        706.22        718.25        26.71 o                         
   0   1   5        180.34        173.62         6.48 o                         
   1   1   5         55.42         59.31         3.83 o                         
   2   1   5        363.09        396.13        16.91 o                         
   3   1   5         47.85         51.18         1.72 o                         
   4   1   5          9.66         10.25         1.20 o                         
  -4   2   5          0.04          0.35         0.69 o                         
  -3   2   5         19.19         18.31         1.19 o                         
  -2   2   5        390.94        383.38        11.38 o                         
  -1   2   5        496.60        490.25        14.34 o                         
   0   2   5        112.66        111.35         4.01 o                         
   1   2   5        932.33        976.66        80.93 o                         
   2   2   5        190.61        175.99         8.41 o                         
   3   2   5        183.29        198.71         7.83 o                         
   4   2   5          0.86          0.97         0.57 o                         
  -4   3   5        170.14        165.80         5.21 o                         
  -3   3   5        148.06        143.22         3.25 o                         
  -2   3   5         51.58         54.91         1.76 o                         
  -1   3   5        237.55        203.44         5.12 o                         
   0   3   5         36.75         30.47         0.90 o                         
   1   3   5        323.60        356.17        28.12 o                         
   2   3   5        457.70        470.26        24.02 o                         
   3   3   5          0.07          0.06         0.39 o                         
   4   3   5         43.14         44.45         2.16 o                         
  -4   4   5         46.24         45.45         2.88 o                         
  -3   4   5          7.81          8.99         1.01 o                         
  -2   4   5         19.50         17.22         1.09 o                         
  -1   4   5         79.67         70.77         2.68 o                         
   0   4   5          0.76          5.10         0.92 o                         
   1   4   5        468.59        549.14        48.15 o                         
   2   4   5        169.29        172.09        10.94 o                         
   3   4   5        578.92        550.76        19.81 o                         
   4   4   5         38.18         36.02         2.05 o                         
  -4   5   5         19.54         23.36         2.25 o                         
  -3   5   5        100.47         96.46         3.57 o                         
  -2   5   5         33.34         29.15         1.60 o                         
  -1   5   5        111.41        129.62         2.85 o                         
   0   5   5        363.47        367.15        15.54 o                         
   1   5   5        694.35        829.40        78.09 o                         
   2   5   5         29.07         30.87         1.93 o                         
   3   5   5         23.09         22.92         1.48 o                         
   4   5   5          3.27          2.81         0.82 o                         
  -4   6   5         25.26         26.17         2.37 o                         
  -3   6   5        124.85        130.42         3.53 o                         
  -2   6   5          1.96          2.67         0.63 o                         
  -1   6   5         81.17         73.64         1.90 o                         
   0   6   5        745.70        800.23        45.52 o                         
   1   6   5          9.11         13.02         1.19 o                         
   2   6   5         20.82         20.93         0.94 o                         
   3   6   5         48.11         47.57         2.06 o                         
   4   6   5        267.79        239.95         8.17 o                         
  -3   7   5         37.07         34.27         1.97 o                         
  -2   7   5         70.11         59.91         2.50 o                         
  -1   7   5        163.32        150.36         3.86 o                         
   0   7   5         77.79         84.56         6.26 o                         
   1   7   5         88.57        130.40        14.88 o                         
   2   7   5         55.45         52.93         2.76 o                         
   3   7   5         18.13         17.44         1.39 o                         
   4   7   5         56.72         55.65         3.19 o                         
  -3   8   5          0.64          0.37         0.65 o                         
  -2   8   5          3.61          4.05         0.81 o                         
  -1   8   5         19.44         20.01         1.22 o                         
   0   8   5        226.85        261.44        22.83 o                         
   1   8   5        164.49        182.28        18.11 o                         
   2   8   5        100.09        104.13         7.53 o                         
   3   8   5          4.39          5.12         0.93 o                         
   4   8   5        113.97        105.61         5.51 o                         
  -3   9   5          0.03          0.29         0.56 o                         
  -2   9   5        169.36        144.74         3.61 o                         
  -1   9   5        149.36        138.46         6.96 o                         
   0   9   5          4.60          4.16         1.04 o                         
   1   9   5          8.41          8.93         1.13 o                         
   2   9   5          0.60          0.59         0.42 o                         
   3   9   5         50.11         50.18         2.29 o                         
   4   9   5        220.23        218.54        14.90 o                         
  -3  10   5         12.26         12.80         1.87 o                         
  -2  10   5        134.31        123.30         4.44 o                         
  -1  10   5        108.22        103.67         4.59 o                         
   0  10   5         30.69         32.72         5.14 o                         
   1  10   5          9.23         10.08         1.11 o                         
   2  10   5         65.84         68.31         4.49 o                         
   3  10   5         91.03         90.31         4.42 o                         
  -2  11   5          7.63          4.25         1.21 o                         
  -1  11   5         10.64         10.04         1.56 o                         
   0  11   5          9.90          6.12         1.02 o                         
   1  11   5         27.45         31.39         3.73 o                         
   2  11   5         39.44         45.00         3.02 o                         
   3  11   5          0.52         -0.66         0.66 o                         
  -2  12   5         10.74          7.50         2.25 o                         
  -1  12   5          0.29          0.10         0.71 o                         
   0  12   5          8.47          7.83         1.13 o                         
   1  12   5         37.39         45.93         6.26 o                         
   2  12   5          1.14          0.64         0.62 o                         
   3  12   5         83.25         84.41         8.14 o                         
  -1  13   5          0.53          0.04         0.81 o                         
   0  13   5          1.71          0.74         0.70 o                         
   1  13   5         14.11         13.86         1.59 o                         
   2  13   5        159.79        170.70        18.37 o                         
   0  14   5         21.93         34.23         3.56 o                         
   1  14   5         15.01         20.72         2.11 o                         
  -1 -12   6          1.03          1.47         0.73 o                         
   0 -12   6         10.80         10.78         1.53 o                         
  -2 -11   6          6.54          5.08         1.15 o                         
  -1 -11   6         39.15         29.51         2.18 o                         
   0 -11   6          1.33          1.51         0.72 o                         
   1 -11   6          1.61          2.37         0.90 o                         
  -3 -10   6         20.39         23.57         2.06 o                         
  -2 -10   6         83.72         81.70         3.41 o                         
  -1 -10   6          4.20          2.25         0.68 o                         
   0 -10   6          1.33          0.99         0.54 o                         
   1 -10   6          1.10          0.77         0.63 o                         
   2 -10   6          5.62          6.67         1.27 o                         
  -3  -9   6          8.55          8.79         1.41 o                         
  -2  -9   6          0.00          0.61         0.49 o                         
  -1  -9   6        295.68        252.14         7.99 o                         
   0  -9   6          5.08          6.41         0.89 o                         
   1  -9   6          1.77          2.16         0.78 o                         
   2  -9   6          7.90          6.24         1.20 o                         
  -3  -8   6        134.53        124.42         3.95 o                         
  -2  -8   6        108.51         98.05         3.76 o                         
  -1  -8   6         54.29         54.85         1.97 o                         
   0  -8   6        107.70        103.74         4.07 o                         
   1  -8   6         17.53         19.08         1.50 o                         
   2  -8   6         58.95         60.43         5.57 o                         
   3  -8   6          1.33          1.45         0.98 o                         
  -4  -7   6        157.00        170.52         4.92 o                         
  -3  -7   6        154.79        157.10         6.23 o                         
  -2  -7   6          1.12          0.44         0.41 o                         
  -1  -7   6         67.77         68.55         2.06 o                         
   0  -7   6        275.02        249.75         8.87 o                         
   1  -7   6        140.39        149.90         7.34 o                         
   2  -7   6         14.40         13.46         1.84 o                         
   3  -7   6          1.03          1.31         0.72 o                         
  -4  -6   6         82.29         89.75         3.53 o                         
  -3  -6   6         36.36         36.84         2.12 o                         
  -2  -6   6        231.24        212.31         4.70 o                         
  -1  -6   6         29.38         36.98         1.45 o                         
   0  -6   6         16.92         15.29         0.95 o                         
   1  -6   6        213.05        250.92        13.86 o                         
   2  -6   6          0.75          1.23         0.57 o                         
   3  -6   6        268.56        285.54        19.66 o                         
  -4  -5   6         19.91         24.68         1.96 o                         
  -3  -5   6          2.36          2.27         0.74 o                         
  -2  -5   6        103.74        105.11         2.11 o                         
  -1  -5   6         56.60         61.75         1.72 o                         
   0  -5   6        132.24        139.13         5.55 o                         
   1  -5   6         51.86         65.31         3.94 o                         
   2  -5   6        136.42        141.60         9.51 o                         
   3  -5   6         13.11         14.41         1.68 o                         
   4  -5   6          0.53          2.10         1.73 o                         
  -4  -4   6         75.11         77.80         3.13 o                         
  -3  -4   6          5.07          5.90         1.00 o                         
  -2  -4   6        143.20        150.64         3.33 o                         
  -1  -4   6        293.02        310.66         6.30 o                         
   0  -4   6        151.17        167.88         6.76 o                         
   1  -4   6        160.00        221.67        11.69 o                         
   2  -4   6         96.36        105.18         4.44 o                         
   3  -4   6          9.76         10.06         1.19 o                         
   4  -4   6        152.78        162.13         9.47 o                         
  -4  -3   6        156.31        166.61         4.35 o                         
  -3  -3   6          1.84          2.79         0.70 o                         
  -2  -3   6         48.28         52.95         1.93 o                         
  -1  -3   6        100.54        122.08         2.20 o                         
   0  -3   6        122.81        168.57         7.43 o                         
   1  -3   6         15.63         23.61         1.19 o                         
   2  -3   6         91.94        101.47         4.98 o                         
   3  -3   6         11.86         12.08         1.70 o                         
   4  -3   6         28.78         30.35         2.37 o                         
  -4  -2   6         39.60         42.74         2.26 o                         
  -3  -2   6         20.58         18.99         1.37 o                         
  -2  -2   6        384.27        392.47         9.89 o                         
  -1  -2   6          3.00          4.34         0.45 o                         
   0  -2   6        132.22        131.06         5.63 o                         
   1  -2   6         28.43         25.11         1.87 o                         
   2  -2   6        164.48        198.99        13.68 o                         
   3  -2   6          1.99          2.07         0.63 o                         
   4  -2   6          9.71          8.47         1.52 o                         
  -4  -1   6          6.34          4.18         1.18 o                         
  -3  -1   6          7.71          8.28         0.96 o                         
  -2  -1   6        226.62        222.45         4.87 o                         
  -1  -1   6        315.99        334.46         9.62 o                         
   0  -1   6        108.37         99.03         3.40 o                         
   1  -1   6          2.84          2.34         0.43 o                         
   2  -1   6        336.86        372.00        27.48 o                         
   3  -1   6        148.03        151.99         5.75 o                         
   4  -1   6         17.33         16.71         1.87 o                         
  -4   0   6        100.79        106.88         4.22 o                         
  -3   0   6          0.17          0.69         0.41 o                         
  -2   0   6        155.29        152.89         3.62 o                         
  -1   0   6        662.04        719.49        23.99 o                         
   0   0   6        242.72        230.72         6.93 o                         
   1   0   6         30.88         30.64         2.04 o                         
   2   0   6        192.33        215.87        12.24 o                         
   3   0   6         84.96         95.93         5.05 o                         
   4   0   6         13.51         12.25         1.66 o                         
  -4   1   6        203.23        204.51         5.80 o                         
  -3   1   6         49.87         45.94         2.44 o                         
  -2   1   6          0.01          0.06         0.20 o                         
  -1   1   6        791.01        846.22        28.83 o                         
   0   1   6        357.79        363.80        10.82 o                         
   1   1   6        360.56        376.15        19.64 o                         
   2   1   6         55.87         69.73         4.68 o                         
   3   1   6        113.38        117.95         5.48 o                         
   4   1   6         92.64         84.27         3.36 o                         
  -4   2   6        121.45        122.56         4.56 o                         
  -3   2   6        111.85        112.89         5.26 o                         
  -2   2   6        986.73        949.84        24.63 o                         
  -1   2   6         72.86         77.14         3.41 o                         
   0   2   6        468.85        426.68        15.97 o                         
   1   2   6        102.91        110.80         8.54 o                         
   2   2   6        137.88        135.19         5.94 o                         
   3   2   6        193.48        194.63         5.45 o                         
   4   2   6          1.08          0.43         0.54 o                         
  -4   3   6        133.73        136.32         4.83 o                         
  -3   3   6        195.15        195.70         7.96 o                         
  -2   3   6        148.14        131.21         4.84 o                         
  -1   3   6        303.06        257.64         8.77 o                         
   0   3   6       1210.37       1205.10        44.48 o                         
   1   3   6        222.04        212.86        17.43 o                         
   2   3   6        142.68        153.20         9.64 o                         
   3   3   6         59.56         60.11         2.99 o                         
   4   3   6         28.94         27.28         1.79 o                         
  -4   4   6         21.07         21.12         2.12 o                         
  -3   4   6         18.38         18.31         1.36 o                         
  -2   4   6          5.46          4.26         0.69 o                         
  -1   4   6        150.41        130.74         4.40 o                         
   0   4   6        131.36        120.35         5.06 o                         
   1   4   6        711.51        850.56        64.42 o                         
   2   4   6        200.83        218.32        12.76 o                         
   3   4   6        123.21        121.99         3.75 o                         
   4   4   6        112.45        105.37         3.92 o                         
  -4   5   6          0.72          0.60         0.78 o                         
  -3   5   6         26.74         24.62         1.60 o                         
  -2   5   6          5.80          6.55         0.81 o                         
  -1   5   6          8.85          6.97         0.65 o                         
   0   5   6        110.17        123.80         5.68 o                         
   1   5   6         52.35         73.15         5.57 o                         
   2   5   6        463.55        490.04        35.82 o                         
   3   5   6          8.96         10.53         1.13 o                         
   4   5   6         17.22         15.71         1.55 o                         
  -4   6   6        236.41        245.75         6.66 o                         
  -3   6   6        203.00        201.43         7.87 o                         
  -2   6   6         47.26         40.51         1.77 o                         
  -1   6   6        156.65        142.39         4.22 o                         
   0   6   6          9.04         11.79         0.98 o                         
   1   6   6         31.74         49.21         6.20 o                         
   2   6   6          8.85          6.20         0.79 o                         
   3   6   6          3.63          5.48         0.91 o                         
   4   6   6        257.28        233.28         7.92 o                         
  -3   7   6          2.97          3.75         1.49 o                         
  -2   7   6        169.56        144.42         3.36 o                         
  -1   7   6        111.96        113.81         2.80 o                         
   0   7   6         83.58        104.21         7.39 o                         
   1   7   6          9.74         12.58         0.94 o                         
   2   7   6        342.70        339.68        17.99 o                         
   3   7   6          1.02          0.97         0.57 o                         
   4   7   6         13.66         15.93         1.63 o                         
  -3   8   6         22.75         23.84         2.03 o                         
  -2   8   6         32.32         30.97         1.71 o                         
  -1   8   6         25.71         21.36         1.14 o                         
   0   8   6         82.08         91.66         7.83 o                         
   1   8   6         36.67         47.73         4.19 o                         
   2   8   6         82.92         89.18         4.69 o                         
   3   8   6          5.01          5.77         1.01 o                         
   4   8   6         17.51         17.63         1.91 o                         
  -3   9   6          2.94          3.37         1.11 o                         
  -2   9   6         42.98         32.80         2.31 o                         
  -1   9   6         26.59         19.68         1.41 o                         
   0   9   6          1.41          0.41         0.40 o                         
   1   9   6          1.32          2.34         0.63 o                         
   2   9   6        203.04        219.29        19.77 o                         
   3   9   6         43.69         42.30         3.34 o                         
   4   9   6         46.49         48.33         5.48 o                         
  -2  10   6          0.30          0.03         0.62 o                         
  -1  10   6          4.29          4.34         1.07 o                         
   0  10   6         43.15         34.30         4.60 o                         
   1  10   6          0.14         -0.13         0.40 o                         
   2  10   6          7.85          7.60         1.05 o                         
   3  10   6          6.84          8.11         1.54 o                         
  -2  11   6         21.02         21.57         2.92 o                         
  -1  11   6        193.22        160.18        15.55 o                         
   0  11   6         93.85         92.53         7.97 o                         
   1  11   6         63.19         65.91         6.33 o                         
   2  11   6          8.29          9.05         1.25 o                         
   3  11   6          1.39          1.43         0.92 o                         
  -2  12   6         22.51         21.18         2.31 o                         
  -1  12   6         41.76         36.47         2.70 o                         
   0  12   6          0.68          2.00         0.73 o                         
   1  12   6         33.07         34.14         4.23 o                         
   2  12   6          2.05          1.03         0.85 o                         
   3  12   6         35.69         41.15         3.19 o                         
  -1  13   6         29.88         27.10         2.71 o                         
   0  13   6         21.16         21.05         3.21 o                         
   1  13   6          0.03          0.28         0.66 o                         
   2  13   6        150.82        168.87        21.15 o                         
   0  14   6         24.50         26.89         2.55 o                         
   1  14   6         30.24         39.20         3.21 o                         
  -1 -12   7          4.35          3.70         0.94 o                         
   0 -12   7          0.00          0.06         0.71 o                         
  -2 -11   7          9.84          8.95         1.48 o                         
  -1 -11   7        121.09        104.22         3.74 o                         
   0 -11   7         25.07         25.33         2.23 o                         
   1 -11   7          0.03         -0.32         0.60 o                         
  -3 -10   7          0.87         -0.26         0.71 o                         
  -2 -10   7          4.38          2.85         0.94 o                         
  -1 -10   7          5.79          7.55         1.11 o                         
   0 -10   7          0.42          0.59         0.59 o                         
   1 -10   7         25.93         25.95         2.01 o                         
   2 -10   7         60.56         68.10         4.21 o                         
  -3  -9   7         11.70          8.42         1.44 o                         
  -2  -9   7        155.31        134.93         4.00 o                         
  -1  -9   7         32.57         31.16         1.67 o                         
   0  -9   7        199.05        169.21         3.99 o                         
   1  -9   7          4.96          4.29         0.95 o                         
   2  -9   7         26.17         28.13         2.06 o                         
  -3  -8   7         27.31         28.05         2.09 o                         
  -2  -8   7          0.09          0.02         0.45 o                         
  -1  -8   7         87.70         74.78         2.34 o                         
   0  -8   7         63.79         59.23         2.04 o                         
   1  -8   7          1.77          0.83         0.60 o                         
   2  -8   7         36.15         35.93         2.21 o                         
   3  -8   7          4.20          5.00         1.47 o                         
  -4  -7   7         52.42         53.52         3.69 o                         
  -3  -7   7         28.01         29.62         2.06 o                         
  -2  -7   7          0.20          1.13         0.50 o                         
  -1  -7   7        165.91        147.93         4.22 o                         
   0  -7   7         69.51         45.13         1.75 o                         
   1  -7   7          4.28          5.75         0.97 o                         
   2  -7   7         53.93         55.99         3.13 o                         
   3  -7   7         26.79         28.46         2.07 o                         
  -4  -6   7          1.47          1.51         0.83 o                         
  -3  -6   7          0.23          0.50         0.59 o                         
  -2  -6   7        374.55        356.36         5.15 o                         
  -1  -6   7          0.14          0.24         0.34 o                         
   0  -6   7         61.32         56.11         3.90 o                         
   1  -6   7          2.77          3.04         0.71 o                         
   2  -6   7        186.58        198.75        11.15 o                         
   3  -6   7        172.44        185.15        15.77 o                         
  -4  -5   7         27.37         29.86         2.17 o                         
  -3  -5   7        510.97        516.69        10.40 o                         
  -2  -5   7          0.10         -0.04         0.30 o                         
  -1  -5   7         26.63         27.30         1.23 o                         
   0  -5   7          2.23          3.71         0.57 o                         
   1  -5   7          0.37         -0.02         0.37 o                         
   2  -5   7         23.75         25.92         2.51 o                         
   3  -5   7         37.39         37.13         2.35 o                         
  -4  -4   7          1.88          1.51         0.79 o                         
  -3  -4   7          6.24          6.41         1.04 o                         
  -2  -4   7          4.69          3.74         0.77 o                         
  -1  -4   7         48.15         45.83         1.45 o                         
   0  -4   7         18.93         21.86         0.98 o                         
   1  -4   7          9.19         11.95         1.01 o                         
   2  -4   7         27.20         34.89         2.10 o                         
   3  -4   7          5.79          5.09         1.00 o                         
   4  -4   7        146.78        133.92         4.84 o                         
  -4  -3   7          6.88          6.29         1.16 o                         
  -3  -3   7        400.81        393.50         9.28 o                         
  -2  -3   7        196.76        192.07         6.66 o                         
  -1  -3   7          3.66          7.43         0.63 o                         
   0  -3   7        410.25        420.36        18.99 o                         
   1  -3   7         73.66         72.77         2.15 o                         
   2  -3   7         77.23         85.44         5.62 o                         
   3  -3   7          7.80          9.33         1.24 o                         
   4  -3   7          6.76          6.93         1.47 o                         
  -4  -2   7        218.67        228.12         7.09 o                         
  -3  -2   7        167.66        168.91         5.31 o                         
  -2  -2   7         69.05         64.76         2.12 o                         
  -1  -2   7         44.69         41.10         1.22 o                         
   0  -2   7         13.41         13.50         0.81 o                         
   1  -2   7        879.47        962.13        44.34 o                         
   2  -2   7         66.97         89.64         6.49 o                         
   3  -2   7          0.21          0.96         0.53 o                         
   4  -2   7        122.88        118.24         4.42 o                         
  -4  -1   7         71.38         74.38         3.69 o                         
  -3  -1   7          0.08          0.10         0.38 o                         
  -2  -1   7         51.14         54.00         1.86 o                         
  -1  -1   7        470.15        523.16        15.11 o                         
   0  -1   7        284.46        251.19         6.90 o                         
   1  -1   7         13.25         18.75         0.99 o                         
   2  -1   7          3.29          5.50         0.73 o                         
   3  -1   7          6.08          6.33         0.91 o                         
   4  -1   7         21.53         17.52         1.94 o                         
  -4   0   7         22.16         24.54         2.28 o                         
  -3   0   7          3.29          2.85         0.68 o                         
  -2   0   7        158.71        162.53         5.75 o                         
  -1   0   7        612.23        695.75        29.28 o                         
   0   0   7        142.65        160.31         5.22 o                         
   1   0   7        137.43        164.14         8.10 o                         
   2   0   7         83.13         92.64         5.51 o                         
   3   0   7         55.04         58.09         2.96 o                         
   4   0   7         43.64         39.41         2.61 o                         
  -4   1   7         55.71         53.80         3.17 o                         
  -3   1   7         65.33         64.73         2.09 o                         
  -2   1   7        128.35        151.17         6.67 o                         
  -1   1   7         91.75         95.80         2.49 o                         
   0   1   7       1822.87       1845.97        54.38 o                         
   1   1   7          3.31          4.33         0.40 o                         
   2   1   7         44.74         41.70         1.56 o                         
   3   1   7          1.21          1.06         0.48 o                         
   4   1   7         26.55         23.97         2.15 o                         
  -4   2   7         20.27         22.34         2.17 o                         
  -3   2   7         32.78         31.70         2.13 o                         
  -2   2   7        214.90        203.91         5.56 o                         
  -1   2   7        803.52        834.84        26.84 o                         
   0   2   7       1838.22       1897.42        65.95 o                         
   1   2   7         13.81         16.87         1.03 o                         
   2   2   7         77.11         76.89         4.66 o                         
   3   2   7        294.34        288.89         5.34 o                         
   4   2   7          1.23          0.55         0.61 o                         
  -4   3   7         31.58         33.30         2.78 o                         
  -3   3   7        287.34        286.16         9.87 o                         
  -2   3   7         13.04          8.87         0.84 o                         
  -1   3   7        102.28        109.75         3.63 o                         
   0   3   7         11.51          6.85         0.49 o                         
   1   3   7        269.87        291.59        19.55 o                         
   2   3   7          1.18          1.68         0.48 o                         
   3   3   7         29.60         30.33         1.67 o                         
   4   3   7          0.19          0.41         0.55 o                         
  -4   4   7         21.67         21.45         2.19 o                         
  -3   4   7        242.36        233.94         6.12 o                         
  -2   4   7        105.62         94.66         4.43 o                         
  -1   4   7         51.73         47.67         2.08 o                         
   0   4   7         39.96         40.44         1.67 o                         
   1   4   7         32.83         34.52         2.97 o                         
   2   4   7         63.70         68.29         5.31 o                         
   3   4   7        369.84        364.61        11.51 o                         
   4   4   7        224.43        222.20         6.23 o                         
  -4   5   7         40.27         39.54         2.84 o                         
  -3   5   7        594.09        599.18        13.60 o                         
  -2   5   7         86.41         81.60         2.41 o                         
  -1   5   7        193.78        168.79         5.80 o                         
   0   5   7         25.20         25.43         1.59 o                         
   1   5   7          5.67          8.71         0.64 o                         
   2   5   7         41.10         51.23         3.69 o                         
   3   5   7          0.78          1.61         0.62 o                         
   4   5   7         15.72         16.24         1.56 o                         
  -3   6   7         10.12          8.47         1.13 o                         
  -2   6   7        286.55        276.49         6.24 o                         
  -1   6   7         37.40         32.07         1.31 o                         
   0   6   7         22.93         21.03         1.10 o                         
   1   6   7        191.87        213.50        20.38 o                         
   2   6   7         33.72         38.10         3.54 o                         
   3   6   7         37.16         36.00         2.57 o                         
   4   6   7         54.62         51.29         2.53 o                         
  -3   7   7         53.27         54.57         2.47 o                         
  -2   7   7         21.88         19.80         1.37 o                         
  -1   7   7         93.85         83.67         3.09 o                         
   0   7   7         96.23         92.77         6.44 o                         
   1   7   7          0.43          0.49         0.35 o                         
   2   7   7          7.84         10.87         1.20 o                         
   3   7   7         22.67         21.99         1.57 o                         
   4   7   7         11.73         11.34         1.47 o                         
  -3   8   7        156.71        153.88         4.72 o                         
  -2   8   7          3.52          4.99         1.43 o                         
  -1   8   7          6.81          5.13         0.76 o                         
   0   8   7         11.20         13.19         1.06 o                         
   1   8   7        278.26        338.44        35.67 o                         
   2   8   7          3.41          4.46         0.72 o                         
   3   8   7          8.90          8.43         1.16 o                         
   4   8   7         20.70         22.86         1.90 o                         
  -3   9   7          2.84          4.51         1.26 o                         
  -2   9   7          8.26          6.31         1.29 o                         
  -1   9   7        253.43        219.62         9.05 o                         
   0   9   7         19.14         24.94         1.55 o                         
   1   9   7         53.26         54.68         6.74 o                         
   2   9   7         20.39         20.83         3.03 o                         
   3   9   7          6.33          7.94         1.47 o                         
   4   9   7          0.10          0.23         0.87 o                         
  -2  10   7          8.14          6.51         1.38 o                         
  -1  10   7        235.55        212.35        12.12 o                         
   0  10   7        257.70        229.80        20.61 o                         
   1  10   7          8.11          6.45         1.05 o                         
   2  10   7         43.26         42.30         5.32 o                         
   3  10   7         59.88         57.19         3.88 o                         
  -2  11   7         14.06         12.04         1.75 o                         
  -1  11   7          1.65          0.08         0.63 o                         
   0  11   7         19.08         15.33         1.56 o                         
   1  11   7         38.71         36.61         4.05 o                         
   2  11   7          3.25          2.10         0.93 o                         
   3  11   7         51.37         52.10         3.46 o                         
  -1  12   7          7.19          5.28         1.35 o                         
   0  12   7         53.30         53.22         6.52 o                         
   1  12   7          1.82          2.04         0.80 o                         
   2  12   7          2.59          3.91         1.22 o                         
  -1  13   7         19.73         19.10         2.50 o                         
   0  13   7          1.40          4.11         1.25 o                         
   1  13   7         59.25         51.92         5.47 o                         
   2  13   7          3.05          2.94         1.22 o                         
   1  14   7          0.00          0.21         0.68 o                         
  -2 -11   8          0.01          0.51         0.75 o                         
  -1 -11   8          4.89          3.83         0.93 o                         
   0 -11   8          0.41          0.23         0.65 o                         
   1 -11   8          4.42          3.19         1.04 o                         
  -2 -10   8         39.55         44.16         2.56 o                         
  -1 -10   8         42.74         40.27         2.02 o                         
   0 -10   8          0.08         -0.14         0.55 o                         
   1 -10   8          1.11          0.38         0.70 o                         
  -3  -9   8         39.46         44.02         2.68 o                         
  -2  -9   8          0.22          0.63         0.66 o                         
  -1  -9   8          9.63          8.87         1.09 o                         
   0  -9   8        376.64        328.60        16.88 o                         
   1  -9   8          0.62          0.65         0.64 o                         
   2  -9   8          0.43          0.32         0.72 o                         
  -3  -8   8         27.05         29.29         2.21 o                         
  -2  -8   8          1.70          0.72         0.62 o                         
  -1  -8   8         38.42         33.69         2.21 o                         
   0  -8   8          0.19          0.76         0.46 o                         
   1  -8   8         47.21         42.24         2.44 o                         
   2  -8   8          3.00          1.94         1.06 o                         
  -3  -7   8        311.14        324.85         6.37 o                         
  -2  -7   8        244.93        237.47         4.98 o                         
  -1  -7   8        366.65        332.60         7.45 o                         
   0  -7   8         41.81         36.18         1.57 o                         
   1  -7   8        139.12        118.55         6.75 o                         
   2  -7   8         71.46         74.28         3.36 o                         
   3  -7   8          4.76          6.18         1.22 o                         
  -4  -6   8          2.95          3.98         1.16 o                         
  -3  -6   8        117.70        116.84         3.75 o                         
  -2  -6   8         61.73         57.82         2.45 o                         
  -1  -6   8        139.24        133.69         2.85 o                         
   0  -6   8         10.07          7.27         0.78 o                         
   1  -6   8         11.78         11.53         1.19 o                         
   2  -6   8         30.37         32.86         1.97 o                         
   3  -6   8          0.18          0.13         0.60 o                         
  -4  -5   8          0.08         -0.37         0.59 o                         
  -3  -5   8        123.37        133.52         3.88 o                         
  -2  -5   8         27.57         27.94         1.30 o                         
  -1  -5   8        181.06        191.20         5.63 o                         
   0  -5   8         16.02         15.44         0.95 o                         
   1  -5   8        121.83        106.51         6.25 o                         
   2  -5   8         33.60         37.19         1.98 o                         
   3  -5   8          0.53         -0.25         0.53 o                         
  -4  -4   8         14.31         14.09         1.61 o                         
  -3  -4   8          6.53          7.41         1.15 o                         
  -2  -4   8        182.97        180.80         3.90 o                         
  -1  -4   8        128.15        137.87         3.64 o                         
   0  -4   8        255.56        266.74        11.92 o                         
   1  -4   8          0.94          1.96         0.57 o                         
   2  -4   8         38.32         47.20         2.49 o                         
   3  -4   8        112.17        117.39         8.14 o                         
  -4  -3   8         41.00         44.25         2.46 o                         
  -3  -3   8        699.76        699.90        14.49 o                         
  -2  -3   8        573.06        552.42        13.12 o                         
  -1  -3   8        126.61        122.02         2.64 o                         
   0  -3   8        217.78        225.87         8.37 o                         
   1  -3   8        135.50        148.52         5.93 o                         
   2  -3   8         60.95         66.80         4.33 o                         
   3  -3   8          4.72          5.84         1.04 o                         
   4  -3   8         30.61         31.96         2.59 o                         
  -4  -2   8        158.55        174.93         5.65 o                         
  -3  -2   8          1.75          1.89         0.68 o                         
  -2  -2   8         93.48         87.96         3.05 o                         
  -1  -2   8        417.42        443.01        11.70 o                         
   0  -2   8        319.27        321.10        10.07 o                         
   1  -2   8         59.55         53.60         2.47 o                         
   2  -2   8         10.46         11.19         1.02 o                         
   3  -2   8         52.61         61.09         3.82 o                         
   4  -2   8          0.04         -0.11         0.66 o                         
  -4  -1   8          0.00         -0.34         0.64 o                         
  -3  -1   8         60.23         59.39         2.31 o                         
  -2  -1   8         22.13         18.59         1.20 o                         
  -1  -1   8          3.97          3.84         0.48 o                         
   0  -1   8         18.52         24.31         0.95 o                         
   1  -1   8         86.87         95.16         4.09 o                         
   2  -1   8          8.56         11.22         1.01 o                         
   3  -1   8         72.70         79.25         5.57 o                         
   4  -1   8         15.04         10.60         1.69 o                         
  -4   0   8         14.61         15.16         1.95 o                         
  -3   0   8         69.71         73.51         2.70 o                         
  -2   0   8         34.37         32.03         1.53 o                         
  -1   0   8         15.35         15.34         0.78 o                         
   0   0   8        133.67        130.91         4.03 o                         
   1   0   8          4.03          3.78         0.42 o                         
   2   0   8          8.78          9.84         1.31 o                         
   3   0   8         87.80         89.27         3.42 o                         
   4   0   8         51.16         50.74         3.00 o                         
  -4   1   8         99.38        110.30         4.48 o                         
  -3   1   8        133.39        124.41         4.10 o                         
  -2   1   8         52.44         54.45         2.07 o                         
  -1   1   8        624.75        615.59        22.82 o                         
   0   1   8       1412.08       1498.77        40.64 o                         
   1   1   8          0.00          0.55         0.23 o                         
   2   1   8         36.87         33.96         1.39 o                         
   3   1   8         38.50         37.11         1.71 o                         
   4   1   8         51.83         51.91         3.01 o                         
  -4   2   8         11.38         14.32         1.88 o                         
  -3   2   8        119.78        110.82         3.89 o                         
  -2   2   8          0.07          0.39         0.31 o                         
  -1   2   8        930.24        952.45        30.03 o                         
   0   2   8        556.72        602.89        20.47 o                         
   1   2   8        190.21        164.79        10.62 o                         
   2   2   8          4.23          4.89         0.70 o                         
   3   2   8         54.85         54.41         2.20 o                         
   4   2   8          6.41          7.16         1.44 o                         
  -4   3   8         27.89         29.09         2.47 o                         
  -3   3   8        431.97        420.55        10.37 o                         
  -2   3   8        166.21        158.66         5.98 o                         
  -1   3   8         67.41         80.83         2.46 o                         
   0   3   8        137.54        128.04         6.00 o                         
   1   3   8        773.17        828.18        60.24 o                         
   2   3   8        228.26        235.35        14.37 o                         
   3   3   8          2.81          3.50         0.76 o                         
   4   3   8         21.70         20.07         1.70 o                         
  -4   4   8          3.29          4.03         1.23 o                         
  -3   4   8         55.11         59.40         2.61 o                         
  -2   4   8          8.66          8.33         0.89 o                         
  -1   4   8          3.97          3.71         0.45 o                         
   0   4   8         61.18         68.32         2.36 o                         
   1   4   8          4.67          3.46         0.55 o                         
   2   4   8        163.69        176.97        13.13 o                         
   3   4   8        170.66        175.93         7.38 o                         
   4   4   8          5.04          3.44         0.92 o                         
  -4   5   8          2.82          2.27         1.08 o                         
  -3   5   8          0.32          0.42         0.49 o                         
  -2   5   8        331.40        307.44        10.56 o                         
  -1   5   8        463.54        402.24        14.67 o                         
   0   5   8         22.14         16.54         0.96 o                         
   1   5   8         58.67         68.68         3.99 o                         
   2   5   8         18.06         18.62         1.72 o                         
   3   5   8         76.10         79.07         3.19 o                         
   4   5   8          0.39          0.61         0.68 o                         
  -3   6   8        184.34        179.53         4.29 o                         
  -2   6   8        727.03        687.89        21.93 o                         
  -1   6   8         59.56         51.57         2.01 o                         
   0   6   8        332.33        321.20        11.89 o                         
   1   6   8          8.36          8.24         0.81 o                         
   2   6   8          2.36          3.72         0.71 o                         
   3   6   8          2.55          2.75         0.76 o                         
   4   6   8         22.40         22.79         1.83 o                         
  -3   7   8        310.03        320.82         7.08 o                         
  -2   7   8        461.13        441.06        12.25 o                         
  -1   7   8         14.74         12.79         1.13 o                         
   0   7   8        352.84        326.41        15.34 o                         
   1   7   8        210.91        227.61        21.40 o                         
   2   7   8          4.44          5.27         1.16 o                         
   3   7   8         11.22         10.92         1.24 o                         
   4   7   8          0.31          0.36         0.68 o                         
  -3   8   8          1.32          1.29         0.67 o                         
  -2   8   8         71.62         64.97         2.40 o                         
  -1   8   8          1.38          0.77         0.59 o                         
   0   8   8         92.22         81.27         4.70 o                         
   1   8   8         94.51        119.06        12.39 o                         
   2   8   8         37.87         39.71         4.23 o                         
   3   8   8         91.81         89.06         5.51 o                         
   4   8   8          0.21         -0.15         0.60 o                         
  -3   9   8          4.30          2.74         1.11 o                         
  -2   9   8         11.97         12.42         1.61 o                         
  -1   9   8          3.54          2.31         0.80 o                         
   0   9   8         68.75         53.56         5.35 o                         
   1   9   8          2.02          3.60         0.76 o                         
   2   9   8          5.67          6.07         1.24 o                         
   3   9   8         97.43         95.69         7.31 o                         
  -2  10   8          7.54          6.32         1.38 o                         
  -1  10   8         29.80         26.37         2.14 o                         
   0  10   8         10.33          9.51         1.10 o                         
   1  10   8          3.55          3.08         0.80 o                         
   2  10   8          5.29          6.63         1.31 o                         
   3  10   8         17.76         21.39         2.22 o                         
  -2  11   8         28.91         33.68         3.93 o                         
  -1  11   8         55.41         56.34         4.04 o                         
   0  11   8        205.38        171.20        16.96 o                         
   1  11   8          7.18         11.88         1.79 o                         
   2  11   8          2.15          2.03         0.90 o                         
   3  11   8          8.42          7.81         2.10 o                         
  -1  12   8         19.31         16.37         2.24 o                         
   0  12   8        176.38        159.58        16.35 o                         
   1  12   8          2.46          1.44         0.73 o                         
   2  12   8          3.61          4.34         1.21 o                         
  -1  13   8         17.70         27.20         3.10 o                         
   0  13   8         83.53         87.16         7.49 o                         
   1  13   8         35.50         33.95         2.56 o                         
   2  13   8          3.26          3.70         1.31 o                         
  -1 -11   9          0.48          1.24         0.81 o                         
   0 -11   9         13.08         10.17         1.58 o                         
  -2 -10   9          1.21          1.01         0.82 o                         
  -1 -10   9          0.24         -0.14         0.49 o                         
   0 -10   9         16.89         15.38         1.66 o                         
   1 -10   9         31.01         24.09         2.08 o                         
  -3  -9   9          0.03          0.08         1.08 o                         
  -2  -9   9          0.18         -0.09         0.57 o                         
  -1  -9   9        135.36        114.84         3.16 o                         
   0  -9   9         55.91         58.10         3.17 o                         
   1  -9   9        118.08        107.67         8.87 o                         
   2  -9   9          0.36          0.60         0.77 o                         
  -3  -8   9         12.63         13.03         1.72 o                         
  -2  -8   9         55.27         52.67         2.62 o                         
  -1  -8   9          3.81          2.72         0.70 o                         
   0  -8   9          0.15          0.18         0.55 o                         
   1  -8   9         30.65         29.29         1.99 o                         
   2  -8   9          0.61          0.22         0.65 o                         
  -3  -7   9         32.30         32.96         2.28 o                         
  -2  -7   9          1.98          2.66         0.83 o                         
  -1  -7   9          9.37         10.21         1.04 o                         
   0  -7   9        120.83        123.07         4.12 o                         
   1  -7   9        375.24        344.68        18.77 o                         
   2  -7   9          2.55          1.56         0.73 o                         
   3  -7   9         43.73         43.90         2.62 o                         
  -3  -6   9         27.27         29.36         2.09 o                         
  -2  -6   9         55.89         56.64         2.50 o                         
  -1  -6   9         93.59         86.87         2.59 o                         
   0  -6   9          2.45          2.92         0.60 o                         
   1  -6   9        103.37        103.38         5.62 o                         
   2  -6   9          3.61          3.67         0.91 o                         
   3  -6   9         11.27         12.36         2.18 o                         
  -4  -5   9          3.17          3.83         1.07 o                         
  -3  -5   9         10.75          9.25         1.32 o                         
  -2  -5   9       1064.84       1050.47        12.98 o                         
  -1  -5   9          9.16          9.08         0.88 o                         
   0  -5   9          1.49          1.03         0.41 o                         
   1  -5   9          3.11          2.04         0.67 o                         
   2  -5   9         56.95         54.96         3.17 o                         
   3  -5   9          1.98          1.81         0.79 o                         
  -4  -4   9          0.72          0.21         0.67 o                         
  -3  -4   9         30.33         31.50         1.98 o                         
  -2  -4   9         49.68         46.00         2.12 o                         
  -1  -4   9        179.77        167.17         3.38 o                         
   0  -4   9          0.00          0.17         0.30 o                         
   1  -4   9          6.42          5.40         0.88 o                         
   2  -4   9         20.44         22.22         1.56 o                         
   3  -4   9          2.13          1.60         0.73 o                         
  -4  -3   9         31.42         31.57         2.69 o                         
  -3  -3   9         60.97         62.51         2.61 o                         
  -2  -3   9        740.90        731.46        11.87 o                         
  -1  -3   9        281.08        288.23         6.29 o                         
   0  -3   9         61.45         53.54         1.82 o                         
   1  -3   9         41.30         46.73         1.89 o                         
   2  -3   9         20.08         22.54         1.49 o                         
   3  -3   9          1.17          1.30         0.67 o                         
  -4  -2   9         15.07         15.61         2.48 o                         
  -3  -2   9         23.33         23.33         1.65 o                         
  -2  -2   9        263.54        269.05        11.15 o                         
  -1  -2   9          2.25          2.84         0.48 o                         
   0  -2   9        179.31        187.11         7.57 o                         
   1  -2   9         14.49         16.32         1.12 o                         
   2  -2   9         64.29         66.66         2.29 o                         
   3  -2   9          1.77          1.83         0.69 o                         
   4  -2   9          7.67          8.07         1.64 o                         
  -4  -1   9          2.88          3.07         1.10 o                         
  -3  -1   9         44.54         46.08         2.11 o                         
  -2  -1   9        109.71         99.24         3.34 o                         
  -1  -1   9          7.24          4.57         0.55 o                         
   0  -1   9         30.82         37.79         1.54 o                         
   1  -1   9         24.78         30.32         1.71 o                         
   2  -1   9          4.49          4.49         0.74 o                         
   3  -1   9         11.72         11.38         1.51 o                         
   4  -1   9          2.07          2.23         1.05 o                         
  -4   0   9          8.40          7.38         1.59 o                         
  -3   0   9          0.86          1.68         0.66 o                         
  -2   0   9          0.51          0.82         0.42 o                         
  -1   0   9         67.12         65.08         2.66 o                         
   0   0   9        404.09        457.84        10.54 o                         
   1   0   9        368.77        426.90        20.12 o                         
   2   0   9        111.90        118.92         5.57 o                         
   3   0   9          2.96          3.01         0.91 o                         
   4   0   9          6.97          7.15         1.51 o                         
  -4   1   9          0.10         -0.26         0.70 o                         
  -3   1   9         18.22         14.75         1.63 o                         
  -2   1   9          3.83          2.78         0.48 o                         
  -1   1   9         40.72         45.07         1.89 o                         
   0   1   9        559.50        556.87        14.90 o                         
   1   1   9        938.93        997.75        48.48 o                         
   2   1   9         61.76         66.34         2.34 o                         
   3   1   9         11.10          8.95         1.34 o                         
   4   1   9          6.22          6.40         1.44 o                         
  -4   2   9          6.85          8.46         1.63 o                         
  -3   2   9         12.72         11.89         1.50 o                         
  -2   2   9        213.71        212.27         8.98 o                         
  -1   2   9         65.41         66.95         3.39 o                         
   0   2   9         85.13         90.23         2.71 o                         
   1   2   9        777.24        765.46        48.76 o                         
   2   2   9         10.70         11.45         0.96 o                         
   3   2   9          3.61          3.54         0.75 o                         
   4   2   9        146.08        144.58         5.67 o                         
  -4   3   9         17.32         20.59         2.22 o                         
  -3   3   9         40.88         44.55         3.38 o                         
  -2   3   9        246.49        232.54         9.43 o                         
  -1   3   9        271.09        246.34         6.42 o                         
   0   3   9         31.66         32.21         1.60 o                         
   1   3   9        377.65        373.79        23.65 o                         
   2   3   9        265.60        268.57        16.91 o                         
   3   3   9          2.31          2.83         0.72 o                         
   4   3   9          0.03         -0.01         0.69 o                         
  -4   4   9         11.59         12.80         1.87 o                         
  -3   4   9          1.19          1.09         0.70 o                         
  -2   4   9        352.21        338.73        11.73 o                         
  -1   4   9         51.13         46.69         1.33 o                         
   0   4   9          0.21          0.80         0.28 o                         
   1   4   9        109.26        102.53         5.75 o                         
   2   4   9          0.60          0.55         0.41 o                         
   3   4   9          0.70          0.29         0.49 o                         
   4   4   9        204.22        201.58         5.05 o                         
  -3   5   9          0.64          0.34         0.62 o                         
  -2   5   9       1822.41       1726.44        58.30 o                         
  -1   5   9        223.39        212.98         6.86 o                         
   0   5   9        112.21         90.09         2.54 o                         
   1   5   9          0.78          0.63         0.28 o                         
   2   5   9         83.24         84.23         7.63 o                         
   3   5   9          1.89          1.32         0.61 o                         
   4   5   9          0.84          0.61         0.66 o                         
  -3   6   9         18.50         17.87         1.51 o                         
  -2   6   9          3.72          3.85         0.78 o                         
  -1   6   9         15.73         15.58         1.11 o                         
   0   6   9        169.42        155.91         5.65 o                         
   1   6   9         17.09         16.66         1.25 o                         
   2   6   9          0.14         -0.06         0.36 o                         
   3   6   9         13.89         13.91         1.35 o                         
   4   6   9         22.43         20.79         1.78 o                         
  -3   7   9         29.70         33.69         2.04 o                         
  -2   7   9         23.65         21.75         1.46 o                         
  -1   7   9          0.07          0.43         0.35 o                         
   0   7   9          7.43          7.48         0.85 o                         
   1   7   9          4.45          4.17         0.68 o                         
   2   7   9         10.41         11.27         1.23 o                         
   3   7   9          7.09          8.10         1.15 o                         
   4   7   9          2.14          1.71         0.84 o                         
  -3   8   9          1.06          0.52         0.72 o                         
  -2   8   9        219.86        216.98         5.88 o                         
  -1   8   9          1.70          1.34         0.67 o                         
   0   8   9        192.67        179.34        10.30 o                         
   1   8   9         40.93         44.09         5.59 o                         
   2   8   9         50.24         53.55         3.01 o                         
   3   8   9          6.34          6.34         1.35 o                         
   4   8   9          2.50          1.71         1.00 o                         
  -3   9   9         13.10         17.11         2.94 o                         
  -2   9   9         18.16         17.45         2.11 o                         
  -1   9   9         28.69         29.70         2.15 o                         
   0   9   9         59.06         58.38         2.82 o                         
   1   9   9         20.27         17.92         1.30 o                         
   2   9   9         88.08         84.37        10.79 o                         
   3   9   9          7.98          9.30         1.61 o                         
  -2  10   9          3.03          3.15         1.04 o                         
  -1  10   9          0.01          0.09         0.57 o                         
   0  10   9         83.84         71.35         6.83 o                         
   1  10   9        284.16        281.14        25.44 o                         
   2  10   9         11.65         10.08         1.54 o                         
   3  10   9         14.20         12.23         1.88 o                         
  -2  11   9         14.57         19.43         2.19 o                         
  -1  11   9          4.74          3.44         1.09 o                         
   0  11   9          0.74          0.43         0.54 o                         
   1  11   9        142.23        143.77        14.13 o                         
   2  11   9         36.72         39.37         5.36 o                         
   3  11   9          1.65          1.45         1.07 o                         
  -1  12   9          3.63          3.84         1.25 o                         
   0  12   9          1.38         -0.05         0.68 o                         
   1  12   9         65.44         65.58         8.07 o                         
   2  12   9          0.91          0.79         0.90 o                         
   0  13   9         14.97         17.30         2.95 o                         
   1  13   9          1.57          0.15         0.70 o                         
   2  13   9         98.65         95.91        11.33 o                         
  -2 -10  10          2.06          3.01         1.03 o                         
  -1 -10  10         40.72         44.84         2.57 o                         
   0 -10  10         26.81         33.32         2.32 o                         
   1 -10  10         10.23          9.80         1.58 o                         
  -2  -9  10          2.95          2.90         0.99 o                         
  -1  -9  10          3.95          5.47         0.98 o                         
   0  -9  10          5.68          3.50         0.96 o                         
   1  -9  10         65.23         53.07         2.80 o                         
  -3  -8  10         12.46         12.94         1.75 o                         
  -2  -8  10          0.83          0.85         0.69 o                         
  -1  -8  10         78.80         78.52         2.59 o                         
   0  -8  10          6.56          8.86         1.29 o                         
   1  -8  10         56.37         55.26         4.09 o                         
   2  -8  10          3.06          1.94         0.91 o                         
  -3  -7  10         15.89         16.12         1.76 o                         
  -2  -7  10        106.34        101.63         3.50 o                         
  -1  -7  10         39.83         35.29         1.72 o                         
   0  -7  10        552.77        527.47        13.01 o                         
   1  -7  10          1.59          0.64         0.63 o                         
   2  -7  10         55.92         52.02         3.37 o                         
  -3  -6  10          0.15         -0.51         0.51 o                         
  -2  -6  10         34.76         37.91         2.15 o                         
  -1  -6  10         98.80         93.04         2.55 o                         
   0  -6  10         25.73         24.66         1.38 o                         
   1  -6  10          5.70          4.93         1.00 o                         
   2  -6  10          3.19          4.68         1.03 o                         
   3  -6  10          0.57         -0.24         0.79 o                         
  -3  -5  10          1.18          1.66         0.77 o                         
  -2  -5  10        122.59        118.80         3.51 o                         
  -1  -5  10        117.24        111.25         2.66 o                         
   0  -5  10         47.41         51.23         1.99 o                         
   1  -5  10          5.77          6.09         1.03 o                         
   2  -5  10        182.17        161.35         7.89 o                         
   3  -5  10         22.39         22.92         2.11 o                         
  -4  -4  10          7.47          9.03         1.42 o                         
  -3  -4  10         37.39         36.98         2.19 o                         
  -2  -4  10        253.38        237.48         5.42 o                         
  -1  -4  10        486.32        486.08         9.99 o                         
   0  -4  10         16.95         19.58         1.10 o                         
   1  -4  10         23.73         25.39         1.59 o                         
   2  -4  10          6.22          7.49         1.13 o                         
   3  -4  10         22.84         26.05         1.89 o                         
  -4  -3  10          7.80         11.18         1.88 o                         
  -3  -3  10          4.14          3.07         0.86 o                         
  -2  -3  10        692.78        677.31        11.03 o                         
  -1  -3  10       2666.95       2659.53        58.83 o                         
   0  -3  10        211.82        207.16         6.74 o                         
   1  -3  10          9.66         11.24         1.08 o                         
   2  -3  10         99.12         97.59         6.10 o                         
   3  -3  10         30.85         34.87         2.58 o                         
  -4  -2  10         20.59         23.60         3.01 o                         
  -3  -2  10        155.04        156.95         4.01 o                         
  -2  -2  10        146.88        146.05         4.21 o                         
  -1  -2  10         14.62         14.47         0.95 o                         
   0  -2  10        248.30        241.59         8.80 o                         
   1  -2  10        264.40        279.34         8.47 o                         
   2  -2  10          1.03          1.34         0.59 o                         
   3  -2  10          5.54          4.71         1.19 o                         
  -4  -1  10          2.38          2.23         1.07 o                         
  -3  -1  10         45.04         45.14         2.17 o                         
  -2  -1  10         28.18         25.41         1.50 o                         
  -1  -1  10        481.65        476.39        14.19 o                         
   0  -1  10         44.59         40.51         1.35 o                         
   1  -1  10          2.05          1.40         0.48 o                         
   2  -1  10         36.49         37.75         1.72 o                         
   3  -1  10          6.95          7.32         1.35 o                         
   4  -1  10          0.58          1.26         0.95 o                         
  -4   0  10          6.57          8.50         1.67 o                         
  -3   0  10         80.38         77.77         2.66 o                         
  -2   0  10          8.67          7.40         0.89 o                         
  -1   0  10         45.61         49.74         1.67 o                         
   0   0  10          4.10          2.35         0.43 o                         
   1   0  10        124.06        144.75         7.13 o                         
   2   0  10         72.33         73.02         2.17 o                         
   3   0  10          0.12         -0.07         0.57 o                         
   4   0  10         19.02         16.25         2.02 o                         
  -4   1  10         51.84         53.44         3.36 o                         
  -3   1  10        179.86        186.37         5.24 o                         
  -2   1  10          1.45          1.33         0.41 o                         
  -1   1  10         21.69         15.76         1.16 o                         
   0   1  10        637.80        641.62        18.36 o                         
   1   1  10         97.15        111.99         6.82 o                         
   2   1  10         76.69         72.81         3.10 o                         
   3   1  10          1.04          0.43         0.67 o                         
   4   1  10         19.11         17.68         2.07 o                         
  -4   2  10        111.54        122.78         4.92 o                         
  -3   2  10         16.92         14.89         1.68 o                         
  -2   2  10          0.04          0.11         0.28 o                         
  -1   2  10        111.00        112.08         3.81 o                         
   0   2  10         42.40         43.88         1.35 o                         
   1   2  10        380.13        410.74        24.71 o                         
   2   2  10         11.69         13.99         1.08 o                         
   3   2  10          0.03          0.21         0.56 o                         
   4   2  10         14.93         15.15         1.93 o                         
  -4   3  10          2.24          2.14         1.12 o                         
  -3   3  10         34.02         30.32         2.24 o                         
  -2   3  10        146.03        144.42         7.02 o                         
  -1   3  10          2.47          2.68         0.46 o                         
   0   3  10        349.71        357.37        12.39 o                         
   1   3  10          1.28          0.38         0.26 o                         
   2   3  10        185.08        192.00        13.04 o                         
   3   3  10         20.83         20.99         1.47 o                         
   4   3  10         10.63         11.37         1.77 o                         
  -4   4  10         27.54         31.93         3.41 o                         
  -3   4  10          0.28          0.35         0.64 o                         
  -2   4  10         41.24         34.21         1.67 o                         
  -1   4  10        281.64        261.87         8.12 o                         
   0   4  10        111.68        100.70         4.34 o                         
   1   4  10        159.36        157.46         9.25 o                         
   2   4  10          7.47          8.57         1.49 o                         
   3   4  10         16.30         15.97         1.38 o                         
   4   4  10         25.29         27.66         2.43 o                         
  -3   5  10          2.35          2.02         0.89 o                         
  -2   5  10          7.38          6.07         0.90 o                         
  -1   5  10        940.21        865.61        27.69 o                         
   0   5  10        624.39        583.47        22.11 o                         
   1   5  10        193.59        206.16        10.66 o                         
   2   5  10        161.91        162.87         9.11 o                         
   3   5  10         19.38         17.53         1.47 o                         
   4   5  10          1.07          1.04         0.79 o                         
  -3   6  10          8.84          8.26         1.41 o                         
  -2   6  10         17.68         19.78         1.39 o                         
  -1   6  10        832.24        780.12        26.38 o                         
   0   6  10          5.72          4.57         0.71 o                         
   1   6  10         75.71         79.77         4.06 o                         
   2   6  10          3.13          2.95         0.68 o                         
   3   6  10         10.02         11.23         1.29 o                         
   4   6  10          5.56          5.13         1.07 o                         
  -3   7  10          4.78          4.89         1.02 o                         
  -2   7  10        251.15        242.60         5.39 o                         
  -1   7  10       2526.46       2334.15        84.58 o                         
   0   7  10          0.56          0.35         0.39 o                         
   1   7  10         90.98         95.56         7.25 o                         
   2   7  10        136.80        150.11        11.01 o                         
   3   7  10         15.11         14.69         1.42 o                         
   4   7  10          8.53          7.52         1.33 o                         
  -3   8  10         60.19         72.32         3.63 o                         
  -2   8  10          0.36          0.37         0.62 o                         
  -1   8  10        100.95        101.37         5.94 o                         
   0   8  10          0.18          0.20         0.41 o                         
   1   8  10         43.15         45.95         3.58 o                         
   2   8  10          0.84          0.84         0.67 o                         
   3   8  10          0.53          1.13         0.82 o                         
  -2   9  10          1.67          2.22         0.93 o                         
  -1   9  10          0.03          0.16         0.56 o                         
   0   9  10         22.02         19.16         1.52 o                         
   1   9  10          8.39          6.22         0.92 o                         
   2   9  10         16.83         15.33         2.54 o                         
   3   9  10          3.47          4.20         1.26 o                         
  -2  10  10         15.56         15.83         1.95 o                         
  -1  10  10         15.16         13.00         1.64 o                         
   0  10  10         21.65         19.34         1.59 o                         
   1  10  10        147.78        151.16        13.33 o                         
   2  10  10         34.44         33.43         2.52 o                         
   3  10  10          2.94          3.09         1.18 o                         
  -2  11  10         24.52         23.61         2.40 o                         
  -1  11  10          4.38          4.73         1.23 o                         
   0  11  10         80.86         77.37         5.64 o                         
   1  11  10         16.25         13.96         1.51 o                         
   2  11  10         11.98          8.89         1.63 o                         
   3  11  10         11.24          8.21         1.74 o                         
  -1  12  10          5.39          4.69         1.32 o                         
   0  12  10          0.57          0.55         0.73 o                         
   1  12  10        121.59        105.68        14.10 o                         
   2  12  10         18.16         14.80         2.05 o                         
   0  13  10         19.33         32.34         2.67 o                         
   1  13  10        106.15        112.72        18.53 o                         
  -1 -10  11          8.85          9.71         1.50 o                         
   0 -10  11          1.48          1.23         0.85 o                         
  -2  -9  11         16.77         14.48         1.75 o                         
  -1  -9  11          2.93          2.65         0.92 o                         
   0  -9  11          0.96         -0.32         0.60 o                         
   1  -9  11         81.09         83.52         3.55 o                         
  -2  -8  11          2.07          3.15         0.99 o                         
  -1  -8  11         14.99         13.59         1.30 o                         
   0  -8  11          2.38          1.74         0.80 o                         
   1  -8  11         26.71         25.32         2.05 o                         
   2  -8  11          0.34         -0.02         0.70 o                         
  -3  -7  11         68.87         80.51         3.53 o                         
  -2  -7  11          2.23          2.73         0.91 o                         
  -1  -7  11          0.06         -0.13         0.41 o                         
   0  -7  11          0.22          0.67         0.61 o                         
   1  -7  11         21.19         21.96         1.84 o                         
   2  -7  11        215.64        194.63         8.70 o                         
  -3  -6  11         43.57         44.96         2.64 o                         
  -2  -6  11          5.30          4.25         1.00 o                         
  -1  -6  11         40.75         36.45         1.72 o                         
   0  -6  11         28.06         28.50         1.84 o                         
   1  -6  11         28.91         27.82         1.89 o                         
   2  -6  11         18.43         18.40         1.76 o                         
  -3  -5  11         17.30         20.39         1.84 o                         
  -2  -5  11          0.07          0.07         0.49 o                         
  -1  -5  11        452.04        451.88        11.84 o                         
   0  -5  11         13.78         12.96         1.03 o                         
   1  -5  11         11.57         10.33         1.24 o                         
   2  -5  11         28.63         28.73         1.95 o                         
   3  -5  11         67.28         61.18         3.57 o                         
  -3  -4  11         18.13         19.81         1.77 o                         
  -2  -4  11         25.00         25.02         1.74 o                         
  -1  -4  11        248.72        251.08         4.15 o                         
   0  -4  11        761.67        731.87        25.82 o                         
   1  -4  11          7.52          7.12         1.05 o                         
   2  -4  11          2.36          1.96         0.74 o                         
   3  -4  11          6.01          4.57         1.29 o                         
  -3  -3  11          0.02         -0.19         0.49 o                         
  -2  -3  11        153.72        150.55         4.55 o                         
  -1  -3  11        289.21        282.90         6.28 o                         
   0  -3  11         49.41         54.72         2.55 o                         
   1  -3  11        109.79        115.66         5.52 o                         
   2  -3  11          0.70          0.34         0.49 o                         
   3  -3  11         25.99         26.83         2.36 o                         
  -4  -2  11         19.76         22.43         5.25 o                         
  -3  -2  11          0.00          0.26         0.51 o                         
  -2  -2  11         88.22         83.25         2.78 o                         
  -1  -2  11          0.00          0.37         0.36 o                         
   0  -2  11        236.29        222.19         8.17 o                         
   1  -2  11        168.80        167.28         3.60 o                         
   2  -2  11         26.21         28.02         1.67 o                         
   3  -2  11          0.87          1.22         0.82 o                         
  -4  -1  11         11.58         11.09         1.89 o                         
  -3  -1  11          6.32          6.54         1.08 o                         
  -2  -1  11         17.16         14.82         1.62 o                         
  -1  -1  11        111.66        112.58         2.98 o                         
   0  -1  11        375.39        353.29        10.10 o                         
   1  -1  11        103.45        103.35         3.72 o                         
   2  -1  11         14.22         13.10         1.16 o                         
   3  -1  11          6.63          5.15         1.25 o                         
  -4   0  11          5.72          5.36         1.46 o                         
  -3   0  11        100.65         87.08         3.75 o                         
  -2   0  11          7.68          7.89         0.76 o                         
  -1   0  11          6.24          6.75         0.71 o                         
   0   0  11         35.04         34.78         1.67 o                         
   1   0  11        128.57        142.95         4.26 o                         
   2   0  11        206.35        205.25         5.61 o                         
   3   0  11         85.60         78.20         3.56 o                         
   4   0  11          3.69          3.13         1.16 o                         
  -4   1  11          2.21          2.31         1.12 o                         
  -3   1  11         86.25         90.74         3.80 o                         
  -2   1  11        128.05        129.13         4.98 o                         
  -1   1  11         16.05         13.65         1.01 o                         
   0   1  11        145.61        137.96         3.89 o                         
   1   1  11        318.15        317.38        15.03 o                         
   2   1  11        270.06        291.18        11.41 o                         
   3   1  11          7.11          7.49         1.38 o                         
   4   1  11          3.97          2.66         1.12 o                         
  -4   2  11          6.56          7.41         1.66 o                         
  -3   2  11          0.53          0.74         0.68 o                         
  -2   2  11          0.10          0.23         0.32 o                         
  -1   2  11        107.96        116.24         2.36 o                         
   0   2  11        117.00        110.48         3.33 o                         
   1   2  11          6.20          7.10         0.72 o                         
   2   2  11         20.80         20.15         1.43 o                         
   3   2  11          3.13          3.17         1.01 o                         
   4   2  11          1.06          1.07         0.92 o                         
  -3   3  11        100.29        102.14         4.22 o                         
  -2   3  11         34.31         34.90         1.68 o                         
  -1   3  11         87.29         84.08         2.95 o                         
   0   3  11         85.66         87.13         3.24 o                         
   1   3  11        110.19        114.41         6.83 o                         
   2   3  11        211.24        229.64        16.77 o                         
   3   3  11         45.53         47.15         2.26 o                         
   4   3  11          1.41          0.57         0.86 o                         
  -3   4  11         65.67         63.34         3.92 o                         
  -2   4  11          0.20          0.02         0.36 o                         
  -1   4  11         44.84         40.44         1.41 o                         
   0   4  11          0.03          0.40         0.28 o                         
   1   4  11         85.71         82.99         5.43 o                         
   2   4  11         74.82         77.77         4.89 o                         
   3   4  11          1.22          1.64         0.77 o                         
   4   4  11          0.11          0.23         0.77 o                         
  -3   5  11         15.08         18.26         1.90 o                         
  -2   5  11         17.75         14.70         1.23 o                         
  -1   5  11        993.49        945.27        32.11 o                         
   0   5  11        487.12        458.73        12.10 o                         
   1   5  11         30.51         27.57         1.67 o                         
   2   5  11          2.56          3.55         0.77 o                         
   3   5  11        120.71        112.46         5.26 o                         
   4   5  11          1.40          1.76         1.03 o                         
  -3   6  11         20.85         22.01         2.07 o                         
  -2   6  11          0.14          0.32         0.42 o                         
  -1   6  11         28.94         26.19         1.37 o                         
   0   6  11        509.87        456.18        18.90 o                         
   1   6  11         30.24         32.68         1.99 o                         
   2   6  11         15.13         14.43         1.23 o                         
   3   6  11         21.08         22.08         1.67 o                         
   4   6  11          7.41          7.14         1.54 o                         
  -3   7  11         14.35         14.80         1.98 o                         
  -2   7  11        130.99        129.10         4.06 o                         
  -1   7  11          0.91          0.59         0.58 o                         
   0   7  11         64.20         59.19         2.55 o                         
   1   7  11        215.66        228.38        17.05 o                         
   2   7  11         11.78         11.16         1.55 o                         
   3   7  11         22.51         18.47         1.59 o                         
  -3   8  11         20.81         26.76         3.17 o                         
  -2   8  11          9.55         12.10         1.84 o                         
  -1   8  11          3.80          3.90         1.02 o                         
   0   8  11         45.42         42.22         1.92 o                         
   1   8  11        272.67        288.92        25.04 o                         
   2   8  11         52.02         52.46         6.37 o                         
   3   8  11         10.12         11.83         2.11 o                         
  -2   9  11         60.38         66.36         3.42 o                         
  -1   9  11          9.29          8.11         1.39 o                         
   0   9  11        442.79        436.47        22.02 o                         
   1   9  11         10.06         10.13         1.10 o                         
   2   9  11         13.08         16.94         2.66 o                         
   3   9  11         43.15         41.92         2.91 o                         
  -2  10  11          0.42         -0.20         0.68 o                         
  -1  10  11         19.73         24.38         3.66 o                         
   0  10  11          3.92          4.20         0.89 o                         
   1  10  11         11.16         11.05         1.58 o                         
   2  10  11         86.52         76.59         7.80 o                         
   3  10  11         29.02         28.90         2.63 o                         
  -1  11  11          3.96          4.84         1.34 o                         
   0  11  11         14.55         15.02         1.79 o                         
   1  11  11          0.45         -0.47         0.56 o                         
   2  11  11         87.79         86.29        10.77 o                         
  -1  12  11         31.44         33.21         2.73 o                         
   0  12  11         27.17         35.12         3.19 o                         
   1  12  11          1.45          0.74         0.81 o                         
   2  12  11          8.06          8.07         1.72 o                         
   0  13  11          8.34          8.90         1.75 o                         
   1  13  11         33.56         31.50         4.11 o                         
  -1  -9  12         14.00         13.31         1.65 o                         
   0  -9  12          2.53          2.26         0.95 o                         
   1  -9  12         13.25         15.39         2.75 o                         
  -2  -8  12        229.18        243.02         7.60 o                         
  -1  -8  12         20.69         25.88         1.97 o                         
   0  -8  12         53.85         45.69         3.36 o                         
   1  -8  12         61.96         59.23         4.85 o                         
  -2  -7  12          0.75          1.12         0.77 o                         
  -1  -7  12          2.06          1.13         0.56 o                         
   0  -7  12          0.00         -0.01         0.53 o                         
   1  -7  12        108.64        101.84         5.22 o                         
   2  -7  12         13.93         16.21         1.85 o                         
  -3  -6  12          5.89          5.31         1.24 o                         
  -2  -6  12          2.47          2.50         0.85 o                         
  -1  -6  12          3.20          2.39         0.66 o                         
   0  -6  12         43.80         40.67         2.22 o                         
   1  -6  12         24.52         23.86         1.85 o                         
   2  -6  12          0.79          1.46         0.82 o                         
  -3  -5  12          1.26          0.24         0.69 o                         
  -2  -5  12         29.86         33.06         2.08 o                         
  -1  -5  12         26.26         25.56         1.47 o                         
   0  -5  12        210.33        204.72         5.37 o                         
   1  -5  12         53.31         52.47         2.50 o                         
   2  -5  12          5.89          4.75         1.10 o                         
  -3  -4  12          0.28          0.85         0.72 o                         
  -2  -4  12          0.04          0.31         0.54 o                         
  -1  -4  12        625.21        626.59        15.22 o                         
   0  -4  12        121.68        113.73         3.36 o                         
   1  -4  12        253.32        261.51        12.28 o                         
   2  -4  12         31.96         30.97         2.00 o                         
   3  -4  12          2.10          2.72         1.18 o                         
  -3  -3  12         34.39         38.14         2.27 o                         
  -2  -3  12          0.92          0.87         0.57 o                         
  -1  -3  12         71.78         73.89         2.20 o                         
   0  -3  12       2123.28       2083.01        47.99 o                         
   1  -3  12          1.45          0.87         0.58 o                         
   2  -3  12         12.44         14.39         1.42 o                         
   3  -3  12         59.68         55.95         3.38 o                         
  -3  -2  12         36.08         35.95         2.14 o                         
  -2  -2  12          5.69          5.78         0.99 o                         
  -1  -2  12        416.19        418.36        12.71 o                         
   0  -2  12         54.57         56.61         1.82 o                         
   1  -2  12        255.63        257.71         9.41 o                         
   2  -2  12         22.98         25.02         1.65 o                         
   3  -2  12          6.98          6.18         1.44 o                         
  -3  -1  12          5.80          6.79         1.13 o                         
  -2  -1  12          5.36          4.89         0.92 o                         
  -1  -1  12         28.34         26.23         1.30 o                         
   0  -1  12        766.01        742.18        19.80 o                         
   1  -1  12         69.68         69.87         2.36 o                         
   2  -1  12          8.89         10.20         1.13 o                         
   3  -1  12          0.13         -0.50         0.63 o                         
  -3   0  12          3.21          2.94         1.00 o                         
  -2   0  12        216.83        199.96         6.63 o                         
  -1   0  12        190.65        173.38         4.78 o                         
   0   0  12         48.88         39.91         1.56 o                         
   1   0  12        101.49         97.40         5.21 o                         
   2   0  12        210.58        210.33         5.77 o                         
   3   0  12         99.13         94.83         4.03 o                         
  -3   1  12         13.87         12.57         1.66 o                         
  -2   1  12        122.31        124.71         4.23 o                         
  -1   1  12        125.15        117.77         3.52 o                         
   0   1  12         32.24         35.99         2.14 o                         
   1   1  12          3.84          4.95         0.63 o                         
   2   1  12        119.53        120.04         3.98 o                         
   3   1  12         17.61         20.13         2.01 o                         
  -3   2  12         50.88         47.04         2.87 o                         
  -2   2  12        392.04        357.27        10.43 o                         
  -1   2  12         14.58         18.16         1.05 o                         
   0   2  12         10.97         10.63         0.82 o                         
   1   2  12         44.89         40.77         2.79 o                         
   2   2  12         98.38        116.59         7.46 o                         
   3   2  12         70.71         70.26         3.42 o                         
  -3   3  12          6.62          6.06         1.35 o                         
  -2   3  12          0.03          0.00         0.34 o                         
  -1   3  12         21.50         21.47         1.12 o                         
   0   3  12         45.36         46.81         1.77 o                         
   1   3  12         35.12         35.48         2.92 o                         
   2   3  12         25.61         27.18         1.56 o                         
   3   3  12         22.82         23.57         2.25 o                         
   4   3  12          0.05         -0.01         0.80 o                         
  -3   4  12         10.70          9.39         1.54 o                         
  -2   4  12         14.22         13.50         1.19 o                         
  -1   4  12          0.22         -0.05         0.26 o                         
   0   4  12        260.38        250.28         7.21 o                         
   1   4  12        597.48        570.86        34.99 o                         
   2   4  12        130.91        139.47        12.41 o                         
   3   4  12          3.42          3.34         0.97 o                         
  -3   5  12         31.51         35.29         2.57 o                         
  -2   5  12         11.13         11.25         1.15 o                         
  -1   5  12          2.83          2.29         0.49 o                         
   0   5  12        875.51        821.54        24.70 o                         
   1   5  12         14.73         13.96         0.87 o                         
   2   5  12        202.91        220.72        14.10 o                         
   3   5  12         80.78         77.07         4.34 o                         
  -3   6  12          7.41          7.84         1.49 o                         
  -2   6  12         22.55         23.14         1.55 o                         
  -1   6  12        311.08        288.24        11.35 o                         
   0   6  12         64.58         59.81         2.28 o                         
   1   6  12        104.94        110.48         5.65 o                         
   2   6  12         29.56         35.77         3.09 o                         
   3   6  12          0.33          0.42         0.58 o                         
  -3   7  12         56.63         62.83         6.38 o                         
  -2   7  12          3.12          3.05         0.97 o                         
  -1   7  12         26.95         24.44         1.91 o                         
   0   7  12       2466.97       2394.02        79.35 o                         
   1   7  12         26.44         25.34         2.42 o                         
   2   7  12          2.72          3.52         1.02 o                         
   3   7  12         43.48         45.45         4.35 o                         
  -2   8  12          0.07          0.42         0.68 o                         
  -1   8  12          2.95          3.63         1.00 o                         
   0   8  12         98.13        100.05         4.47 o                         
   1   8  12         61.62         61.83         7.78 o                         
   2   8  12          2.13          3.30         1.09 o                         
   3   8  12          8.31          6.79         1.49 o                         
  -2   9  12          2.12          0.97         0.85 o                         
  -1   9  12          4.04          5.32         1.24 o                         
   0   9  12         45.88         43.32         2.13 o                         
   1   9  12         88.97         94.51        12.60 o                         
   2   9  12         24.30         25.46         2.23 o                         
   3   9  12         26.30         28.50         2.54 o                         
  -2  10  12        129.81        162.62         9.02 o                         
  -1  10  12         54.94         59.21         3.23 o                         
   0  10  12         27.37         26.84         1.75 o                         
   1  10  12          0.22         -0.12         0.66 o                         
   2  10  12        186.78        179.75        23.11 o                         
   3  10  12         85.01         89.49         5.37 o                         
  -1  11  12        158.63        182.31         7.78 o                         
   0  11  12         26.91         28.51         2.31 o                         
   1  11  12         18.71         19.79         2.92 o                         
   2  11  12         40.09         39.68         5.42 o                         
  -1  12  12          9.95          8.75         2.10 o                         
   0  12  12          9.16         11.69         1.78 o                         
   1  12  12          0.71          0.61         0.81 o                         
   0  -9  13         18.06         16.82         2.79 o                         
  -2  -8  13          1.14          0.78         0.93 o                         
  -1  -8  13          0.96          1.58         0.83 o                         
   0  -8  13          0.01          0.38         0.74 o                         
   1  -8  13          4.63          4.36         1.16 o                         
  -2  -7  13         53.71         60.84         3.01 o                         
  -1  -7  13          0.04         -0.21         0.57 o                         
   0  -7  13          0.31          0.42         0.63 o                         
   1  -7  13          0.08         -0.43         0.61 o                         
  -2  -6  13         52.29         58.79         2.87 o                         
  -1  -6  13         79.31         78.70         2.59 o                         
   0  -6  13          0.01          0.21         0.54 o                         
   1  -6  13         67.56         64.58         2.95 o                         
   2  -6  13         38.53         35.11         2.41 o                         
  -3  -5  13          2.22          0.98         0.79 o                         
  -2  -5  13         12.81         13.55         1.53 o                         
  -1  -5  13          9.94         10.60         1.10 o                         
   0  -5  13          0.01         -0.02         0.52 o                         
   1  -5  13         29.01         28.31         2.01 o                         
   2  -5  13          6.06          5.96         1.24 o                         
  -3  -4  13          0.77          0.66         0.70 o                         
  -2  -4  13          8.57          7.98         1.19 o                         
  -1  -4  13          0.27          0.11         0.43 o                         
   0  -4  13        211.05        212.35         5.10 o                         
   1  -4  13        699.61        709.73        14.69 o                         
   2  -4  13         11.33         10.79         1.44 o                         
  -3  -3  13          2.82          2.49         0.86 o                         
  -2  -3  13         28.53         32.26         1.99 o                         
  -1  -3  13          5.88          5.54         0.92 o                         
   0  -3  13          0.67          0.10         0.42 o                         
   1  -3  13         50.14         50.74         2.35 o                         
   2  -3  13          2.35          2.64         0.80 o                         
   3  -3  13          0.90          0.87         0.96 o                         
  -3  -2  13         41.09         42.38         2.39 o                         
  -2  -2  13         21.65         27.19         1.79 o                         
  -1  -2  13        146.20        139.75         4.60 o                         
   0  -2  13        250.47        244.62         7.63 o                         
   1  -2  13        290.78        290.68        12.00 o                         
   2  -2  13          3.75          4.30         0.94 o                         
   3  -2  13          7.83          7.43         1.59 o                         
  -3  -1  13          2.09          0.21         0.71 o                         
  -2  -1  13         29.19         26.19         1.73 o                         
  -1  -1  13         29.59         29.76         1.43 o                         
   0  -1  13          2.57          2.25         0.55 o                         
   1  -1  13        405.22        408.52        13.24 o                         
   2  -1  13        103.37        100.14         3.94 o                         
   3  -1  13          6.06          6.04         1.45 o                         
  -3   0  13         30.78         30.29         2.48 o                         
  -2   0  13         52.26         39.54         2.00 o                         
  -1   0  13        109.43        106.67         3.97 o                         
   0   0  13         21.18         22.03         1.20 o                         
   1   0  13         24.40         25.32         1.42 o                         
   2   0  13        102.43         99.95         5.47 o                         
   3   0  13         18.76         17.86         2.04 o                         
  -3   1  13          5.49          5.05         1.30 o                         
  -2   1  13        181.50        169.64         5.96 o                         
  -1   1  13          1.32          0.17         0.36 o                         
   0   1  13          6.54          7.52         0.79 o                         
   1   1  13        342.20        347.47        21.49 o                         
   2   1  13         88.52         89.96         5.38 o                         
   3   1  13         25.01         24.31         2.30 o                         
  -3   2  13         59.72         55.77         3.96 o                         
  -2   2  13         42.12         43.78         1.82 o                         
  -1   2  13         30.95         24.31         1.26 o                         
   0   2  13         17.63         13.06         0.95 o                         
   1   2  13        132.51        131.86         6.10 o                         
   2   2  13         18.46         17.71         2.07 o                         
   3   2  13         26.30         26.51         2.35 o                         
  -3   3  13          0.56          0.47         0.69 o                         
  -2   3  13        111.51        106.16         3.03 o                         
  -1   3  13         11.51         12.39         0.93 o                         
   0   3  13          0.25          0.40         0.35 o                         
   1   3  13          0.23          0.56         0.43 o                         
   2   3  13          1.56          1.16         0.54 o                         
   3   3  13          6.48          7.02         1.44 o                         
  -3   4  13          3.12          2.53         0.98 o                         
  -2   4  13         23.19         16.45         1.34 o                         
  -1   4  13        168.88        143.96         6.44 o                         
   0   4  13         16.66         16.39         1.03 o                         
   1   4  13          5.51          5.07         0.67 o                         
   2   4  13         67.99         72.16         5.42 o                         
   3   4  13         33.24         32.84         2.49 o                         
  -3   5  13          2.27          3.60         1.14 o                         
  -2   5  13         22.49         23.97         1.60 o                         
  -1   5  13          0.35          0.23         0.33 o                         
   0   5  13          9.69         11.53         0.90 o                         
   1   5  13        201.52        204.75        13.31 o                         
   2   5  13         56.85         59.87         4.57 o                         
   3   5  13         14.65         12.78         1.44 o                         
  -3   6  13         35.15         36.96         2.70 o                         
  -2   6  13         25.43         23.55         1.61 o                         
  -1   6  13         21.01         20.74         1.35 o                         
   0   6  13         11.66         11.78         0.89 o                         
   1   6  13        906.28        965.66        62.56 o                         
   2   6  13        103.51        109.30         7.58 o                         
   3   6  13          5.49          3.38         0.93 o                         
  -2   7  13          3.04          2.68         1.00 o                         
  -1   7  13         35.31         31.45         2.22 o                         
   0   7  13         20.70         19.00         1.39 o                         
   1   7  13        145.91        155.67        12.32 o                         
   2   7  13         79.64         79.08        10.03 o                         
   3   7  13          2.39          2.43         1.04 o                         
  -2   8  13          4.46          4.78         1.25 o                         
  -1   8  13          1.18          1.58         0.78 o                         
   0   8  13        116.19        114.53         3.19 o                         
   1   8  13         16.48         15.81         1.86 o                         
   2   8  13         86.73         89.47        12.00 o                         
   3   8  13         13.36         15.36         2.08 o                         
  -2   9  13         48.88         57.08         3.34 o                         
  -1   9  13          1.41          1.28         0.84 o                         
   0   9  13          4.32          5.10         0.95 o                         
   1   9  13        569.70        580.76        49.56 o                         
   2   9  13         39.17         38.62         6.68 o                         
   3   9  13          3.35          3.31         1.26 o                         
  -1  10  13         51.05         55.02         3.19 o                         
   0  10  13        112.54        127.54         8.02 o                         
   1  10  13         19.79         20.15         2.05 o                         
   2  10  13         29.90         30.75         2.79 o                         
  -1  11  13          5.75          8.68         1.63 o                         
   0  11  13          1.33          0.80         0.81 o                         
   1  11  13         86.69         85.82         9.59 o                         
   2  11  13          2.69          1.49         1.11 o                         
   0  12  13          1.11          1.51         0.98 o                         
   1  12  13         22.13         21.68         2.29 o                         
  -1  -8  14        282.05        304.79         7.93 o                         
   0  -8  14          0.24         -0.29         0.68 o                         
  -2  -7  14          0.55          2.60         1.02 o                         
  -1  -7  14         39.60         50.71         2.68 o                         
   0  -7  14          7.91          6.72         1.27 o                         
   1  -7  14          3.62          2.63         1.02 o                         
  -2  -6  14          2.94          2.54         0.95 o                         
  -1  -6  14         11.38         12.94         1.51 o                         
   0  -6  14         41.90         40.94         2.41 o                         
   1  -6  14          1.91          2.03         0.88 o                         
  -2  -5  14          9.07          8.31         1.35 o                         
  -1  -5  14         22.07         22.80         1.51 o                         
   0  -5  14          0.01          0.48         0.58 o                         
   1  -5  14        139.69        135.01         4.13 o                         
   2  -5  14        198.28        189.89         5.09 o                         
  -3  -4  14        110.84        132.80         4.40 o                         
  -2  -4  14         16.97         18.91         1.97 o                         
  -1  -4  14         22.89         23.80         1.49 o                         
   0  -4  14        128.74        133.21         3.82 o                         
   1  -4  14         30.11         32.36         2.40 o                         
   2  -4  14        161.10        157.36         4.48 o                         
  -3  -3  14         51.45         65.00         3.07 o                         
  -2  -3  14         40.51         39.05         2.23 o                         
  -1  -3  14          0.51          0.15         0.43 o                         
   0  -3  14         10.36          8.17         1.14 o                         
   1  -3  14        305.06        299.00         5.70 o                         
   2  -3  14         65.62         67.72         5.39 o                         
  -3  -2  14          9.44         10.75         1.48 o                         
  -2  -2  14          8.47          7.86         1.19 o                         
  -1  -2  14         19.42         18.35         1.26 o                         
   0  -2  14        262.16        253.09        10.74 o                         
   1  -2  14        121.08        118.63         3.87 o                         
   2  -2  14        171.69        160.63         5.36 o                         
   3  -2  14          0.11          0.66         0.93 o                         
  -3  -1  14         19.96         23.03         2.30 o                         
  -2  -1  14          3.36          1.68         0.69 o                         
  -1  -1  14         13.17         13.05         1.09 o                         
   0  -1  14        140.21        128.52         3.74 o                         
   1  -1  14        436.37        427.01        12.82 o                         
   2  -1  14         74.85         77.53         3.63 o                         
   3  -1  14          0.07          0.33         0.85 o                         
  -3   0  14          0.40          0.87         0.81 o                         
  -2   0  14         19.41         19.30         1.52 o                         
  -1   0  14        184.17        158.64         6.21 o                         
   0   0  14         51.91         52.25         1.97 o                         
   1   0  14        277.36        267.82        12.22 o                         
   2   0  14        136.38        124.77         4.45 o                         
   3   0  14         64.86         63.31         3.60 o                         
  -3   1  14         10.55         10.72         1.70 o                         
  -2   1  14          7.39          7.87         1.04 o                         
  -1   1  14          3.38          1.96         0.56 o                         
   0   1  14        163.80        157.27         3.71 o                         
   1   1  14         55.32         57.93         3.35 o                         
   2   1  14        122.59        120.72         5.20 o                         
   3   1  14        165.30        158.04         5.40 o                         
  -3   2  14          3.47          3.49         1.17 o                         
  -2   2  14          1.04          1.77         0.73 o                         
  -1   2  14        594.98        490.49        15.04 o                         
   0   2  14          6.95          6.25         0.87 o                         
   1   2  14         34.54         31.85         1.39 o                         
   2   2  14         25.28         25.58         2.11 o                         
   3   2  14         46.74         42.07         2.92 o                         
  -3   3  14          9.84         14.59         1.90 o                         
  -2   3  14          0.95          0.72         0.55 o                         
  -1   3  14         12.66          8.95         0.89 o                         
   0   3  14         25.48         26.85         1.48 o                         
   1   3  14          6.27          6.60         0.96 o                         
   2   3  14         30.62         31.58         3.04 o                         
   3   3  14         25.20         25.73         2.38 o                         
  -3   4  14         44.39         58.75         3.55 o                         
  -2   4  14          0.95          1.31         0.58 o                         
  -1   4  14         37.78         42.17         1.66 o                         
   0   4  14         43.60         41.19         1.60 o                         
   1   4  14         14.36         15.93         1.51 o                         
   2   4  14        466.93        506.35        32.16 o                         
   3   4  14        200.29        195.93         7.04 o                         
  -3   5  14         24.38         29.41         2.49 o                         
  -2   5  14         27.75         29.69         1.79 o                         
  -1   5  14         10.96         12.08         0.98 o                         
   0   5  14          0.02          0.37         0.38 o                         
   1   5  14        242.87        260.41        15.81 o                         
   2   5  14        145.19        163.87        12.15 o                         
   3   5  14          2.42          2.16         1.05 o                         
  -2   6  14          4.72          3.89         0.93 o                         
  -1   6  14         77.61         75.49         4.89 o                         
   0   6  14         61.66         59.74         2.28 o                         
   1   6  14        136.40        141.45        11.69 o                         
   2   6  14         38.59         40.22         3.57 o                         
   3   6  14         83.35         87.68         3.51 o                         
  -2   7  14         75.07         87.16         3.81 o                         
  -1   7  14          2.30          2.14         0.85 o                         
   0   7  14          0.45          0.36         0.46 o                         
   1   7  14        535.68        564.78        48.59 o                         
   2   7  14         55.68         58.00         6.69 o                         
   3   7  14         11.81         14.72         2.65 o                         
  -2   8  14         69.55         77.74         4.91 o                         
  -1   8  14         39.96         38.29         2.52 o                         
   0   8  14          8.27          7.40         1.07 o                         
   1   8  14         67.43         74.62         7.92 o                         
   2   8  14        105.59        109.78        11.88 o                         
   3   8  14          1.56          1.82         1.03 o                         
  -2   9  14          0.28          0.30         0.79 o                         
  -1   9  14          0.10         -0.21         1.02 o                         
   0   9  14         49.72         55.24         2.40 o                         
   1   9  14        166.31        173.87        18.99 o                         
   2   9  14         67.21         73.72         6.88 o                         
  -1  10  14        186.30        207.46         7.34 o                         
   0  10  14          0.00          0.01         0.64 o                         
   1  10  14        198.88        204.86        25.69 o                         
   2  10  14          4.64          3.04         1.17 o                         
  -1  11  14          0.26          0.88         0.88 o                         
   0  11  14         91.11        108.81         6.29 o                         
   1  11  14          0.70          0.03         0.79 o                         
  -1  -7  15          0.88          0.77         0.98 o                         
   0  -7  15          0.05          0.43         0.73 o                         
  -2  -6  15         28.77         26.18         2.18 o                         
  -1  -6  15          7.91          7.11         1.33 o                         
   0  -6  15        174.08        181.91         7.34 o                         
   1  -6  15          1.23          1.20         0.85 o                         
  -2  -5  15         19.13         19.50         1.88 o                         
  -1  -5  15          1.08          1.17         0.72 o                         
   0  -5  15         53.80         61.89         2.88 o                         
   1  -5  15         65.48         64.42         3.03 o                         
  -2  -4  15          1.17          1.72         0.84 o                         
  -1  -4  15          6.55          7.10         0.98 o                         
   0  -4  15         29.15         25.81         1.90 o                         
   1  -4  15         80.76         83.50         3.73 o                         
   2  -4  15        180.91        176.24         6.51 o                         
  -2  -3  15          0.46         -0.04         0.59 o                         
  -1  -3  15         11.45         10.64         1.30 o                         
   0  -3  15         50.92         49.70         2.42 o                         
   1  -3  15         46.54         40.33         2.28 o                         
   2  -3  15        146.86        151.62         6.30 o                         
  -3  -2  15          6.99          7.28         1.66 o                         
  -2  -2  15         63.39         67.50         2.88 o                         
  -1  -2  15         56.96         55.68         2.12 o                         
   0  -2  15         37.79         37.47         3.24 o                         
   1  -2  15        118.93        121.53         6.74 o                         
   2  -2  15         46.36         46.73         3.12 o                         
  -3  -1  15         47.40         63.35         3.66 o                         
  -2  -1  15          1.71          3.60         0.93 o                         
  -1  -1  15         20.43         16.98         1.25 o                         
   0  -1  15         55.46         54.87         2.00 o                         
   1  -1  15         26.98         27.09         1.78 o                         
   2  -1  15         61.28         62.24         3.40 o                         
   3  -1  15          9.87          7.87         1.71 o                         
  -3   0  15          7.80          8.26         1.72 o                         
  -2   0  15         12.10         11.37         1.31 o                         
  -1   0  15          6.04         10.46         1.03 o                         
   0   0  15         57.41         55.47         1.99 o                         
   1   0  15         15.33         14.32         1.46 o                         
   2   0  15          1.03          0.51         0.79 o                         
   3   0  15         59.42         54.72         3.47 o                         
  -3   1  15         16.10         17.50         2.60 o                         
  -2   1  15         13.65         13.07         1.34 o                         
  -1   1  15         51.77         41.58         1.87 o                         
   0   1  15        237.22        224.40         6.31 o                         
   1   1  15         48.08         45.65         2.90 o                         
   2   1  15        236.26        226.97        11.47 o                         
   3   1  15         46.68         44.35         3.14 o                         
  -3   2  15          1.41          3.98         1.22 o                         
  -2   2  15         43.92         30.79         2.76 o                         
  -1   2  15         45.58         44.18         2.61 o                         
   0   2  15         66.16         54.30         1.93 o                         
   1   2  15         39.97         39.57         2.88 o                         
   2   2  15          0.79          0.07         0.69 o                         
   3   2  15        100.37         95.32         4.36 o                         
  -3   3  15         37.65         45.01         3.07 o                         
  -2   3  15         13.37         15.12         1.71 o                         
  -1   3  15         31.64         31.63         1.53 o                         
   0   3  15         10.29          9.70         1.08 o                         
   1   3  15         14.87         15.31         1.31 o                         
   2   3  15          8.61          9.35         1.82 o                         
   3   3  15        140.31        138.21         5.10 o                         
  -3   4  15          0.93          2.34         1.05 o                         
  -2   4  15         22.72         23.43         2.02 o                         
  -1   4  15          5.46          7.57         0.88 o                         
   0   4  15        303.83        267.65         7.44 o                         
   1   4  15         16.62         17.63         1.88 o                         
   2   4  15         50.98         53.93         2.41 o                         
   3   4  15          3.15          2.02         1.01 o                         
  -2   5  15         17.05         16.83         1.45 o                         
  -1   5  15          5.80          4.04         0.72 o                         
   0   5  15         39.72         38.65         1.62 o                         
   1   5  15         63.17         66.00         4.49 o                         
   2   5  15          0.02         -0.31         0.50 o                         
   3   5  15         67.70         68.95         8.65 o                         
  -2   6  15         53.54         56.78         3.08 o                         
  -1   6  15          1.77          1.44         0.75 o                         
   0   6  15         24.57         21.30         1.50 o                         
   1   6  15          2.50          1.94         0.87 o                         
   2   6  15        295.43        319.50        35.80 o                         
   3   6  15        241.59        229.35         8.76 o                         
  -2   7  15         30.80         35.34         3.07 o                         
  -1   7  15          0.95          0.68         0.67 o                         
   0   7  15          2.59          2.26         0.69 o                         
   1   7  15         13.81         11.96         1.61 o                         
   2   7  15         60.71         71.75         9.00 o                         
   3   7  15          0.79          0.96         1.13 o                         
  -2   8  15         11.72         10.17         1.68 o                         
  -1   8  15          6.74          7.65         1.43 o                         
   0   8  15         21.11         21.54         1.60 o                         
   1   8  15         44.77         44.55         4.74 o                         
   2   8  15          1.84          1.40         0.91 o                         
  -1   9  15         57.89         61.72         3.45 o                         
   0   9  15         68.02         72.55         2.91 o                         
   1   9  15          0.27          1.34         0.87 o                         
   2   9  15        151.18        152.96        17.41 o                         
  -1  10  15          4.97          5.28         1.37 o                         
   0  10  15         77.04         80.30         5.35 o                         
   1  10  15        118.41        133.23        15.60 o                         
   2  10  15         41.40         39.40         6.04 o                         
   0  11  15         20.78         30.20         4.85 o                         
   1  11  15          8.53         10.76         1.88 o                         
  -1  -6  16          2.77          2.35         1.19 o                         
   0  -6  16         13.67         16.79         1.84 o                         
  -1  -5  16         11.62         11.11         1.86 o                         
   0  -5  16          1.42          1.35         0.79 o                         
   1  -5  16          2.46          1.69         0.89 o                         
  -2  -4  16         91.88        110.35         3.97 o                         
  -1  -4  16          5.60          4.64         1.07 o                         
   0  -4  16          3.31          3.09         0.95 o                         
   1  -4  16         15.21         15.58         1.74 o                         
  -2  -3  16         62.57         70.80         3.15 o                         
  -1  -3  16          4.50          3.46         0.80 o                         
   0  -3  16          1.08          0.41         0.59 o                         
   1  -3  16          4.22          3.26         1.11 o                         
   2  -3  16          3.05          2.43         1.20 o                         
  -2  -2  16         72.20         92.20         3.47 o                         
  -1  -2  16          1.85          1.77         0.63 o                         
   0  -2  16          9.10          6.97         1.16 o                         
   1  -2  16         38.90         39.43         2.25 o                         
   2  -2  16         93.64         93.16         4.53 o                         
  -2  -1  16         78.47         82.01         4.00 o                         
  -1  -1  16          9.63          8.61         1.03 o                         
   0  -1  16          5.47          4.83         0.98 o                         
   1  -1  16        194.98        185.49         8.56 o                         
   2  -1  16        113.27        107.91         4.57 o                         
  -2   0  16          2.00          3.16         0.90 o                         
  -1   0  16        127.44        137.27         7.08 o                         
   0   0  16          8.11          6.46         0.90 o                         
   1   0  16         28.81         28.53         1.94 o                         
   2   0  16         84.01         81.22         3.94 o                         
  -2   1  16         14.34         12.38         1.37 o                         
  -1   1  16         12.98         11.75         1.12 o                         
   0   1  16        116.27        104.77         5.08 o                         
   1   1  16         23.81         24.12         2.08 o                         
   2   1  16        161.13        160.65         5.31 o                         
  -2   2  16          2.20          2.37         0.94 o                         
  -1   2  16         21.72         19.24         1.32 o                         
   0   2  16        177.87        145.68         5.27 o                         
   1   2  16         26.56         28.15         1.91 o                         
   2   2  16         63.92         61.79         3.35 o                         
   3   2  16          6.49          6.48         1.76 o                         
  -2   3  16         16.50         16.65         1.84 o                         
  -1   3  16          5.75          4.84         0.89 o                         
   0   3  16          1.67          0.39         0.49 o                         
   1   3  16          8.58          9.11         1.16 o                         
   2   3  16          0.68          0.54         0.75 o                         
   3   3  16         55.44         57.76         3.56 o                         
  -2   4  16          3.47          7.52         1.41 o                         
  -1   4  16          4.93          3.41         0.72 o                         
   0   4  16          5.24          7.81         0.93 o                         
   1   4  16         87.88         94.14         3.01 o                         
   2   4  16          2.56          2.67         0.97 o                         
   3   4  16         80.56         77.92         4.47 o                         
  -2   5  16         25.79         31.29         2.81 o                         
  -1   5  16          0.04          0.16         0.48 o                         
   0   5  16          4.25          3.33         0.68 o                         
   1   5  16          3.48          2.82         0.78 o                         
   2   5  16          8.73          9.67         1.29 o                         
  -2   6  16         45.20         57.77         3.63 o                         
  -1   6  16          3.62          2.63         0.93 o                         
   0   6  16         19.90         23.96         3.19 o                         
   1   6  16         38.60         38.32         3.84 o                         
   2   6  16        195.09        211.82        25.89 o                         
  -2   7  16        111.51        131.92         5.72 o                         
  -1   7  16         28.12         29.40         2.30 o                         
   0   7  16          0.76          0.40         0.52 o                         
   1   7  16          9.87          8.71         1.54 o                         
   2   7  16         11.01         12.04         2.66 o                         
  -1   8  16         68.71         75.48         5.15 o                         
   0   8  16         24.82         23.92         1.74 o                         
   1   8  16          4.23          4.55         1.24 o                         
   2   8  16          7.22          7.61         1.63 o                         
  -1   9  16          0.27          0.31         0.76 o                         
   0   9  16          7.52          9.63         2.11 o                         
   1   9  16         79.30         85.34         8.89 o                         
   2   9  16        179.00        203.25        24.96 o                         
   0  10  16         31.79         37.70         3.61 o                         
   1  10  16         58.16         67.85         7.88 o                         
  -1  -5  17         30.54         27.76         2.67 o                         
   0  -5  17         11.73         11.40         1.66 o                         
  -1  -4  17         14.27         18.60         2.21 o                         
   0  -4  17         13.13         11.95         1.56 o                         
   1  -4  17         36.52         35.10         2.53 o                         
  -2  -3  17          1.30          1.46         0.84 o                         
  -1  -3  17         16.31         18.85         1.73 o                         
   0  -3  17          0.22          0.18         0.63 o                         
   1  -3  17         43.04         44.42         2.56 o                         
  -2  -2  17         36.72         35.21         2.33 o                         
  -1  -2  17         60.56         72.63         4.17 o                         
   0  -2  17         13.52         11.75         1.44 o                         
   1  -2  17         18.56         17.25         1.68 o                         
   2  -2  17          1.44          2.25         1.17 o                         
  -2  -1  17        107.17        128.31         4.08 o                         
  -1  -1  17         31.06         39.27         1.93 o                         
   0  -1  17          0.67          1.96         0.84 o                         
   1  -1  17         16.10         18.24         2.04 o                         
   2  -1  17          0.34          1.68         1.05 o                         
  -2   0  17          4.52          5.58         1.10 o                         
  -1   0  17          5.68          8.01         1.04 o                         
   0   0  17         28.02         27.66         1.86 o                         
   1   0  17          1.52          1.09         0.82 o                         
   2   0  17          6.37          6.72         1.57 o                         
  -2   1  17          0.86          1.60         0.90 o                         
  -1   1  17          3.37          4.71         0.91 o                         
   0   1  17          0.39          0.00         0.44 o                         
   1   1  17        212.11        211.38         6.68 o                         
   2   1  17        168.45        168.65         6.52 o                         
  -2   2  17          0.35         -0.15         0.65 o                         
  -1   2  17          6.78          2.47         0.68 o                         
   0   2  17          1.23          0.35         0.46 o                         
   1   2  17         15.39         14.84         1.77 o                         
   2   2  17          3.03          3.42         1.19 o                         
  -2   3  17         31.51         31.99         2.48 o                         
  -1   3  17         10.59         12.61         1.31 o                         
   0   3  17          4.61          3.55         0.84 o                         
   1   3  17         31.20         33.16         2.00 o                         
   2   3  17          7.98          5.93         1.41 o                         
  -2   4  17          2.18          4.06         1.20 o                         
  -1   4  17         58.39         54.02         2.11 o                         
   0   4  17          5.79          3.67         0.75 o                         
   1   4  17         87.00         79.56         6.00 o                         
   2   4  17          2.82          1.25         0.86 o                         
  -2   5  17         25.32         31.35         3.63 o                         
  -1   5  17         30.82         27.74         2.61 o                         
   0   5  17         64.90         57.35         2.43 o                         
   1   5  17         23.43         24.93         2.13 o                         
   2   5  17         16.08         13.80         2.44 o                         
  -2   6  17         42.47         62.35         5.23 o                         
  -1   6  17         22.69         23.58         2.10 o                         
   0   6  17         31.50         33.64         1.95 o                         
   1   6  17         13.80         14.31         2.36 o                         
   2   6  17          7.12          7.65         1.53 o                         
  -1   7  17         71.55         80.94         6.73 o                         
   0   7  17          0.09          0.19         0.63 o                         
   1   7  17          6.07          6.46         1.37 o                         
   2   7  17          5.74          6.20         1.48 o                         
  -1   8  17         31.88         35.92         4.06 o                         
   0   8  17          3.31          3.24         1.12 o                         
   1   8  17          2.00          1.54         0.93 o                         
   0   9  17          7.39          5.69         1.82 o                         
   1   9  17         75.07         81.97         8.83 o                         
  -1  -3  18         28.76         35.26         2.83 o                         
   0  -3  18          1.90          1.39         0.81 o                         
   1  -3  18          0.40          1.10         1.24 o                         
  -1  -2  18        229.63        278.49         7.70 o                         
   0  -2  18          1.90          1.80         0.82 o                         
   1  -2  18          0.01          0.15         0.78 o                         
  -1  -1  18         56.42         59.45         2.41 o                         
   0  -1  18         11.73         11.22         1.62 o                         
   1  -1  18          0.00         -0.39         0.70 o                         
  -2   0  18          5.14          5.92         1.23 o                         
  -1   0  18          0.00         -0.32         0.46 o                         
   0   0  18        130.16        136.68         6.16 o                         
   1   0  18         15.18         16.83         2.02 o                         
   2   0  18         45.35         48.89         4.11 o                         
  -2   1  18          1.67          1.22         0.94 o                         
  -1   1  18          1.06          0.89         0.64 o                         
   0   1  18          3.76          2.55         0.72 o                         
   1   1  18         60.20         56.72         3.26 o                         
   2   1  18          0.02         -0.32         0.80 o                         
  -2   2  18         55.48         71.47         3.69 o                         
  -1   2  18          1.59          1.81         0.73 o                         
   0   2  18         24.40         23.18         1.67 o                         
   1   2  18          3.79          2.89         1.09 o                         
   2   2  18          3.93          4.21         1.29 o                         
  -2   3  18         65.49         64.33         3.51 o                         
  -1   3  18          6.78          5.49         0.95 o                         
   0   3  18          3.77          4.33         0.81 o                         
   1   3  18          0.03         -0.03         0.64 o                         
   2   3  18         28.65         26.70         2.49 o                         
  -1   4  18         24.91         21.90         1.70 o                         
   0   4  18          8.81          6.60         0.95 o                         
   1   4  18         13.33         12.35         1.40 o                         
   2   4  18         27.75         27.26         2.89 o                         
  -1   5  18         47.79         63.24         3.95 o                         
   0   5  18         11.68          9.28         1.30 o                         
   1   5  18         17.84         19.54         2.54 o                         
   2   5  18          9.66         10.85         2.36 o                         
  -1   6  18         63.26         88.80         6.45 o                         
   0   6  18          0.81          0.60         0.70 o                         
   1   6  18          0.27          0.50         0.72 o                         
   2   6  18         73.32         64.68         4.71 o                         
  -1   7  18         73.04         87.36         9.97 o                         
   0   7  18          1.72          2.09         0.92 o                         
   1   7  18          0.62          1.06         0.86 o                         
   0   8  18         28.07         33.68         4.48 o                         
   1   8  18          2.45          2.23         1.08 o                         
   0  -2  19         58.87         67.53         3.15 o                         
  -1  -1  19         24.38         23.53         2.34 o                         
   0  -1  19         66.41         72.30         5.13 o                         
   1  -1  19         11.34         15.39         3.05 o                         
  -1   0  19         24.00         24.47         1.75 o                         
   0   0  19         50.32         61.30         2.84 o                         
   1   0  19          1.09          1.34         0.97 o                         
  -1   1  19         29.07         37.39         2.53 o                         
   0   1  19         49.97         51.95         2.59 o                         
   1   1  19          0.75          1.07         0.88 o                         
  -1   2  19          1.23          0.44         0.58 o                         
   0   2  19          0.22          0.14         0.51 o                         
   1   2  19          8.01         12.20         1.83 o                         
  -1   3  19          2.26          0.94         0.59 o                         
   0   3  19          0.44          0.33         0.54 o                         
   1   3  19          0.11         -0.08         0.71 o                         
  -1   4  19          0.57         -0.17         0.63 o                         
   0   4  19         10.08          8.74         1.52 o                         
   1   4  19          0.03          1.03         1.37 o                         
  -1   5  19          8.26          9.71         1.68 o                         
   0   5  19         15.36         13.31         1.77 o                         
   1   5  19         27.80         26.75         2.34 o                         
   0   6  19          0.44          1.12         0.88 o                         
   1   6  19         32.81         35.61         4.36 o                         
   0   7  19        131.01        168.38        16.38 o                         
   0   1  20          0.65          0.30         0.86 o                         
   0   2  20          5.56          2.85         1.10 o                         
   0   3  20          0.46         -0.31         0.68 o                         
   0   4  20         21.55         25.43         2.96 o                         
                                                                                
